# Supplementary material for: Identification of Tomato Proteins That Interact With Replication Initiator Protein (Rep) of the Geminivirus TYLCV
Source: Front Plant Sci. 2020 Jul 15;11:1069. doi: 10.3389/fpls.2020.01069 (PMC7373745; doi:10.3389/fpls.2020.01069)
Supplement: Supplementary file 2 [file DataSheet_1.xlsx]

## Sheet: parameters
Parameter	Value
Version	1.5.2.8
User name	LCMS
Machine name	BICMAXQUANT2
Date of writing	07/29/2016 11:53:45
Fixed modifications	Carbamidomethyl (C)
Decoy mode	revert
Special AAs	KR
Include contaminants	TRUE
MS/MS tol. (FTMS)	20 ppm
Top MS/MS peaks per 100 Da. (FTMS)	12
MS/MS deisotoping (FTMS)	TRUE
MS/MS tol. (ITMS)	0.5 Da
Top MS/MS peaks per 100 Da. (ITMS)	8
MS/MS deisotoping (ITMS)	FALSE
MS/MS tol. (TOF)	40 ppm
Top MS/MS peaks per 100 Da. (TOF)	10
MS/MS deisotoping (TOF)	TRUE
MS/MS tol. (Unknown)	0.5 Da
Top MS/MS peaks per 100 Da. (Unknown)	8
MS/MS deisotoping (Unknown)	FALSE
PSM FDR	0.01
Protein FDR	0.01
Site FDR	0.01
Use Normalized Ratios For Occupancy	TRUE
Min. peptide Length	7
Min. score for unmodified peptides	0
Min. score for modified peptides	40
Min. delta score for unmodified peptides	0
Min. delta score for modified peptides	6
Min. unique peptides	0
Min. razor peptides	1
Min. peptides	1
Use only unmodified peptides and	TRUE
Modifications included in protein quantification	Acetyl (Protein N-term);Deamidation (NQ);Oxidation (M)
Peptides used for protein quantification	Razor
Discard unmodified counterpart peptides	TRUE
Min. ratio count	2
Re-quantify	FALSE
Use delta score	FALSE
iBAQ	TRUE
iBAQ log fit	TRUE
Match between runs	TRUE
Matching time window [min]	0.7
Alignment time window [min]	20
Find dependent peptides	TRUE
Dependent peptide FDR	0.01
Mass bin size	0.0065
Fasta file	D:\Databases_MaxQuant\Francesca All 2016.fasta;D:\Databases_MaxQuant\Tomato solanum Uniprot2016.fasta
First search fasta file	D:\Databases_MaxQuant\Contaminants_Uniprot2016.fasta
Labeled amino acid filtering	TRUE
Site tables	Deamidation (NQ)Sites.txt;Oxidation (M)Sites.txt
Decoy mode	revert
Special AAs	KR
Include contaminants	TRUE
RT shift	FALSE
Advanced ratios	TRUE
AIF correlation	0.47
First pass AIF correlation	0.8
AIF topx	20
AIF min mass	0
AIF SIL weight	4
AIF ISO weight	2
AIF iterative	TRUE
AIF threshold FDR	0.01

## Sheet: Ttests analysis
LFQ intensity FrM10_Rep-GFP	LFQ intensity FrM11_Rep-GFP_PCNA_FLAG	LFQ intensity FrM12_PCNA_FLAG_control	LFQ intensity FrM4_Rep-GFP	LFQ intensity FrM5_Rep-GFP_PCNA_FLAG	LFQ intensity FrM6_PCNA_FLAG_control	LFQ intensity FrM7_Rep-GFP	LFQ intensity FrM8_Rep-GFP_PCNA_FLAG	LFQ intensity FrM9_PCNA_FLAG_control	Only identified by site	Reverse	Potential contaminant	Student's T-test Significant Rep-GFP_control	Student's T-test significant	Student's T-test Significant PCNA_FLAG_control	Student's T-test significant_	id	Peptides	Razor + unique peptides	Unique peptides	Sequence coverage [%]	Unique + razor sequence coverage [%]	Unique sequence coverage [%]	Mol. weight [kDa]	Q-value	Score	Intensity	MS/MS Count	Number of proteins	iBAQ	iBAQ _Rep-GFP_replicate1	iBAQ_Rep-GFP_PCNA_FLAG_replicate1	iBAQ_PCNA_FLAG_control_replicate1	iBAQ_Rep-GFP_replicate2	iBAQ_Rep-GFP_PCNA_FLAG_replicate2	iBAQ_PCNA_FLAG_control_replicate2	iBAQ_Rep-GFP_replicate3	iBAQ_Rep-GFP_PCNA_FLAG_replicate3	iBAQ_PCNA_FLAG_control_replicate3	-Log Student's T-test p-value Rep-GFP_control	Student's T-test q-value Rep-GFP_control	Student's T-test Difference Rep-GFP_control	Student's T-test Test statistic Rep-GFP_control	-Log Student's T-test p-value PCNA_FLAG_control	Student's T-test q-value PCNA_FLAG_control	Student's T-test Difference PCNA_FLAG_control	Student's T-test Test statistic PCNA_FLAG_control	Protein IDs	Majority protein IDs	Fasta headers
#!{Type}E	E	E	E	E	E	E	E	E	C	C	C	C	C	C	C	N	N	N	N	N	N	N	N	N	N	N	N	N	N	N	N	N	N	N	N	N	N	N	N	N	N	N	N	N	N	N	T	T	T
#!{C:Group1}Rep-GFP	PCNA_FLAG	control	Rep-GFP	PCNA_FLAG	control	Rep-GFP	PCNA_FLAG	control
7.46617	7.80511	7.57684	7.864	8.06213	7.9561	8.17391	8.25537	8.01912								2	11	11	11	27.3	27.3	27.3	51.893	0	115.6	848960000	83	3	7.78276	6.78163	6.53406	7.00333	6.55403	6.76977	6.89514	6.93507	6.86749	6.89164	0.0215934	1	-0.0159917	-0.0128236	0.427818	1	0.190184	0.159823	Q2MIA4;A0A0C5C9Q9;K4DEG3	Q2MIA4;A0A0C5C9Q9	>sp|Q2MIA4|PSBC_SOLLC Photosystem II CP43 reaction center protein OS=Solanum lycopersicum GN=psbC PE=3 SV=1;>tr|A0A0C5C9Q9|A0A0C5C9Q9_SOLLC Photosystem II CP43 reaction center protein OS=Solanum lycopersicum GN=psbC PE=3 SV=1
8.09391	8.26491	7.90986	7.99979	8.19984	8.26323	8.14922	8.2393	8.28979								5	10	10	10	63.8	63.8	63.8	14.913	0	103.34	1378300000	57	3	8.3612	7.28183	7.31505	7.5803	6.7778	7.61506	7.16944	7.57701	7.42377	7.40844	0.219785	1	-0.0733199	-0.0648853	0.258174	1	0.080389	0.0715261	Q2MI68;A0A0C5C9V1;K4ASV9	Q2MI68;A0A0C5C9V1;K4ASV9	>sp|Q2MI68|RR11_SOLLC 30S ribosomal protein S11, chloroplastic OS=Solanum lycopersicum GN=rps11 PE=3 SV=1;>tr|A0A0C5C9V1|A0A0C5C9V1_SOLLC 30S ribosomal protein S11, chloroplastic OS=Solanum lycopersicum GN=rps11 PE=3 SV=1;>tr|K4ASV9|K4ASV9_SOLLC Ribosomal
7.69247	7.64138	7.45755	7.39018	7.46491	7.27089	7.51092	7.59108	7.56425								6	8	8	2	39.9	39.9	11.9	25.15	0	75.802	329280000	50	3	7.34147	6.41689	6.24353	6.76209	5.81435	6.54403	6.09496	6.44553	6.29431	6.21783	0.33746	1	0.100291	0.0893267	0.60079	1	0.134893	0.122572	Q2MI62;A0A0C5C9V4;K4D7T2	Q2MI62;A0A0C5C9V4	>sp|Q2MI62|RR3_SOLLC 30S ribosomal protein S3, chloroplastic OS=Solanum lycopersicum GN=rps3 PE=3 SV=1;>tr|A0A0C5C9V4|A0A0C5C9V4_SOLLC 30S ribosomal protein S3, chloroplastic OS=Solanum lycopersicum GN=rps3 PE=3 SV=1
7.60224	7.55856	7.55883	7.63799	7.66416	7.57433	7.68982	7.75952	7.67243								9	9	9	9	45.1	45.1	45.1	20.871	0	94.647	424050000	39	3	7.62742	6.61083	6.36256	6.90935	6.18161	6.88712	6.42593	6.9491	6.5288	6.57198	0.401895	1	0.0414859	0.0397483	0.36073	1	0.0588841	0.0551315	Q2MIB4;A0A0C5CEA0;K4DDU0	Q2MIB4;A0A0C5CEA0	>sp|Q2MIB4|ATPF_SOLLC ATP synthase subunit b, chloroplastic OS=Solanum lycopersicum GN=atpF PE=3 SV=1;>tr|A0A0C5CEA0|A0A0C5CEA0_SOLLC ATP synthase subunit b, chloroplastic OS=Solanum lycopersicum GN=atpF PE=3 SV=1
5.57392	6.05375	7.10312	5.89252	7.23669	7.33335	7.45623	7.36286	5.64603								11	5	5	5	8.9	8.9	8.9	82.409	0	37.775	93504000	16	4	6.71556	4.34136	4.08668	4.95757	3.8709	4.90775	6.26209	6.25849	6.12352	4.02686	0.188105	1	-0.38661	-0.216498	0.101595	1	0.190267	0.11373	Q2MIA1;A0A0C5CEC1;Q19KB4;K4C423	Q2MIA1;A0A0C5CEC1;Q19KB4	>sp|Q2MIA1|PSAB_SOLLC Photosystem I P700 chlorophyll a apoprotein A2 OS=Solanum lycopersicum GN=psaB PE=3 SV=1;>tr|A0A0C5CEC1|A0A0C5CEC1_SOLLC Photosystem I P700 chlorophyll a apoprotein A2 OS=Solanum lycopersicum GN=psaB PE=3 SV=1;>tr|Q19KB4|Q19KB4_SOLLC
8.28628	8.2565	7.80928	8.17097	8.29259	8.38934	8.45728	8.38991	8.39398								12	13	13	13	56.2	56.2	56.2	23.379	0	164.16	1748900000	116	6	8.28852	7.37173	7.14836	7.40281	6.85698	7.44221	7.24227	7.53359	7.32377	7.37745	0.195089	1	0.107306	0.0885952	0.228118	1	0.115467	0.0963684	Q2MI98;A0A0C5CEC3;K4CS03;K4CS05;K4D7A6;K4CRZ9	Q2MI98;A0A0C5CEC3	>sp|Q2MI98|RR4_SOLLC 30S ribosomal protein S4, chloroplastic OS=Solanum lycopersicum GN=rps4 PE=3 SV=1;>tr|A0A0C5CEC3|A0A0C5CEC3_SOLLC 30S ribosomal protein S4, chloroplastic OS=Solanum lycopersicum GN=rps4 PE=3 SV=1
5.17336	5.47825	6.70218	6.65465	6.51569	6.42792	6.55379	6.49672	6.88061								13	20	1	1	61.6	2.4	2.4	52.952	0	264.35	39635000	11	5	6.15091	5.12415	4.69098	5.67875	4.97627	5.253	4.79422	5.27205	4.89197	5.19047	0.475169	1	-0.542971	-0.363035	0.620424	1	-0.506684	-0.370623	Q9SCB5;Q2MI93;A0A0C5CEC7;A8Y6N6;K4BRC3	Q9SCB5;Q2MI93;A0A0C5CEC7;A8Y6N6	>tr|Q9SCB5|Q9SCB5_SOLLC ATP synthase subunit beta (Fragment) OS=Solanum lycopersicum GN=atpB PE=3 SV=1;>sp|Q2MI93|ATPB_SOLLC ATP synthase subunit beta, chloroplastic OS=Solanum lycopersicum GN=atpB PE=3 SV=1;>tr|A0A0C5CEC7|A0A0C5CEC7_SOLLC ATP synthase sub
6.37597	6.82231	6.50883	6.07733	6.95811	6.54565	6.95016	6.9596	6.66177								14	3	3	3	26.7	26.7	26.7	12.052	0	22.344	56266000	28	2	7.05127	5.42334	5.80219	6.20661	5.14088	6.48503	5.64345	6.47201	6.15758	5.85063	0.149262	1	-0.104263	-0.082733	2.20621	1	0.341255	0.320494	Q2MI78;A0A0C5CED7	Q2MI78;A0A0C5CED7	>sp|Q2MI78|RR18_SOLLC 30S ribosomal protein S18, chloroplastic OS=Solanum lycopersicum GN=rps18 PE=3 SV=1;>tr|A0A0C5CED7|A0A0C5CED7_SOLLC 30S ribosomal protein S18, chloroplastic OS=Solanum lycopersicum GN=rps18 PE=3 SV=1
7.2872	7.28762	7.1038	7.45336	7.30486	7.62538	7.65815	7.70391	7.53491								15	3	3	3	37	37	37	7.7589	0	38.542	269100000	25	2	7.95279	6.8665	6.57594	7.13091	6.55039	7.0758	6.96641	7.27517	7.10575	6.94183	0.0820101	1	0.0448682	0.037597	0.0169574	0.997613	0.0107625	0.00888968	Q2MI72;A0A0C5CEE1	Q2MI72;A0A0C5CEE1	>sp|Q2MI72|PSBH_SOLLC Photosystem II reaction center protein H OS=Solanum lycopersicum GN=psbH PE=3 SV=1;>tr|A0A0C5CEE1|A0A0C5CEE1_SOLLC Photosystem II phosphoprotein OS=Solanum lycopersicum GN=psbH PE=3 SV=1
7.66283	7.70952	7.55482	7.85431	7.70147	7.16578	7.33714	7.58082	7.86751								18	3	3	3	18.7	18.7	18.7	13.738	0	20.241	412450000	16	4	8.13824	7.20639	6.98497	7.52934	6.90023	7.35395	6.56015	7.18597	7.02428	7.25081	0.128739	1	0.0887252	0.0708128	0.258509	1	0.134572	0.111475	Q2MIC2;A0A0C5CEF2;A0A0C5CEG6;K4DGI4	Q2MIC2;A0A0C5CEF2;A0A0C5CEG6;K4DGI4	>sp|Q2MIC2|RR12_SOLLC 30S ribosomal protein S12, chloroplastic OS=Solanum lycopersicum GN=rps12-A PE=3 SV=1;>tr|A0A0C5CEF2|A0A0C5CEF2_SOLLC 30S ribosomal protein S12, chloroplastic OS=Solanum lycopersicum GN=rps12 PE=3 SV=1;>tr|A0A0C5CEG6|A0A0C5CEG6_SOLLC
7.58949	7.71515	7.4985	7.80589	7.38764	7.60382	7.85409	8.01381	7.93398								20	6	6	6	20.7	20.7	20.7	38.95	0	73.744	459370000	30	4	7.66216	6.53533	6.47685	6.85492	6.41022	6.50274	6.54701	6.88957	6.9546	6.79993	0.174447	1	0.0710567	0.0615549	0.0407654	1	0.0267663	0.0218787	Q2MIC0;A0A0C5CHA2;K4B4X9;K4B4J8	Q2MIC0;A0A0C5CHA2	>sp|Q2MIC0|PSBA_SOLLC Photosystem II protein D1 OS=Solanum lycopersicum GN=psbA PE=3 SV=1;>tr|A0A0C5CHA2|A0A0C5CHA2_SOLLC Photosystem II protein D1 OS=Solanum lycopersicum GN=psbA PE=3 SV=1
8.83723	8.71618	8.68386	8.70624	8.74532	8.75151	8.78474	8.91787	8.83373								21	34	34	34	49.5	49.5	49.5	55.411	0	323.31	5718200000	297	5	8.43505	7.5058	7.18455	7.80279	7.01787	7.60012	7.35313	7.55942	7.47182	7.35727	0.125043	1	0.0197042	0.0186297	0.183336	1	0.0367562	0.0341469	Q2MIB5;A0A0C5CHA6;K4C8X4;K4CZH8;K4D8S7	Q2MIB5;A0A0C5CHA6	>sp|Q2MIB5|ATPA_SOLLC ATP synthase subunit alpha, chloroplastic OS=Solanum lycopersicum GN=atpA PE=3 SV=1;>tr|A0A0C5CHA6|A0A0C5CHA6_SOLLC ATP synthase subunit alpha, chloroplastic OS=Solanum lycopersicum GN=atpA PE=3 SV=1
7.06221	7.30096	6.62289	6.81315	7.07353	7.06662	7.22778	7.08994	7.02596								22	5	5	4	28.8	28.8	25.4	26.943	0	42.722	102270000	12	4	7.00975	6.16071	5.97852	5.94409	5.26418	6.27189	6.01753	6.26451	6.06472	5.93121	0.279553	1	0.129224	0.108962	0.715717	1	0.249656	0.215326	Q2MIB1;A0A0C5CHB1;K4CJV3;K4AUT4	Q2MIB1;A0A0C5CHB1	>sp|Q2MIB1|RR2_SOLLC 30S ribosomal protein S2, chloroplastic OS=Solanum lycopersicum GN=rps2 PE=3 SV=1;>tr|A0A0C5CHB1|A0A0C5CHB1_SOLLC 30S ribosomal protein S2, chloroplastic OS=Solanum lycopersicum GN=rps2 PE=3 SV=1
7.72055	8.00462	7.40425	7.78195	7.88927	7.95895	7.90188	7.83599	7.87351								23	6	6	6	52	52	52	11.76	0	61.634	598260000	49	2	8.29977	7.17609	7.31545	7.37572	6.96319	7.57685	7.35422	7.56062	7.25696	7.20477	0.112237	1	0.0558887	0.0473446	0.385628	1	0.164392	0.139378	Q2MIA2;A0A0C5CHD2	Q2MIA2;A0A0C5CHD2	>sp|Q2MIA2|RR14_SOLLC 30S ribosomal protein S14, chloroplastic OS=Solanum lycopersicum GN=rps14 PE=3 SV=1;>tr|A0A0C5CHD2|A0A0C5CHD2_SOLLC 30S ribosomal protein S14, chloroplastic OS=Solanum lycopersicum GN=rps14 PE=3 SV=1
9.58467	9.62264	9.49136	9.53684	9.61611	9.73428	9.5891	9.64937	9.65781								24	49	49	9	68.6	68.6	12.2	52.954	0	323.31	38854000000	553	20	9.22771	8.23289	8.08948	8.53371	7.86402	8.4343	8.18253	8.37096	8.22585	8.1858	0.320858	1	-0.0576156	-0.053664	0.0070542	0.995052	0.00155608	0.00145099	P27065;A0A0C5CHE6;R4KR84;R4KTU1;R4KWK2;R4KWJ6;R4KR74;R4KTW3;R4KMW8;R4KMV8;N0GUQ0;A0A0K1CVQ2;S5PZJ1;E7E8A8;K7XGS5;A0A0K0MAK6;A0A0K0M9X6;A0A0K0M9G6;A0A0K0M9G1;K4DG82	P27065;A0A0C5CHE6;R4KR84;R4KTU1;R4KWK2;R4KWJ6;R4KR74;R4KTW3;R4KMW8;R4KMV8	>sp|P27065|RBL_SOLLC Ribulose bisphosphate carboxylase large chain OS=Solanum lycopersicum GN=rbcL PE=1 SV=4;>tr|A0A0C5CHE6|A0A0C5CHE6_SOLLC Ribulose 1,5-bisphosphate carboxylase/oxygenase large subunit OS=Solanum lycopersicum GN=rbcL PE=3 SV=1;>tr|R4KR84|
6.95786	6.67126	6.79671	6.8475	6.86906	7.12995	7.08418	7.21484	7.06487								25	6	6	6	29.1	29.1	29.1	35.217	0	90.549	90847000	32	4	6.67956	5.55634	5.17056	5.99009	5.2595	5.81425	5.69795	5.94108	5.81665	5.638	0.0993091	1	-0.0339953	-0.0302778	0.156256	1	-0.0787892	-0.0662782	Q2MI87;A0A0C5CHE9;K4BZL1;K4CZP0	Q2MI87;A0A0C5CHE9	>sp|Q2MI87|CYF_SOLLC Cytochrome f OS=Solanum lycopersicum GN=petA PE=3 SV=1;>tr|A0A0C5CHE9|A0A0C5CHE9_SOLLC Cytochrome f OS=Solanum lycopersicum GN=petA PE=3 SV=1
7.42287	7.28162	7.44957	7.20512	7.68537	7.46301	7.50632	7.66119	7.50028								26	7	7	7	50.7	50.7	50.7	15.776	0	84.71	318610000	59	2	7.65815	6.67665	6.34788	7.00061	5.89919	6.9494	6.34565	6.89971	6.68184	6.58772	0.4371	1	-0.092851	-0.0851021	0.211469	1	0.0717724	0.0634248	Q2MI65;A0A0C5CHG4	Q2MI65;A0A0C5CHG4	>sp|Q2MI65|RR8_SOLLC 30S ribosomal protein S8, chloroplastic OS=Solanum lycopersicum GN=rps8 PE=3 SV=1;>tr|A0A0C5CHG4|A0A0C5CHG4_SOLLC 30S ribosomal protein S8, chloroplastic OS=Solanum lycopersicum GN=rps8 PE=3 SV=1
6.85422	7.15909	7.11965	7.34633	6.9246	7.32205	7.22919	7.28621	7.32195								27	4	4	4	63	63	63	9.0384	0	41.575	142980000	21	2	7.37711	5.98231	6.2477	6.72963	6.11274	6.40131	6.31647	6.68947	6.44973	6.33001	0.273869	1	-0.111302	-0.0957006	0.449908	1	-0.131252	-0.11661	Q2MI49;A0A0C5CHH4	Q2MI49;A0A0C5CHH4	>sp|Q2MI49|PSAC_SOLLC Photosystem I iron-sulfur center OS=Solanum lycopersicum GN=psaC PE=3 SV=1;>tr|A0A0C5CHH4|A0A0C5CHH4_SOLLC Photosystem I iron-sulfur center OS=Solanum lycopersicum GN=psaC PE=3 SV=1
6.48539	6.51254	6.43204	6.40453	6.39806	5.28435	6.42188	6.458	6.50355								28	2	2	2	25	25	25	10.38	0	12.728	25063000	7	2	6.79698	5.93019	5.68563	6.20683	5.40326	5.92338	4.99248	5.97683	5.80409	5.73626	0.387398	1	0.363956	0.260754	0.410289	1	0.382888	0.274197	Q2MIB8;A0A0C5CUK8	Q2MIB8;A0A0C5CUK8	>sp|Q2MIB8|RR16_SOLLC 30S ribosomal protein S16, chloroplastic OS=Solanum lycopersicum GN=rps16 PE=3 SV=1;>tr|A0A0C5CUK8|A0A0C5CUK8_SOLLC 30S ribosomal protein S16, chloroplastic OS=Solanum lycopersicum GN=rps16 PE=3 SV=1
7.57998	7.48814	7.47015	7.70789	7.65014	7.82295	7.90903	7.98533	7.85795								29	5	5	5	15.3	15.3	15.3	39.535	0	57.275	511880000	48	4	7.70917	6.58135	6.34799	6.92418	6.35095	6.84982	6.65865	7.01182	6.85417	6.7362	0.0329558	1	0.0152842	0.0132153	0.0158101	0.996431	-0.00914462	-0.00767323	Q2MIA5;A0A0C5CUN5;K4CLB7;K4CC19	Q2MIA5;A0A0C5CUN5	>sp|Q2MIA5|PSBD_SOLLC Photosystem II D2 protein OS=Solanum lycopersicum GN=psbD PE=3 SV=1;>tr|A0A0C5CUN5|A0A0C5CUN5_SOLLC Photosystem II D2 protein OS=Solanum lycopersicum GN=psbD PE=3 SV=1
6.94513	6.75927	6.86051	5.70832	6.82015	7.00681	7.25042	7.32	7.09978								30	4	4	4	5.2	5.2	5.2	83.046	0	23.242	108980000	11	5	6.78206	5.77465	5.39422	6.19877	5.72794	5.75377	5.70574	5.83068	5.82402	5.83076	0.302428	1	-0.354409	-0.240021	0.0402109	1	-0.0225625	-0.0189474	Q2MIA0;A0A0C5CUR3;K4C422;K4CS01;K4B4U6	Q2MIA0;A0A0C5CUR3	>sp|Q2MIA0|PSAA_SOLLC Photosystem I P700 chlorophyll a apoprotein A1 OS=Solanum lycopersicum GN=psaA PE=3 SV=1;>tr|A0A0C5CUR3|A0A0C5CUR3_SOLLC Photosystem I P700 chlorophyll a apoprotein A1 OS=Solanum lycopersicum GN=psaA PE=3 SV=1
7.22497	7.74309	7.8226	7.7839	7.93741	8.1811	7.90095	7.88717	7.99361								31	11	11	11	79.5	79.5	79.5	13.091	0	119.78	776530000	93	5	8.28809	7.01957	6.90633	7.65044	6.86564	7.47357	7.4231	7.50137	7.23009	7.26954	0.711055	1	-0.362499	-0.294033	0.531082	1	-0.143211	-0.128006	C6L8P4;K4ASW0;Q2MI63;A0A0C5CUU1;K4CXM1	C6L8P4;K4ASW0;Q2MI63;A0A0C5CUU1	>tr|C6L8P4|C6L8P4_SOLLC 50S ribosomal protein L16, chloroplastic (Fragment) OS=Solanum lycopersicum PE=3 SV=1;>tr|K4ASW0|K4ASW0_SOLLC Uncharacterized protein OS=Solanum lycopersicum GN=rpl16 PE=3 SV=1;>sp|Q2MI63|RK16_SOLLC 50S ribosomal protein L16, chloro
8.01653	7.99331	7.90929	7.9924	8.02164	8.12467	7.96084	8.04513	8.21503								32	8	8	5	43.9	43.9	31.6	17.386	0	85.78	996440000	48	5	8.09538	7.10768	6.89312	7.41155	6.73705	7.32881	7.06126	7.19573	7.03543	7.12343	0.432478	1	-0.0930724	-0.0852228	0.274967	1	-0.0629687	-0.0576683	Q2MI54;A0A0C5CUU8;K4CT06;K4CTX8;K4BH27	Q2MI54;A0A0C5CUU8;K4CT06	>sp|Q2MI54|RR7_SOLLC 30S ribosomal protein S7, chloroplastic OS=Solanum lycopersicum GN=rps7-A PE=3 SV=1;>tr|A0A0C5CUU8|A0A0C5CUU8_SOLLC 30S ribosomal protein S7, chloroplastic OS=Solanum lycopersicum GN=rps7 PE=3 SV=1;>tr|K4CT06|K4CT06_SOLLC Uncharacteriz
6.77348	6.62102	6.6023	6.58725	6.71973	6.78189	6.96275	6.83404	6.83844								33	4	4	4	40.2	40.2	40.2	10.429	0	45.697	55642000	25	2	7.14336	6.20028	5.95137	6.48124	5.6604	6.20674	5.88405	6.48758	6.09304	6.09937	0.0924519	1	0.0336175	0.0297583	0.0586505	1	-0.0159453	-0.0145738	Q2MI43;A0A0C5CUV5	Q2MI43;A0A0C5CUV5	>sp|Q2MI43|RR15_SOLLC 30S ribosomal protein S15, chloroplastic OS=Solanum lycopersicum GN=rps15 PE=3 SV=1;>tr|A0A0C5CUV5|A0A0C5CUV5_SOLLC 30S ribosomal protein S15, chloroplastic OS=Solanum lycopersicum GN=rps15 PE=3 SV=1
4.99078	5.32327	7.29831	5.58451	5.59461	6.38065	5.50335	5.52279	5.38793								34	4	2	2	18.8	9.6	9.6	29.298	0	34.75	70472000	7	5	6.6439	5.34221	4.89107	6.55822	4.83704	5.12675	5.01435	4.91142	4.64112	4.77537	0.78992	1	-0.996079	-0.629597	0.71786	1	-0.875404	-0.562036	P42652;A0A0J9YZP8;P93207;K4ATN1;K4BXW5	P42652;A0A0J9YZP8	>sp|P42652|14334_SOLLC 14-3-3 protein 4 OS=Solanum lycopersicum GN=TFT4 PE=2 SV=1;>tr|A0A0J9YZP8|A0A0J9YZP8_SOLLC Uncharacterized protein OS=Solanum lycopersicum PE=3 SV=1
5.40575	5.77329	5.94666	5.57884	6.56111	5.66622	6.589	6.64583	5.73312								35	2	2	2	15.4	15.4	15.4	26.466	0	13	33985000	9	3	6.6862	5.66749	5.55163	5.63281	5.51037	5.79811	5.93625	5.82587	5.8221	5.65836	0.0701025	1	0.0758618	0.0550308	0.873163	1	0.544742	0.422152	A0A0J9YZP9;P12360;K4C2T0	A0A0J9YZP9;P12360;K4C2T0	>tr|A0A0J9YZP9|A0A0J9YZP9_SOLLC Uncharacterized protein OS=Solanum lycopersicum PE=4 SV=1;>sp|P12360|CB11_SOLLC Chlorophyll a-b binding protein 6A, chloroplastic OS=Solanum lycopersicum GN=CAB6A PE=2 SV=1;>tr|K4C2T0|K4C2T0_SOLLC Uncharacterized protein OS=
6.22696	6.18628	6.88392	6.28255	6.21972	6.24015	6.20344	6.22292	6.24787								43	5	5	5	6.2	6.2	6.2	106.21	0	31.434	33019000	10	3	5.83753	4.57949	3.99419	5.62317	4.37669	4.83246	4.28344	4.74127	4.42239	4.44044	0.439029	1	-0.219662	-0.180852	0.507505	1	-0.247675	-0.204077	Q0GA16;A7LI54;K4B0G4	Q0GA16;A7LI54;K4B0G4	>tr|Q0GA16|Q0GA16_SOLLC Phototropin-2 OS=Solanum lycopersicum PE=2 SV=1;>tr|A7LI54|A7LI54_SOLLC Phototropin-2 OS=Solanum lycopersicum GN=PHOT2 PE=2 SV=1;>tr|K4B0G4|K4B0G4_SOLLC Uncharacterized protein OS=Solanum lycopersicum GN=PHOT2 PE=4 SV=1
7.95691	8.07715	7.72052	7.9326	8.19276	8.18811	8.2769	8.24343	8.08522			+					56	6	6	6	29.7	29.7	29.7	25.785	0	97.744	1319300000	63	1	8.07896	7.0558	6.71548	7.18187	6.48189	7.41202	7.08991	7.41684	7.1248	6.87951	0.116102	1	0.0575172	0.0487399	0.504422	1	0.173164	0.150558	CON__sp|P00760|TRY1_BOVIN	CON__sp|P00760|TRY1_BOVIN	>sp|P00760|TRY1_BOVIN Cationic trypsin OS=Bos taurus PE=1 SV=3
7.75236	7.73194	7.9093	8.14517	7.72824	8.26902	8.49535	8.03278	8.02942			+					57	32	26	17	57.8	52.5	38.8	51.561	0	323.31	1171600000	120	5	7.60638	6.26626	6.00706	6.92699	6.44623	6.45868	6.74781	7.09795	6.45927	6.38225	0.091957	1	0.0617092	0.0497963	0.748641	1	-0.238266	-0.207883	CON__sp|P02533|K1C14_HUMAN;CON__sp|Q14525|KT33B_HUMAN;CON__sp|Q15323|K1H1_HUMAN;CON__sp|Q14532|K1H2_HUMAN;CON__sp|Q92764|KRT35_HUMAN	CON__sp|P02533|K1C14_HUMAN	>sp|P02533|K1C14_HUMAN Keratin, type I cytoskeletal 14 OS=Homo sapiens GN=KRT14 PE=1 SV=4
7.14746	7.57738	7.70729	8.2128	7.45564	7.61242	8.00255	7.66073	7.63445			+					58	30	13	2	50.7	31.6	3.9	60.044	0	289.81	496790000	51	1	7.21906	5.6309	5.91403	6.64343	6.41449	6.06755	5.89032	6.65747	5.97427	5.94594	0.155892	1	0.136218	0.102649	0.586172	1	-0.0868045	-0.0814232	CON__sp|P02538|K2C6A_HUMAN	CON__sp|P02538|K2C6A_HUMAN	>sp|P02538|K2C6A_HUMAN Keratin, type II cytoskeletal 6A OS=Homo sapiens GN=KRT6A PE=1 SV=3
9.10857	8.94788	9.11083	9.44151	8.96188	9.34439	9.63703	9.30901	9.29299			+					60	63	63	57	71.4	71.4	69.9	66.038	0	323.31	18189000000	519	1	8.76844	7.67448	7.31247	8.01961	7.59402	7.71574	7.69584	8.24569	7.72626	7.64474	0.359123	1	0.146299	0.125067	0.569695	1	-0.176475	-0.155111	CON__sp|P04264|K2C1_HUMAN	CON__sp|P04264|K2C1_HUMAN	>sp|P04264|K2C1_HUMAN Keratin, type II cytoskeletal 1 OS=Homo sapiens GN=KRT1 PE=1 SV=6
7.26621	7.51244	7.62947	7.80623	7.59564	7.27291	7.89146	7.64869	7.47483			+					61	31	16	16	59.4	40.4	40.4	51.267	0	300.75	358760000	48	1	7.0924	5.54346	5.79359	6.58928	6.25147	6.06993	5.75092	6.37929	5.96092	5.83535	0.369776	1	0.195565	0.160126	0.499782	1	0.126523	0.113924	CON__sp|P08779|K1C16_HUMAN	CON__sp|P08779|K1C16_HUMAN	>sp|P08779|K1C16_HUMAN Keratin, type I cytoskeletal 16 OS=Homo sapiens GN=KRT16 PE=1 SV=4
9.09142	8.86712	8.86577	9.40059	9.0633	9.59955	9.40985	9.11133	9.28635			+					62	48	48	42	64.7	64.7	60.4	58.826	0	323.31	14918000000	340	1	8.75875	7.68142	7.2051	7.89951	7.62637	7.81141	8.06243	8.07166	7.56548	7.72541	0.0741873	1	0.0500676	0.0404772	0.45238	1	-0.236637	-0.193123	CON__sp|P13645|K1C10_HUMAN	CON__sp|P13645|K1C10_HUMAN	>sp|P13645|K1C10_HUMAN Keratin, type I cytoskeletal 10 OS=Homo sapiens GN=KRT10 PE=1 SV=6
7.80301	7.7048	7.87536	8.34021	7.7552	8.37348	8.27921	8.03007	8.02044			+					63	32	23	16	42.5	35.9	26.6	62.378	0	287.51	1045200000	92	6	7.52782	6.16065	5.96006	6.74158	6.42159	6.4993	6.74596	6.94885	6.45281	6.43872	0.079982	1	0.0510448	0.0416624	0.656183	1	-0.259736	-0.220274	CON__sp|P13647|K2C5_HUMAN;CON__sp|P08729|K2C7_HUMAN;CON__sp|O43790|KRT86_HUMAN;CON__sp|P78385|KRT83_HUMAN;CON__sp|Q14533|KRT81_HUMAN;CON__sp|P78386|KRT85_HUMAN	CON__sp|P13647|K2C5_HUMAN	>sp|P13647|K2C5_HUMAN Keratin, type II cytoskeletal 5 OS=Homo sapiens GN=KRT5 PE=1 SV=3
6.53184	6.19474	6.3362	6.81958	6.49055	7.45014	7.02764	6.39832	6.81224			+					64	10	10	10	16.2	16.2	16.2	81.8	0	87.291	64196000	33	2	6.14476	4.70925	4.03834	5.14641	4.65644	5.23553	5.64794	5.58383	4.63537	5.01991	0.0726249	1	-0.0731791	-0.0540761	0.687328	1	-0.504993	-0.378465	CON__sp|Q02257|PLAK_MOUSE;CON__sp|P14923|PLAK_HUMAN	CON__sp|Q02257|PLAK_MOUSE;CON__sp|P14923|PLAK_HUMAN	>sp|Q02257|PLAK_MOUSE Junction plakoglobin OS=Mus musculus GN=Jup PE=1 SV=3;>sp|P14923|PLAK_HUMAN Junction plakoglobin OS=Homo sapiens GN=JUP PE=1 SV=3
8.86623	8.76468	9.03683	9.31719	8.72057	8.90591	9.41547	9.15476	9.12149			+					65	43	42	42	74.3	74.3	74.3	62.064	0	323.31	12373000000	305	1	8.6775	7.50975	7.24386	8.08835	7.51182	7.4979	7.27028	8.1447	7.6552	7.55758	0.421361	1	0.17822	0.15099	0.394044	1	-0.141406	-0.122796	CON__sp|P35527|K1C9_HUMAN	CON__sp|P35527|K1C9_HUMAN	>sp|P35527|K1C9_HUMAN Keratin, type I cytoskeletal 9 OS=Homo sapiens GN=KRT9 PE=1 SV=3
8.90268	8.50609	8.56693	9.09688	8.79873	9.31171	9.16584	8.84285	9.06584			+					66	60	57	48	91.2	89.4	81.5	65.432	0	323.31	8259200000	382	1	8.31488	7.27323	6.72349	7.43623	7.18738	7.38301	7.51242	7.68838	7.10206	7.33431	0.114854	1	0.0736354	0.0597287	0.47337	1	-0.265608	-0.213641	CON__sp|P35908|K22E_HUMAN	CON__sp|P35908|K22E_HUMAN	>sp|P35908|K22E_HUMAN Keratin, type II cytoskeletal 2 epidermal OS=Homo sapiens GN=KRT2 PE=1 SV=2
6.35853	5.60481	5.786	6.93205	5.48599	5.84285	5.65189	6.70162	5.28682			+					69	8	5	5	15.5	12	12	64.842	0	62.048	11202000	10	1	5.46951	4.95331	NaN	4.53721	4.95137	NaN	NaN	NaN	4.90915	NaN	0.757218	1	0.675599	0.479083	0.275901	1	0.29225	0.205039	CON__sp|Q9NSB2|KRT84_HUMAN	CON__sp|Q9NSB2|KRT84_HUMAN	>sp|Q9NSB2|KRT84_HUMAN Keratin, type II cuticular Hb4 OS=Homo sapiens GN=KRT84 PE=1 SV=2
6.78913	6.53342	6.32897	6.13516	6.38819	6.40109	6.21187	6.278	6.26841								74	3	3	3	4.1	4.1	4.1	92.573	0	25.343	26112000	9	7	5.80406	5.15284	4.61237	5.212	4.11942	5.02044	4.69806	4.74007	4.5004	4.56001	0.0769408	1	0.0458956	0.0379325	0.331524	1	0.0670435	0.0618874	O82691;E0Z1D0;Q9SB93;K4CEB3;P49037;O82693;K4DC18	O82691;E0Z1D0;Q9SB93;K4CEB3;P49037;O82693;K4DC18	>tr|O82691|O82691_SOLLC Sucrose synthase OS=Solanum lycopersicum GN=sus3 PE=2 SV=1;>tr|E0Z1D0|E0Z1D0_SOLLC Sucrose synthase OS=Solanum lycopersicum GN=SUS3 PE=3 SV=1;>tr|Q9SB93|Q9SB93_SOLLC Sucrose synthase (Fragment) OS=Solanum lycopersicum GN=sus3 PE=4 S
6.68275	6.59062	6.95922	5.71518	6.27619	6.30046	6.22152	6.59541	6.27388								77	3	3	3	10.9	10.9	10.9	28.928	0	19.982	45747000	14	2	6.54642	5.64765	5.19413	6.29168	4.74952	5.53028	5.16343	5.30003	5.0967	4.97997	0.353699	1	-0.304706	-0.224344	0.0323843	1	-0.0237851	-0.0190619	G3K2M4;G3K2M3	G3K2M4;G3K2M3	>tr|G3K2M4|G3K2M4_SOLLC Methionine sulfoxide reductase A4 OS=Solanum lycopersicum GN=MSRA4 PE=3 SV=1;>tr|G3K2M3|G3K2M3_SOLLC Methionine sulfoxide reductase A3 OS=Solanum lycopersicum GN=MSRA3 PE=3 SV=1
6.68735	6.26425	7.46367	6.61106	6.97241	6.72098	6.93473	6.36961	6.76287								80	7	7	7	24.7	24.7	24.7	44.003	0	65.849	143390000	27	1	6.8555	5.29669	4.69985	6.71826	4.74378	5.81105	5.26477	5.70467	5.17609	5.17967	0.385667	1	-0.238122	-0.188995	0.614554	1	-0.447082	-0.337004	G8Z261	G8Z261	>tr|G8Z261|G8Z261_SOLLC Hop-interacting protein THI032 OS=Solanum lycopersicum GN=Solyc12g099930.1 PE=2 SV=1
6.94887	6.60509	6.98706	6.75109	6.96013	6.88352	6.79591	6.93227	6.77646								86	4	4	4	16.5	16.5	16.5	31.714	0	32.558	76347000	19	2	6.65234	5.69902	5.14962	6.18684	5.21259	5.82391	5.59501	5.62994	5.55782	5.47868	0.23167	1	-0.0503899	-0.0464282	0.143134	1	-0.0498517	-0.0441483	Q3SC84;K4ASC8	Q3SC84;K4ASC8	>tr|Q3SC84|Q3SC84_SOLLC Oxoglutarate/malate translocator OS=Solanum lycopersicum GN=ACI36 PE=2 SV=1;>tr|K4ASC8|K4ASC8_SOLLC Uncharacterized protein OS=Solanum lycopersicum GN=ACI36 PE=3 SV=1
7.57231	7.58511	7.34246	7.50303	7.63588	7.71837	7.49114	7.5112	7.51966								87	9	9	9	29.4	29.4	29.4	29.041	0	98.703	333900000	58	1	7.48222	6.55217	6.31133	6.72412	6.11714	6.83709	6.48538	6.6124	6.35413	6.26633	0.0138578	0.999442	-0.00466998	-0.00420157	0.166565	1	0.0505664	0.0453734	K4ASE8	K4ASE8	>tr|K4ASE8|K4ASE8_SOLLC Uncharacterized protein OS=Solanum lycopersicum GN=Solyc01g005820.2 PE=4 SV=1
6.86816	6.72471	6.90326	7.01326	7.18096	7.23593	7.51354	7.51878	7.18907								92	16	16	16	29.5	29.5	29.5	56.014	0	159.25	163820000	72	2	7.06822	5.63246	5.38342	6.26968	5.36288	6.21277	5.95762	6.54207	6.32504	5.90441	0.0339304	1	0.0222329	0.0182026	0.0433144	1	0.0320614	0.0255985	Q2MI75;K4ASV3	Q2MI75;K4ASV3	>sp|Q2MI75|PSBB_SOLLC Photosystem II CP47 reaction center protein OS=Solanum lycopersicum GN=psbB PE=3 SV=1;>tr|K4ASV3|K4ASV3_SOLLC Photosystem II CP47 reaction center protein OS=Solanum lycopersicum GN=psbB PE=3 SV=1
5.14915	5.29626	5.56554	5.80205	5.12077	5.85186	6.27933	6.45662	6.10534								93	2	2	2	11.7	11.7	11.7	23.949	0	15.228	7742200	4	3	5.93462	4.33417	4.06807	NaN	NaN	4.87529	4.39839	5.62207	5.31637	5.00368	0.096041	1	-0.0974018	-0.0714729	0.18456	1	-0.216362	-0.149507	K4ASV5;Q2MI71;K4AUV5	K4ASV5;Q2MI71;K4AUV5	>tr|K4ASV5|K4ASV5_SOLLC Uncharacterized protein OS=Solanum lycopersicum GN=petB PE=3 SV=1;>sp|Q2MI71|CYB6_SOLLC Cytochrome b6 OS=Solanum lycopersicum GN=petB PE=3 SV=1;>tr|K4AUV5|K4AUV5_SOLLC Uncharacterized protein OS=Solanum lycopersicum GN=Solyc01g01774
6.62669	6.53376	6.43631	6.25503	6.52958	6.39938	6.38126	6.52965	6.22154								96	5	5	5	13.2	13.2	13.2	58.545	0	35.253	30008000	14	1	5.98588	5.10934	4.81149	5.47689	4.4103	5.2971	4.79287	4.86722	4.93613	4.45895	0.207864	1	0.0685833	0.0608184	1.2638	1	0.178587	0.167482	K4AT31	K4AT31	>tr|K4AT31|K4AT31_SOLLC Uncharacterized protein OS=Solanum lycopersicum GN=Solyc01g008330.2 PE=4 SV=1
8.15125	8.22282	7.72394	7.93516	8.13931	8.164	7.98647	8.10826	8.0728								97	25	25	25	37.4	37.4	37.4	83.658	0	285.21	1031400000	142	1	7.48194	6.62365	6.45148	6.64321	6.09205	6.78463	6.50478	6.47513	6.43584	6.42617	0.0891635	1	0.0373789	0.0325289	0.542261	1	0.169885	0.149233	K4ATA5	K4ATA5	>tr|K4ATA5|K4ATA5_SOLLC Uncharacterized protein OS=Solanum lycopersicum GN=Solyc01g009090.2 PE=4 SV=1
6.76146	6.78475	6.62144	5.61135	6.78294	6.66154	6.60554	6.78574	6.85452								98	4	2	2	20.8	10.2	10.2	24.578	0	27.302	49176000	9	1	6.69175	5.71074	5.5463	6.0197	4.53037	6.05884	5.36521	5.68088	5.7155	5.77517	0.453212	1	-0.386381	-0.282583	0.427391	1	0.0719759	0.0671445	K4ATE8	K4ATE8	>tr|K4ATE8|K4ATE8_SOLLC Ribosomal protein OS=Solanum lycopersicum GN=Solyc01g009520.2 PE=3 SV=1
6.00788	5.90133	5.9223	5.80954	6.07573	5.54163	5.5645	6.01055	5.31039								99	5	2	2	34.5	13.5	13.5	22.938	0	39.918	10749000	4	2	5.95219	4.83505	4.61619	5.22861	4.10291	5.30224	5.18503	5.1605	4.83166	4.5777	0.388536	1	0.202533	0.166052	1.02355	1	0.404432	0.341149	K4ATF8;K4ATF7	K4ATF8;K4ATF7	>tr|K4ATF8|K4ATF8_SOLLC Uncharacterized protein OS=Solanum lycopersicum GN=Solyc01g009630.2 PE=4 SV=1;>tr|K4ATF7|K4ATF7_SOLLC Uncharacterized protein OS=Solanum lycopersicum GN=Solyc01g009620.2 PE=4 SV=1
6.28017	5.47143	7.30261	6.28416	6.08279	5.57247	6.17499	5.65374	6.30531								100	2	2	2	11.7	11.7	11.7	26.535	0	16.39	57965000	8	1	6.58708	5.3616	4.73103	6.46727	4.99082	5.19604	4.38477	5.23555	4.75761	5.14442	0.105432	1	-0.147025	-0.0978429	0.545149	1	-0.657479	-0.428847	K4ATJ4	K4ATJ4	>tr|K4ATJ4|K4ATJ4_SOLLC Peptidyl-prolyl cis-trans isomerase OS=Solanum lycopersicum GN=Solyc01g009990.2 PE=3 SV=1
7.17751	7.25751	6.84494	7.15183	7.24174	6.8996	6.7048	6.81435	7.02625								101	6	6	6	13.8	13.8	13.8	48.853	0	60.155	108700000	32	1	6.78096	5.87907	5.80415	6.14032	5.549	6.21927	5.47548	5.55308	5.25373	5.62034	0.209073	1	0.0877844	0.0755076	0.512428	1	0.180939	0.156687	K4ATN9	K4ATN9	>tr|K4ATN9|K4ATN9_SOLLC Uncharacterized protein OS=Solanum lycopersicum GN=Solyc01g010440.2 PE=4 SV=1
7.63603	7.62792	7.60115	7.56631	7.64532	7.71393	7.50927	7.63814	7.63427								102	7	7	7	28.9	28.9	28.9	22.99	0	49.96	438670000	47	2	7.60074	6.59398	6.41489	7.04387	6.15993	6.82713	6.51669	6.66292	6.52455	6.46165	0.73144	1	-0.0792452	-0.075498	0.138158	0.990024	-0.0126524	-0.0122382	K4BWQ1;K4ATQ2	K4BWQ1;K4ATQ2	>tr|K4BWQ1|K4BWQ1_SOLLC Uncharacterized protein OS=Solanum lycopersicum GN=Solyc05g007250.2 PE=3 SV=1;>tr|K4ATQ2|K4ATQ2_SOLLC Uncharacterized protein OS=Solanum lycopersicum GN=Solyc01g010580.2 PE=3 SV=1
8.09656	7.7851	8.29561	7.67791	7.63103	7.76005	7.75601	7.57856	7.5419								106	18	18	13	35.1	35.1	25.9	62.991	0	221.1	962530000	85	1	7.42711	6.55128	6.03209	7.17932	5.85995	6.29327	5.92166	6.21972	5.94935	5.96255	0.0291225	1	-0.0223618	-0.0177731	0.360665	1	-0.200962	-0.163074	K4AV63	K4AV63	>tr|K4AV63|K4AV63_SOLLC Uncharacterized protein OS=Solanum lycopersicum GN=Solyc01g028810.2 PE=3 SV=1
5.80128	6.76241	6.71119	6.60105	6.4492	5.95873	5.383	5.3893	5.29534								107	3	3	3	6.7	6.7	6.7	77.223	0	19.751	33842000	5	1	6.02432	4.90378	4.95819	5.71312	4.73086	5.14545	4.49146	4.83327	4.53855	4.63135	0.0374486	1	-0.0599761	-0.0388674	0.133909	1	0.211884	0.13385	K4AV67	K4AV67	>tr|K4AV67|K4AV67_SOLLC Uncharacterized protein OS=Solanum lycopersicum GN=Solyc01g028860.2 PE=4 SV=1
8.51979	8.61632	8.07236	8.36412	8.40671	8.58033	8.40391	8.39333	8.39552								109	47	47	42	32.7	32.7	32.1	135.06	0	323.31	2418200000	278	3	7.67592	6.82223	6.653	6.81434	6.28923	6.86531	6.77226	6.81698	6.65155	6.54557	0.197352	1	0.0798693	0.0691143	0.302318	1	0.122716	0.105329	K4AVY7;K4BBH4;K4CS61	K4AVY7	>tr|K4AVY7|K4AVY7_SOLLC Uncharacterized protein OS=Solanum lycopersicum GN=Solyc01g057760.2 PE=4 SV=1
7.29645	7.25105	7.70208	7.30788	7.19137	7.24202	7.16498	7.20227	7.24405								110	14	14	14	32.5	32.5	32.5	45.264	0	129.55	290570000	41	2	7.06532	5.81505	5.69043	6.84795	5.34663	6.05918	5.5593	5.85465	5.68194	5.70456	0.365087	1	-0.139616	-0.120386	0.515706	1	-0.181153	-0.156963	K4AVZ4;K4DHT2	K4AVZ4	>tr|K4AVZ4|K4AVZ4_SOLLC Uncharacterized protein OS=Solanum lycopersicum GN=Solyc01g057830.2 PE=4 SV=1
6.43952	6.54539	6.46211	6.65993	6.53022	6.25431	6.18583	6.39445	6.39002								112	4	4	4	15.1	15.1	15.1	29.814	0	39.353	26310000	15	1	6.46587	5.50508	5.4647	5.88772	5.27506	5.76083	5.25616	5.43766	5.04821	5.3194	0.14802	1	0.0596156	0.0518436	0.714265	1	0.121212	0.112488	K4AWA8	K4AWA8	>tr|K4AWA8|K4AWA8_SOLLC Uncharacterized protein OS=Solanum lycopersicum GN=Solyc01g060030.2 PE=4 SV=1
6.20033	6.4086	6.43529	6.20041	6.30455	6.28445	6.10544	6.17927	6.12225								114	5	5	5	14.9	14.9	14.9	58.735	0	30.333	21050000	8	4	5.92531	4.89551	4.69287	5.58136	4.31593	5.02169	4.92301	4.78922	4.49453	4.48222	0.512335	1	-0.111935	-0.102152	0.0515584	1	0.0168088	0.0151146	K4AWF0;O22478;K4B1A3;K4CK49	K4AWF0	>tr|K4AWF0|K4AWF0_SOLLC Importin subunit alpha OS=Solanum lycopersicum GN=Solyc01g060470.2 PE=3 SV=1
6.73667	6.60759	6.40666	6.30687	6.79706	6.56983	6.55397	6.73115	6.56003								118	5	5	2	26.5	26.5	8.2	16.736	0	34.608	39609000	34	2	6.64355	5.79206	5.46482	5.85544	4.88987	5.98968	5.5228	5.83757	5.62875	5.4351	0.0516817	1	0.0203314	0.0179087	1.22435	1	0.199764	0.185542	K4BW97;K4AX99	K4BW97;K4AX99	>tr|K4BW97|K4BW97_SOLLC Uncharacterized protein OS=Solanum lycopersicum GN=Solyc05g005690.1 PE=3 SV=1;>tr|K4AX99|K4AX99_SOLLC Uncharacterized protein OS=Solanum lycopersicum GN=Solyc01g068530.2 PE=3 SV=1
8.38932	8.54232	8.2355	8.6207	8.58513	8.65227	8.48196	8.64381	8.78601								121	9	9	1	33.8	33.8	6.6	15.268	0	59.186	3263500000	38	4	8.91162	7.86774	7.75345	7.9931	7.51005	8.24748	7.89169	8.07007	7.95001	7.96977	0.123884	1	-0.0606	-0.0514044	0.0673374	1	0.0324914	0.0278094	K4AY75;K4AXF7;K4DFY5;K4AY73	K4AY75;K4AXF7;K4DFY5;K4AY73	>tr|K4AY75|K4AY75_SOLLC Histone H3 OS=Solanum lycopersicum GN=Solyc01g086820.2 PE=3 SV=1;>tr|K4AXF7|K4AXF7_SOLLC Histone H3 OS=Solanum lycopersicum GN=Solyc01g079110.2 PE=3 SV=1;>tr|K4DFY5|K4DFY5_SOLLC Histone H3 OS=Solanum lycopersicum GN=Solyc12g056540.1
6.07048	6.12011	6.23937	6.22003	6.20295	6.2733	5.16692	6.23419	6.112								124	3	3	3	8.3	8.3	8.3	56.853	0	20.027	15029000	7	2	5.67177	4.69857	4.55705	5.32691	4.39895	4.68225	4.40526	4.28558	4.58102	4.18614	0.51283	1	-0.389084	-0.291973	0.139142	1	-0.0224752	-0.0212082	K4AXM4;P93230	K4AXM4;P93230	>tr|K4AXM4|K4AXM4_SOLLC Glucose-1-phosphate adenylyltransferase OS=Solanum lycopersicum GN=agpL3 PE=3 SV=1;>tr|P93230|P93230_SOLLC Glucose-1-phosphate adenylyltransferase OS=Solanum lycopersicum GN=agpL3 PE=2 SV=1
7.47734	7.04696	7.84591	7.19747	6.74188	6.95495	6.87341	6.98333	7.2573								126	13	13	13	38.7	38.7	38.7	47.539	0	101.2	345750000	37	4	7.30831	6.16744	5.4818	7.19667	5.40567	5.89616	5.34165	5.96778	5.43093	5.57689	0.20936	1	-0.169977	-0.129315	0.704586	1	-0.428661	-0.33552	K4AXS2;Q37229;Q8RW39;K4BPV5	K4AXS2	>tr|K4AXS2|K4AXS2_SOLLC Glutamine synthetase OS=Solanum lycopersicum GN=Solyc01g080280.2 PE=3 SV=1
6.13223	5.99341	7.04199	6.20246	5.99468	6.00736	5.88545	5.26316	6.02395								127	3	3	3	15.8	15.8	15.8	36.343	0	33.468	33678000	4	1	6.35126	5.06126	4.58448	6.22773	4.86171	5.13586	4.81335	4.88763	NaN	4.70343	0.329366	1	-0.284386	-0.209819	0.65422	1	-0.607351	-0.427706	K4AXU5	K4AXU5	>tr|K4AXU5|K4AXU5_SOLLC Uncharacterized protein OS=Solanum lycopersicum GN=Solyc01g080510.2 PE=4 SV=1
6.36305	6.07188	6.5784	5.58835	6.22955	5.19957	6.26517	6.13539	5.57714								131	4	4	4	18	18	18	37.057	0	30.125	26545000	7	1	6.19354	5.09223	4.65979	6.0408	4.55255	4.88408	4.22259	4.93874	4.3586	4.73979	0.23623	1	0.28715	0.194273	0.363652	1	0.360568	0.255013	K4AYG3	K4AYG3	>tr|K4AYG3|K4AYG3_SOLLC Ribosomal protein OS=Solanum lycopersicum GN=Solyc01g087730.2 PE=3 SV=1
5.61604	5.40167	6.38659	5.44912	5.77143	5.60641	5.76748	5.73663	5.44645								133	2	2	2	3.1	3.1	3.1	82.718	0	17.349	10027000	2	1	5.42139	3.73757	4.04175	5.26527	NaN	4.46564	NaN	4.35723	3.98989	3.16155	0.265196	1	-0.202269	-0.15504	0.219492	1	-0.176575	-0.134439	K4AYM7	K4AYM7	>tr|K4AYM7|K4AYM7_SOLLC Eukaryotic translation initiation factor 3 subunit B OS=Solanum lycopersicum GN=Solyc01g088370.2 PE=3 SV=1
6.34032	6.09444	6.18935	6.2011	6.55285	6.37889	6.46315	6.39985	5.34704								134	5	5	4	14.6	14.6	11.9	57.579	0	69.021	23057000	19	1	5.84429	4.76975	4.50044	5.29802	4.38589	5.23915	4.68691	5.04183	4.65094	3.9193	0.484375	1	0.363098	0.273824	0.474915	1	0.377286	0.280602	K4AYP1	K4AYP1	>tr|K4AYP1|K4AYP1_SOLLC Uncharacterized protein OS=Solanum lycopersicum GN=Solyc01g088510.2 PE=4 SV=1
6.62952	6.99861	6.90552	7.04187	6.62591	6.78135	6.61709	6.88358	6.86191								137	10	10	8	12.1	12.1	10.6	84.782	0	60.543	68312000	19	1	6.27818	5.15281	5.21498	5.79707	5.03894	5.42073	5.09999	5.33722	5.14236	5.04025	0.236663	1	-0.0867654	-0.0758289	0.0397149	0.987678	-0.0135585	-0.0121489	K4AYS0	K4AYS0	>tr|K4AYS0|K4AYS0_SOLLC Uncharacterized protein OS=Solanum lycopersicum GN=Solyc01g088800.2 PE=4 SV=1
6.67852	6.5498	6.52445	6.55364	6.65716	6.1983	6.54796	6.38899	6.45984								140	3	3	3	15.8	15.8	15.8	38.837	0	21.225	38079000	12	1	6.32541	5.41587	5.07445	5.83951	4.76717	5.63115	4.91129	5.48028	5.00074	4.87578	0.853565	1	0.199175	0.179692	0.471799	1	0.137786	0.122308	K4AYW0	K4AYW0	>tr|K4AYW0|K4AYW0_SOLLC Uncharacterized protein OS=Solanum lycopersicum GN=Solyc01g090190.2 PE=4 SV=1
5.86794	7.11541	7.26898	7.48794	7.02751	5.44719	5.52107	6.97124	5.19009								144	2	2	2	14.5	14.5	14.5	15.678	0	11.855	94370000	9	3	7.19667	5.7385	6.03647	6.86326	6.41915	6.34871	4.19262	5.7	6.01978	5.57244	0.133633	1	0.323567	0.171024	0.748946	0.948	1.0693	0.645839	K4C4X4;K4AZJ7;K4BF25	K4C4X4;K4AZJ7;K4BF25	>tr|K4C4X4|K4C4X4_SOLLC 60S ribosomal protein L36 OS=Solanum lycopersicum GN=Solyc06g036050.2 PE=3 SV=1;>tr|K4AZJ7|K4AZJ7_SOLLC 60S ribosomal protein L36 OS=Solanum lycopersicum GN=Solyc01g094560.2 PE=3 SV=1;>tr|K4BF25|K4BF25_SOLLC 60S ribosomal protein L3
6.001	5.7736	5.98645	5.87087	5.99624	6.07467	5.99764	6.1052	5.2927								148	2	2	2	5.7	5.7	5.7	46.836	0	20.536	9333300	10	1	5.64782	4.67871	4.25135	5.10823	4.18307	4.86204	4.58803	4.8056	4.6903	4.03763	0.274913	1	0.171894	0.137411	0.260389	1	0.173738	0.137253	K4AZV6	K4AZV6	>tr|K4AZV6|K4AZV6_SOLLC Uncharacterized protein OS=Solanum lycopersicum GN=Solyc01g095670.2 PE=4 SV=1
6.08127	6.67685	6.13175	6.03997	6.0089	5.59586	5.87803	6.20363	6.0477								149	4	4	4	5.7	5.7	5.7	96.19	0	24.731	13913000	7	1	5.49996	4.64643	4.76266	5.07504	4.05442	4.054	3.60784	4.44526	4.36171	4.24433	0.157519	1	0.0746559	0.0633976	0.648275	1	0.371356	0.294987	K4AZW3	K4AZW3	>tr|K4AZW3|K4AZW3_SOLLC Uncharacterized protein OS=Solanum lycopersicum GN=Solyc01g095740.2 PE=4 SV=1
6.01978	5.58057	5.70767	6.0049	5.77022	5.52245	5.99283	6.30529	5.86693								158	3	3	3	12.7	12.7	12.7	51.02	0	17.943	6986200	4	1	5.4463	4.01741	4.15963	4.62703	NaN	4.69632	4.33872	4.8863	4.70522	4.11491	1.4297	1	0.306824	0.278971	0.319976	1	0.186345	0.150433	K4B0J0	K4B0J0	>tr|K4B0J0|K4B0J0_SOLLC Uncharacterized protein OS=Solanum lycopersicum GN=Solyc01g098030.2 PE=4 SV=1
7.20426	7.21125	7.24763	7.14098	7.22694	6.82563	7.12717	7.19728	7.05816								162	7	7	7	33.9	33.9	33.9	19.852	0	46.041	158710000	19	2	7.2975	6.26496	6.00856	6.89868	5.95599	6.5446	5.69248	6.26602	5.95266	6.15116	0.38479	1	0.11366	0.101093	0.616966	1	0.168015	0.149702	K4DHC7;K4B101	K4DHC7;K4B101	>tr|K4DHC7|K4DHC7_SOLLC Uncharacterized protein OS=Solanum lycopersicum GN=Solyc12g096540.1 PE=4 SV=1;>tr|K4B101|K4B101_SOLLC Uncharacterized protein OS=Solanum lycopersicum GN=Solyc01g099670.2 PE=4 SV=1
6.69719	5.88789	7.00449	5.40266	6.68088	5.16798	6.43395	6.35946	5.47302								164	5	5	5	17.5	17.5	17.5	47.505	0	33.015	55729000	11	3	6.34815	5.3811	4.83443	6.0412	4.93511	5.42442	4.97925	5.18935	4.95783	5.10833	0.160666	1	0.296098	0.174997	0.280707	1	0.427576	0.265067	P54776;K4B110;K4CJL9	P54776;K4B110	>sp|P54776|PRS6A_SOLLC 26S protease regulatory subunit 6A homolog OS=Solanum lycopersicum GN=TBP1 PE=2 SV=1;>tr|K4B110|K4B110_SOLLC Uncharacterized protein OS=Solanum lycopersicum GN=TBP1 PE=3 SV=1
6.90297	6.97886	6.75277	7.00342	7.09517	7.35424	7.10568	7.03957	7.06959								166	9	3	3	25	9.8	9.8	30.15	0	59.803	101370000	14	1	6.72718	5.68271	5.46911	5.76856	5.25876	6.02869	5.94559	5.98489	5.66782	5.61199	0.108082	1	-0.0548463	-0.0463501	0.0403661	1	-0.0209999	-0.017843	K4B115	K4B115	>tr|K4B115|K4B115_SOLLC Uncharacterized protein OS=Solanum lycopersicum GN=Solyc01g099810.2 PE=4 SV=1
7.38061	7.39139	7.20839	7.32885	7.27967	7.34854	7.26293	7.30758	7.23063								167	3	3	2	29.6	29.6	20	14.022	0	28.877	191290000	16	1	7.50353	6.60466	6.43951	6.86545	6.04661	6.76154	6.41629	6.52328	6.43936	6.33991	0.485249	1	0.0616099	0.0583851	0.507551	1	0.0636962	0.0603791	K4B117	K4B117	>tr|K4B117|K4B117_SOLLC Uncharacterized protein OS=Solanum lycopersicum GN=Solyc01g099830.2 PE=4 SV=1
7.30131	7.45538	6.86528	7.10102	7.35934	7.48286	7.38464	7.47154	7.35985								168	6	6	5	27.8	27.8	20.3	20.762	0	58.276	224320000	43	1	7.44778	6.55224	6.2583	6.54646	5.75651	6.77736	6.35692	6.72038	6.47865	6.31044	0.0434627	1	0.0263275	0.0218187	0.429336	1	0.192755	0.161714	K4B124	K4B124	>tr|K4B124|K4B124_SOLLC Uncharacterized protein OS=Solanum lycopersicum GN=Solyc01g099900.2 PE=4 SV=1
7.18159	6.98054	7.56801	6.91967	7.00847	7.10109	7.02576	6.92883	6.99072								176	17	17	17	24.3	24.3	24.3	74.896	0	119.51	183350000	46	3	6.70699	5.7968	5.33449	6.48557	4.97149	5.42843	5.09244	5.52778	5.16304	5.34976	0.388693	1	-0.177604	-0.148923	0.623366	1	-0.24733	-0.209876	K4B1S1;K4D6V7;A8W7B5	K4B1S1	>tr|K4B1S1|K4B1S1_SOLLC Uncharacterized protein OS=Solanum lycopersicum GN=Solyc01g103450.2 PE=3 SV=1
7.37683	6.88432	7.83092	6.88753	6.76746	6.50546	6.55781	6.42933	6.78335								177	10	10	10	38.7	38.7	38.7	37.148	0	92.574	228860000	19	2	7.12911	6.09608	5.45712	6.98786	5.46102	5.92834	5.15125	5.62199	5.13136	5.56953	0.07434	1	-0.0991858	-0.0675435	0.335365	1	-0.346204	-0.242781	K4B1Z2;K4CZ52	K4B1Z2	>tr|K4B1Z2|K4B1Z2_SOLLC Uncharacterized protein OS=Solanum lycopersicum GN=Solyc01g104170.2 PE=4 SV=1
8.02003	8.09454	7.73975	7.8113	7.79106	7.76654	7.66415	7.58531	7.6463								179	26	26	26	59.4	59.4	59.4	48.154	0	231.75	637560000	117	1	7.50349	6.71054	6.63867	6.91269	6.20224	6.67331	6.24652	6.45649	6.22068	6.20927	0.449217	1	0.114298	0.103019	0.280321	1	0.106108	0.0920817	K4B230	K4B230	>tr|K4B230|K4B230_SOLLC Uncharacterized protein OS=Solanum lycopersicum GN=Solyc01g104560.2 PE=4 SV=1
6.29041	6.81452	6.99071	6.18659	5.98493	5.36165	6.15963	6.008	6.08983								180	3	3	3	15.2	15.2	15.2	24.667	0	27.472	35719000	7	1	6.59866	5.54398	5.52214	6.37614	5.10924	5.45013	4.60387	5.35753	5.03997	5.08052	0.0469169	1	0.0648095	0.0440033	0.0788365	1	0.121752	0.0788339	K4B256	K4B256	>tr|K4B256|K4B256_SOLLC Uncharacterized protein OS=Solanum lycopersicum GN=Solyc01g104840.2 PE=4 SV=1
6.33104	6.38906	6.70051	6.47462	6.4203	6.32562	6.3898	6.27745	6.25035								187	5	5	5	11.8	11.8	11.8	70.177	0	49.016	31122000	21	1	6.01595	4.8929	4.77149	5.71444	4.68568	5.09625	4.61876	4.97868	4.60568	4.49988	0.0646778	1	-0.0270027	-0.0235765	0.163077	1	-0.0632226	-0.0551771	K4B303	K4B303	>tr|K4B303|K4B303_SOLLC Polyadenylate-binding protein OS=Solanum lycopersicum GN=Solyc01g107870.2 PE=3 SV=1
6.16519	5.96859	6.0774	5.69969	6.08106	5.24751	5.34761	6.08354	5.52705								188	5	5	5	6.8	6.8	6.8	120.59	0	37.868	9845800	8	1	5.17371	4.08433	4.05242	4.88106	3.2355	4.42755	3.67391	NaN	4.12457	3.503	0.129908	1	0.120178	0.0896957	0.800005	1	0.427077	0.342562	K4B375	K4B375	>tr|K4B375|K4B375_SOLLC Uncharacterized protein OS=Solanum lycopersicum GN=Solyc01g108600.2 PE=3 SV=1
5.74991	5.61816	6.24606	5.65273	6.06126	5.80638	5.9985	5.78022	5.4409								190	4	4	4	16.6	16.6	16.6	44.258	0	30.688	11807000	9	1	5.72971	3.74464	4.08264	5.48274	4.02292	4.95161	4.34641	4.70617	4.38694	4.24797	0.0410998	1	-0.0307347	-0.0244993	0.0139513	0.995266	-0.0112303	-0.0088684	K4B381	K4B381	>tr|K4B381|K4B381_SOLLC N-acetyl-gamma-glutamyl-phosphate reductase OS=Solanum lycopersicum GN=Solyc01g108660.2 PE=2 SV=1
7.89475	8.15229	8.42729	7.96136	7.59852	7.46752	7.64721	7.49117	7.66965								191	11	11	10	54.9	54.9	49.1	17.343	0	128.23	1060200000	37	2	7.98399	6.96315	6.95642	7.75876	6.57951	6.75382	6.01022	6.67467	6.36974	6.50568	0.0221352	1	-0.0203826	-0.0155907	0.108907	1	-0.107497	-0.0792292	K4B3H9;Q04130	K4B3H9	>tr|K4B3H9|K4B3H9_SOLLC Uncharacterized protein OS=Solanum lycopersicum GN=Solyc01g109660.2 PE=4 SV=1
6.35264	6.17225	6.55033	6.35355	6.158	6.16941	6.07299	6.13621	6.32197								192	5	5	5	15.3	15.3	15.3	44.704	0	29.95	21494000	7	2	5.97058	4.97752	4.74614	5.63116	4.56881	5.03755	4.6309	4.84425	4.63063	4.73789	0.237892	1	-0.0875087	-0.0764396	0.796759	1	-0.191747	-0.172562	K4B3K7;K4D102	K4B3K7;K4D102	>tr|K4B3K7|K4B3K7_SOLLC Uncharacterized protein OS=Solanum lycopersicum GN=Solyc01g109940.2 PE=3 SV=1;>tr|K4D102|K4D102_SOLLC Uncharacterized protein OS=Solanum lycopersicum GN=Solyc10g054040.1 PE=3 SV=1
6.98824	5.48316	5.85393	6.85816	5.0887	5.26167	5.12547	4.9536	6.84255								194	11	3	3	28.2	12.6	12.6	42.773	0	125.3	54436000	6	2	6.37416	5.61985	5.07346	6.01013	5.10442	4.96377	4.82221	5.32834	5.03463	5.30365	0.168483	1	0.337905	0.192313	0.765184	1	-0.810899	-0.545063	K4B3P9;K4D136	K4B3P9	>tr|K4B3P9|K4B3P9_SOLLC Fructose-bisphosphate aldolase OS=Solanum lycopersicum GN=Solyc01g110360.2 PE=3 SV=1
6.97659	6.92684	7.48141	6.9137	6.90112	6.75528	6.73226	6.6142	6.60901								196	7	7	7	31.4	31.4	31.4	18.368	0	108.7	124360000	31	1	7.01549	5.93179	5.78686	6.81388	5.65094	5.94797	5.25547	5.66373	5.24814	5.35984	0.09512	1	-0.0743836	-0.0581341	0.177501	1	-0.134513	-0.104455	K4B3Z2	K4B3Z2	>tr|K4B3Z2|K4B3Z2_SOLLC Uncharacterized protein OS=Solanum lycopersicum GN=Solyc01g111300.2 PE=4 SV=1
6.19805	6.11945	7.25465	5.50248	6.18466	5.67634	6.18523	6.17499	6.24724								200	6	6	6	18.6	18.6	18.6	53.394	0	56.426	57492000	8	2	6.36167	5.10432	4.53354	6.25215	4.33096	5.07536	4.26785	4.89327	4.64645	4.8439	0.346535	1	-0.43082	-0.284289	0.193566	1	-0.233039	-0.159415	K4D1F7;K4B438	K4D1F7;K4B438	>tr|K4D1F7|K4D1F7_SOLLC Uncharacterized protein OS=Solanum lycopersicum GN=Solyc10g055670.1 PE=3 SV=1;>tr|K4B438|K4B438_SOLLC Uncharacterized protein OS=Solanum lycopersicum GN=Solyc01g111760.2 PE=3 SV=1
8.90309	9.07628	8.42271	8.90742	8.82423	8.88628	8.75718	8.76702	8.9784								203	39	39	39	45.5	45.5	45.5	65.752	0	323.31	6455500000	271	2	8.30479	7.43832	7.33423	7.33393	6.93431	7.58819	7.20798	7.47138	7.21998	7.33155	0.201312	1	0.0934366	0.0792577	0.256463	1	0.126714	0.105909	K4B4N0;Q02090	K4B4N0	>tr|K4B4N0|K4B4N0_SOLLC Uncharacterized protein OS=Solanum lycopersicum GN=Solyc02g014310.2 PE=4 SV=1
6.02881	5.67198	5.96682	5.739	6.33266	6.04704	6.29146	6.21415	6.05503								204	19	3	3	44.5	11.5	11.5	43.515	0	215.77	13482000	13	1	5.73181	4.62111	4.18458	5.15002	3.97046	5.09177	4.59706	4.95699	4.75473	4.32406	0.00650125	0.996323	-0.00320991	-0.00276237	0.0863456	0.999758	0.0499652	0.0414541	K4B4U4	K4B4U4	>tr|K4B4U4|K4B4U4_SOLLC Glyceraldehyde-3-phosphate dehydrogenase OS=Solanum lycopersicum GN=Solyc02g020940.2 PE=3 SV=1
5.7295	5.80113	6.02804	5.89493	5.88317	5.45623	5.65826	5.75179	5.56242								205	2	2	2	23.1	23.1	23.1	7.5367	0	16.317	6713800	11	1	6.34984	5.29208	5.06494	5.98115	4.48593	5.60359	4.75239	5.37601	5.20909	4.90458	0.155692	1	0.0786651	0.0661565	0.292298	1	0.129797	0.110022	K4B4Z0	K4B4Z0	>tr|K4B4Z0|K4B4Z0_SOLLC Uncharacterized protein OS=Solanum lycopersicum GN=Solyc02g021400.1 PE=3 SV=1
6.8382	7.05069	6.58862	6.56654	6.84858	6.82168	6.94843	6.88716	6.82139								207	4	4	1	18.9	18.9	4.1	25.962	0	42.547	68137000	23	1	6.87914	6.00303	5.94824	6.18219	5.07715	6.08604	5.39506	6.13669	5.80383	5.7494	0.106237	1	0.0404968	0.0356018	0.866062	1	0.184916	0.168209	K4B674	K4B674	>tr|K4B674|K4B674_SOLLC Uncharacterized protein OS=Solanum lycopersicum GN=Solyc02g061840.2 PE=4 SV=1
7.09913	7.42405	6.65597	7.07737	7.33786	7.23025	7.0228	7.30151	7.39886								208	4	4	4	18.2	18.2	18.2	14.481	0	25.367	157110000	23	3	7.3511	6.39157	6.41712	6.32056	5.727	6.55291	6.26788	6.6027	6.49206	6.3437	0.0431483	1	-0.0285942	-0.0233231	0.497206	1	0.259445	0.211313	K4BFN2;K4BAS0;K4B6B3	K4BFN2;K4BAS0;K4B6B3	>tr|K4BFN2|K4BFN2_SOLLC Uncharacterized protein OS=Solanum lycopersicum GN=Solyc03g033600.2 PE=4 SV=1;>tr|K4BAS0|K4BAS0_SOLLC Uncharacterized protein OS=Solanum lycopersicum GN=Solyc02g084020.2 PE=4 SV=1;>tr|K4B6B3|K4B6B3_SOLLC Uncharacterized protein OS=S
6.32646	6.43827	6.15076	6.37661	5.07894	5.75953	5.11981	5.28431	5.48396								209	3	3	3	18.3	18.3	18.3	23.223	0	17.806	11591000	3	1	6.21903	5.47082	5.32533	5.80584	5.14774	4.9009	5.01799	4.71917	4.7377	4.891	0.114208	1	0.142879	0.0982595	0.159333	1	-0.197573	-0.134844	K4B6B6	K4B6B6	>tr|K4B6B6|K4B6B6_SOLLC Uncharacterized protein OS=Solanum lycopersicum GN=Solyc02g062270.2 PE=4 SV=1
5.54151	6.39496	5.65455	6.12031	6.22907	6.64138	6.04961	5.53885	6.16289								210	2	2	2	4.6	4.6	4.6	77.319	0	23.33	16186000	9	1	5.64094	4.68206	4.51836	5.06172	4.41479	4.92344	4.79915	4.57328	NaN	4.48956	0.299071	1	-0.249132	-0.186163	0.0907428	1	-0.0986473	-0.0711148	K4B6B8	K4B6B8	>tr|K4B6B8|K4B6B8_SOLLC Uncharacterized protein OS=Solanum lycopersicum GN=Solyc02g062290.2 PE=4 SV=1
7.02469	6.67122	7.48252	6.80103	6.45323	6.74968	6.61498	6.50136	6.6656								211	9	4	4	27.8	10.6	10.6	42.67	0	83.729	123990000	16	1	6.77118	5.7413	5.15023	6.62259	5.04139	5.34414	5.21987	5.39496	5.09174	5.17522	0.206578	1	-0.152364	-0.118554	0.724851	1	-0.423997	-0.334456	K4B6C3	K4B6C3	>tr|K4B6C3|K4B6C3_SOLLC Fructose-bisphosphate aldolase OS=Solanum lycopersicum GN=Solyc02g062340.2 PE=3 SV=1
7.20407	7.1088	6.82885	6.97974	7.07635	6.59989	6.82826	7.01144	7.278								212	3	3	3	12.8	12.8	12.8	30.097	0	26.348	102570000	27	1	6.93185	6.14888	5.84051	6.24319	5.17085	6.22087	5.48336	5.91427	5.83459	6.03185	0.169236	1	0.101773	0.082937	0.334796	1	0.163283	0.135932	K4B6F0	K4B6F0	>tr|K4B6F0|K4B6F0_SOLLC Uncharacterized protein OS=Solanum lycopersicum GN=Solyc02g062620.2 PE=4 SV=1
5.34057	5.55878	5.07232	5.26437	5.87175	5.36101	5.75208	5.36084	5.40732								213	3	3	3	5.3	5.3	5.3	68.249	0	39.518	3158600	15	2	4.9432	3.48167	2.95507	4.02044	NaN	4.64882	3.54165	4.24748	3.5646	3.59641	0.394722	1	0.172122	0.145349	0.805448	1	0.316905	0.268121	K4BIS2;K4B6G9	K4BIS2;K4B6G9	>tr|K4BIS2|K4BIS2_SOLLC Signal recognition particle subunit SRP68 OS=Solanum lycopersicum GN=Solyc03g093970.2 PE=3 SV=1;>tr|K4B6G9|K4B6G9_SOLLC Signal recognition particle subunit SRP68 OS=Solanum lycopersicum GN=Solyc02g062810.2 PE=3 SV=1
6.99681	6.93952	6.68863	6.55164	6.65114	6.52825	6.47112	6.69933	6.51505								218	3	3	3	7.9	7.9	7.9	47.6	0	17.144	50295000	10	1	6.32131	5.55672	5.23759	5.80078	5.01005	5.44458	4.94602	5.31712	5.19728	4.98368	0.215801	1	0.0958803	0.0817582	0.818888	1	0.186022	0.168316	K4B6Z5	K4B6Z5	>tr|K4B6Z5|K4B6Z5_SOLLC Uncharacterized protein OS=Solanum lycopersicum GN=Solyc02g065630.2 PE=4 SV=1
6.77834	6.32537	7.22778	6.64531	6.78299	6.75146	6.66491	6.65556	6.513								219	5	5	5	18.5	18.5	18.5	29.559	0	34.568	86992000	15	2	6.89809	5.6257	4.92378	6.69975	5.31582	5.92284	5.5793	5.69318	5.42457	5.32259	0.248803	1	-0.134562	-0.110827	0.411937	1	-0.242774	-0.194145	K4B778;K4BGT9	K4B778	>tr|K4B778|K4B778_SOLLC Uncharacterized protein OS=Solanum lycopersicum GN=Solyc02g067460.2 PE=4 SV=1
7.44781	7.43777	7.43321	7.04891	7.51342	7.35877	7.3462	7.37464	7.38124								220	7	7	7	33.5	33.5	33.5	20.943	0	128.24	238500000	65	1	7.47441	6.61542	6.43971	6.88385	5.69788	6.7029	6.13325	6.47147	6.4271	6.43838	0.380108	1	-0.110103	-0.0981578	0.483137	1	0.0508664	0.04864	K4B7E1	K4B7E1	>tr|K4B7E1|K4B7E1_SOLLC Uncharacterized protein OS=Solanum lycopersicum GN=Solyc02g068090.2 PE=3 SV=1
7.44465	7.61642	7.05477	7.2078	7.59456	7.4878	7.75199	7.74492	7.5981								221	25	25	25	27.6	27.6	27.6	116	0	196.02	317130000	106	2	6.75305	5.73206	5.6277	5.70234	5.16557	6.0221	5.55631	6.12736	5.9027	5.69606	0.142531	1	0.0879248	0.0715582	0.721394	1	0.271743	0.2318	K4B7Q8;K4LRQ8	K4B7Q8;K4LRQ8	>tr|K4B7Q8|K4B7Q8_SOLLC AGO2A2 OS=Solanum lycopersicum GN=Solyc02g069260.2 PE=2 SV=1;>tr|K4LRQ8|K4LRQ8_SOLLC AGO2A OS=Solanum lycopersicum PE=2 SV=1
5.63691	5.98598	5.90765	6.10982	6.51351	6.48409	6.30099	6.41348	6.26724								222	7	2	2	29.7	8.1	8.1	27.127	0	75.04	18056000	13	1	6.21521	4.82912	4.71934	5.32156	4.63672	5.67368	5.2536	5.52255	5.2464	5.03383	0.32253	1	-0.203754	-0.161806	0.133694	1	0.0846659	0.0686503	K4B7S7	K4B7S7	>tr|K4B7S7|K4B7S7_SOLLC Uncharacterized protein OS=Solanum lycopersicum GN=Solyc02g069450.2 PE=4 SV=1
7.76718	7.63234	7.47576	7.69091	8.10772	8.0228	8.13893	8.11691	7.82644								223	8	8	3	32.5	32.5	9.2	24.99	0	82.362	815720000	57	1	7.91154	6.84765	6.2211	6.94486	6.35313	7.3122	6.7683	7.25792	7.04992	6.78465	0.160987	1	0.0906766	0.0748437	0.321428	1	0.177322	0.144601	K4B7S8	K4B7S8	>tr|K4B7S8|K4B7S8_SOLLC Uncharacterized protein OS=Solanum lycopersicum GN=Solyc02g069460.2 PE=4 SV=1
7.45582	7.78963	7.23897	7.48834	7.70384	7.50037	7.5768	7.64325	7.70351								225	5	5	5	38	38	38	11.968	0	56.046	448910000	47	2	7.87401	6.63542	6.84465	6.94792	6.46232	7.29791	6.68313	7.06606	6.90632	6.86668	0.0651171	1	0.0260351	0.0228534	0.753817	1	0.231287	0.202706	K4B7W7;P46301	K4B7W7;P46301	>tr|K4B7W7|K4B7W7_SOLLC Uncharacterized protein OS=Solanum lycopersicum GN=Solyc02g069850.2 PE=4 SV=1;>sp|P46301|RS25_SOLLC 40S ribosomal protein S25 OS=Solanum lycopersicum GN=RPS25 PE=3 SV=1
6.98173	6.68462	7.13941	7.18372	7.07478	6.98957	6.67579	7.0103	7.04159								226	3	3	3	23.3	23.3	23.3	15.585	0	20.651	95246000	17	2	7.20069	6.18775	5.80964	6.60698	5.99794	6.45864	6.15969	6.2414	6.14974	6.06934	0.287826	1	-0.109777	-0.0951237	0.447225	1	-0.133623	-0.118409	K4CIH8;K4B813	K4CIH8;K4B813	>tr|K4CIH8|K4CIH8_SOLLC Uncharacterized protein OS=Solanum lycopersicum GN=Solyc08g006900.2 PE=4 SV=1;>tr|K4B813|K4B813_SOLLC Uncharacterized protein OS=Solanum lycopersicum GN=Solyc02g070310.2 PE=4 SV=1
8.23391	8.29387	7.99783	8.19299	8.32276	8.42478	8.32646	8.28276	8.22966								227	20	20	20	65.9	65.9	65.9	29.86	0	179.61	1554800000	107	5	7.98756	7.1313	6.92645	7.05812	6.65304	7.18276	7.07591	7.15812	6.9652	6.92995	0.0927768	1	0.0336955	0.0298306	0.265385	1	0.0823727	0.0732867	K4B818;K4B816;K4B814;K4BQD5;K4C3B9	K4B818;K4B816;K4B814;K4BQD5	>tr|K4B818|K4B818_SOLLC 40S ribosomal protein S4 OS=Solanum lycopersicum GN=Solyc02g070360.2 PE=3 SV=1;>tr|K4B816|K4B816_SOLLC 40S ribosomal protein S4 OS=Solanum lycopersicum GN=Solyc02g070340.2 PE=3 SV=1;>tr|K4B814|K4B814_SOLLC 40S ribosomal protein S4 O
5.29926	5.43539	5.69667	6.09509	7.80488	6.79966	7.82261	7.32693	5.51745								229	12	7	2	59.6	44.5	5.7	28.072	0	108.8	326390000	33	6	7.61065	6.13586	5.78981	6.8974	6.4735	6.92872	5.99595	6.94888	6.7332	6.61994	0.180383	1	0.401058	0.217278	0.441768	1	0.851138	0.465841	P07370;K4B877;K4B876;K4B878;P14275;P14274	P07370;K4B877;K4B876;K4B878	>sp|P07370|CB2B_SOLLC Chlorophyll a-b binding protein 1B, chloroplastic OS=Solanum lycopersicum GN=CAB1B PE=3 SV=1;>tr|K4B877|K4B877_SOLLC Uncharacterized protein OS=Solanum lycopersicum GN=Solyc02g070990.1 PE=4 SV=1;>tr|K4B876|K4B876_SOLLC Uncharacterized
7.39233	7.09573	7.54732	7.28423	7.22479	7.01816	7.1451	7.23221	7.34183								234	5	5	5	21	21	21	33.372	0	37.104	248580000	14	1	7.14019	6.32603	5.89133	6.87253	5.41754	6.05645	5.44023	5.89484	5.66225	5.72933	0.0581636	1	-0.0285501	-0.0244054	0.299512	1	-0.118194	-0.101868	K4B924	K4B924	>tr|K4B924|K4B924_SOLLC Uncharacterized protein OS=Solanum lycopersicum GN=Solyc02g077990.2 PE=3 SV=1
7.69813	7.7662	7.41681	7.41774	7.81806	7.78366	7.92256	7.88834	7.87154								237	12	12	12	34.7	34.7	34.7	41.492	0	97.965	664600000	83	1	7.54381	6.5683	6.32498	6.82615	5.70943	6.74162	6.38227	6.80353	6.53152	6.62972	0.0184389	1	-0.0111912	-0.00931213	0.392182	1	0.13353	0.116754	K4B9S5	K4B9S5	>tr|K4B9S5|K4B9S5_SOLLC Uncharacterized protein OS=Solanum lycopersicum GN=Solyc02g080540.1 PE=3 SV=1
7.0242	7.01795	7.68215	7.04673	7.18713	7.0389	7.11311	6.90101	6.73407								238	14	14	14	44.1	44.1	44.1	44.293	0	120.47	222770000	52	1	6.94992	5.74973	5.31511	6.74428	5.22105	6.01645	5.42295	5.85503	5.35731	5.25222	0.117109	1	-0.090363	-0.0705569	0.148615	1	-0.116347	-0.0900853	K4B9V1	K4B9V1	>tr|K4B9V1|K4B9V1_SOLLC Aminomethyltransferase OS=Solanum lycopersicum GN=Solyc02g080810.2 PE=3 SV=1
9.00505	9.11398	8.46183	8.85158	8.79342	8.71435	8.69286	8.58649	8.6208								239	49	49	49	66.8	66.8	66.8	66.778	0	323.31	5413400000	366	1	8.18941	7.52429	7.30209	7.36325	7.02706	7.37114	6.95605	7.24065	6.91937	6.96388	1.01102	1	0.250838	0.224679	0.612429	1	0.232299	0.198507	K4BA51	K4BA51	>tr|K4BA51|K4BA51_SOLLC Uncharacterized protein OS=Solanum lycopersicum GN=Solyc02g081810.2 PE=4 SV=1
8.00898	8.05077	7.62396	7.95169	8.0477	7.40393	7.96146	7.85285	7.90126								241	8	8	7	47	47	34.4	17.286	0	98.074	719320000	73	1	8.01182	7.11167	6.91647	7.10568	6.77725	7.31372	6.9495	7.2348	6.94038	6.8723	1.07321	1	0.330995	0.289086	1.01147	1	0.340721	0.294212	K4BA70	K4BA70	>tr|K4BA70|K4BA70_SOLLC Uncharacterized protein OS=Solanum lycopersicum GN=Solyc02g082000.2 PE=3 SV=1
8.02711	7.95029	8.42493	7.98612	7.85816	7.9009	7.64508	7.60213	7.64229								243	16	16	15	36.4	36.4	34.8	56.896	0	154.32	1221700000	82	4	7.70676	6.63191	6.44635	7.47854	6.19471	6.65073	6.32785	6.46009	6.13453	6.11783	0.147747	1	-0.103273	-0.0819545	0.298575	1	-0.185848	-0.14836	K4BAE6;Q9XHH3;K4BVX3;K4B0X8	K4BAE6;Q9XHH3	>tr|K4BAE6|K4BAE6_SOLLC Catalase OS=Solanum lycopersicum GN=CAT2 PE=2 SV=1;>sp|Q9XHH3|CATA2_SOLLC Catalase isozyme 2 OS=Solanum lycopersicum GN=CAT2 PE=2 SV=1
6.25888	6.17199	6.3295	6.29195	6.08052	6.12788	6.2638	6.22259	6.27423								246	4	4	4	11.4	11.4	11.4	41.603	0	34.611	18385000	14	2	5.94224	4.95502	4.5235	5.5209	4.58429	4.94287	4.62123	5.12927	4.80077	4.7352	0.171513	1	0.0276718	0.0260803	0.512624	1	-0.0855048	-0.0796789	K4BAP9;K4B6A3	K4BAP9;K4B6A3	>tr|K4BAP9|K4BAP9_SOLLC Ferredoxin--NADP reductase OS=Solanum lycopersicum GN=Solyc02g083810.2 PE=3 SV=1;>tr|K4B6A3|K4B6A3_SOLLC Ferredoxin--NADP reductase OS=Solanum lycopersicum GN=Solyc02g062130.2 PE=3 SV=1
7.61291	7.17771	7.89924	7.15649	6.87698	7.20227	7.18495	7.29796	7.39752								247	13	13	4	32.9	32.9	9.9	42.397	0	116.04	425770000	33	2	7.30696	6.30993	5.62111	7.16197	5.46724	5.64561	5.65015	5.90984	5.65176	5.93056	0.287895	1	-0.181561	-0.144702	0.72109	1	-0.382127	-0.30757	K4BAW0;K4BX34	K4BAW0	>tr|K4BAW0|K4BAW0_SOLLC Fructose-bisphosphate aldolase OS=Solanum lycopersicum GN=Solyc02g084440.2 PE=3 SV=1
8.41032	8.53642	7.94525	8.27969	8.42387	8.24284	8.37392	8.44056	8.51836								249	24	24	24	41.6	41.6	41.6	56.909	0	200.48	2004300000	131	1	8.04669	7.21553	7.06889	7.09684	6.67923	7.24615	6.77121	7.17097	7.11962	7.15851	0.282363	1	0.119162	0.101848	0.614357	1	0.231468	0.197978	K4BB54	K4BB54	>tr|K4BB54|K4BB54_SOLLC Uncharacterized protein OS=Solanum lycopersicum GN=Solyc02g085420.2 PE=4 SV=1
6.10724	5.63423	6.36063	5.69946	5.24516	5.22785	5.8835	5.34502	5.27968								251	3	3	3	28	28	28	19.532	0	25.167	13052000	5	2	6.11568	4.95864	4.18193	5.88612	4.34784	5.23119	4.52056	5.19739	4.35601	4.37723	0.285141	1	0.274014	0.197469	0.215374	1	-0.214584	-0.154683	K4BBI1;K4BBI0	K4BBI1;K4BBI0	>tr|K4BBI1|K4BBI1_SOLLC Uncharacterized protein OS=Solanum lycopersicum GN=Solyc02g086740.1 PE=3 SV=1;>tr|K4BBI0|K4BBI0_SOLLC Uncharacterized protein OS=Solanum lycopersicum GN=Solyc02g086730.1 PE=3 SV=1
6.7914	6.78662	6.87461	6.73179	6.97981	6.88852	6.78325	6.87383	6.91816								252	5	5	5	15.3	15.3	15.3	45.561	0	47.649	72392000	22	1	6.58094	5.52058	5.25508	6.03699	5.15256	5.8815	5.48065	5.61324	5.47926	5.46543	2.27792	1	-0.124949	-0.122182	0.0845382	0.991217	-0.0136774	-0.012936	K4BBJ0	K4BBJ0	>tr|K4BBJ0|K4BBJ0_SOLLC Uncharacterized protein OS=Solanum lycopersicum GN=Solyc02g086830.2 PE=4 SV=1
7.38828	7.56566	7.55419	7.71643	7.54481	7.57053	7.40205	7.25861	7.39213								255	14	14	14	40.6	40.6	40.6	41.743	0	201.01	319000000	64	1	7.22505	6.08909	6.04712	6.74899	6.03342	6.44688	6.20558	6.2656	5.83068	5.92068	0.00912005	0.998383	-0.00336281	-0.0029989	0.162028	1	-0.0492558	-0.0442052	K4BBY2	K4BBY2	>tr|K4BBY2|K4BBY2_SOLLC Uncharacterized protein OS=Solanum lycopersicum GN=Solyc02g088260.2 PE=4 SV=1
6.12372	6.22261	6.27896	5.64348	6.39559	6.2564	6.23269	6.2274	6.23767								259	4	4	4	11.5	11.5	11.5	61.633	0	39.753	17616000	11	1	5.75455	4.93257	4.69128	5.21846	3.86114	5.08696	4.36782	4.6374	4.71089	4.31393	0.641263	1	-0.257714	-0.218145	0.155758	1	0.0241885	0.02286	K4BCQ9	K4BCQ9	>tr|K4BCQ9|K4BCQ9_SOLLC Uncharacterized protein OS=Solanum lycopersicum GN=Solyc02g091100.2 PE=3 SV=1
7.81184	7.42014	8.43323	7.7052	7.76131	7.59547	7.67599	7.49205	7.57718								261	24	24	24	44.8	44.8	44.8	57.232	0	271.65	1157000000	84	2	7.60094	6.41499	5.78091	7.45443	5.85801	6.46148	5.88384	6.31003	5.89286	6.00706	0.183882	1	-0.137618	-0.107066	0.44379	1	-0.310795	-0.238919	K4BCV4;K4BUB7	K4BCV4	>tr|K4BCV4|K4BCV4_SOLLC Serine hydroxymethyltransferase OS=Solanum lycopersicum GN=Solyc02g091560.2 PE=3 SV=1
5.31387	5.84816	6.42302	6.17545	6.54856	5.6972	6.01261	5.85787	5.47101								262	3	3	3	10.7	10.7	10.7	55.177	0	31.766	15783000	9	1	5.83647	4.19126	4.17566	5.47699	4.5058	5.41337	4.40264	4.36977	3.93963	3.86343	0.0255489	1	-0.0297637	-0.0214088	0.235544	1	0.221123	0.161512	K4BCZ4	K4BCZ4	>tr|K4BCZ4|K4BCZ4_SOLLC Uncharacterized protein OS=Solanum lycopersicum GN=Solyc02g091960.2 PE=4 SV=1
5.78065	5.37564	6.29482	5.81061	6.20656	5.93632	6.19468	5.91663	5.67939								268	2	2	2	11.2	11.2	11.2	38.115	0	80.117	13613000	14	1	5.87868	4.51038	3.83303	5.5402	4.1124	5.1637	4.49269	5.06911	4.60057	4.36609	0.0649119	1	-0.0415311	-0.0339653	0.171995	1	-0.137232	-0.105411	K4BDU7	K4BDU7	>tr|K4BDU7|K4BDU7_SOLLC Uncharacterized protein OS=Solanum lycopersicum GN=Solyc03g005230.2 PE=4 SV=1
9.05492	9.14854	8.54586	9.06599	8.87905	9.12021	8.72321	8.7196	8.78657								273	26	26	26	69.1	69.1	69.1	32.98	0	283.8	6990900000	237	1	8.61408	7.79684	7.69526	7.71112	7.46181	7.86298	7.73656	7.63458	7.35518	7.40499	0.25847	1	0.130493	0.108659	0.179153	1	0.0981824	0.081255	K4BF00	K4BF00	>tr|K4BF00|K4BF00_SOLLC Uncharacterized protein OS=Solanum lycopersicum GN=Solyc03g025270.2 PE=3 SV=1
6.02226	5.50137	6.64699	6.01616	6.08397	5.87406	5.95267	5.73618	6.05549								274	3	3	3	10.9	10.9	10.9	34.144	0	32.376	16798000	7	1	6.11133	4.98924	4.04528	5.88853	4.56048	5.12804	4.78277	5.01009	NaN	4.88242	0.344918	1	-0.195153	-0.158093	0.656917	1	-0.418343	-0.324734	K4BF14	K4BF14	>tr|K4BF14|K4BF14_SOLLC Uncharacterized protein OS=Solanum lycopersicum GN=Solyc03g025410.2 PE=3 SV=1
7.32815	7.39261	6.98981	7.23221	7.4427	7.54048	7.39794	7.47695	7.31649								276	5	5	2	34.5	34.5	13.5	22.917	0	57.566	201870000	49	1	7.26368	6.30062	6.14641	6.32292	5.86971	6.53323	6.36156	6.47656	6.29833	6.14987	0.0784707	1	0.0371745	0.0318563	0.406988	1	0.155159	0.133556	K4BF61	K4BF61	>tr|K4BF61|K4BF61_SOLLC Uncharacterized protein OS=Solanum lycopersicum GN=Solyc03g025880.2 PE=4 SV=1
6.2378	6.30848	6.56796	6.18244	6.12202	6.08994	6.13207	6.06959	5.77319								281	4	4	4	8.5	8.5	8.5	77.144	0	26.1	20877000	9	1	5.76338	4.54695	4.61647	5.48947	4.1461	4.80749	4.55428	4.66055	4.19131	4.28713	0.0601063	1	0.0404058	0.0327701	0.0320406	1	0.0230012	0.0185179	K4BFU2	K4BFU2	>tr|K4BFU2|K4BFU2_SOLLC Uncharacterized protein OS=Solanum lycopersicum GN=Solyc03g034200.2 PE=4 SV=1
6.82593	6.85073	6.92104	7.07791	6.66731	6.64915	6.61382	6.61981	6.70738								282	4	4	4	25.3	25.3	25.3	16.697	0	24.541	64725000	10	3	7.0329	6.03651	5.90179	6.60581	5.78952	6.2017	5.79977	5.97672	5.81802	5.6276	0.195024	1	0.0800285	0.0691357	0.161116	1	-0.046572	-0.0420108	K4BG20;K4BD39;K4B6Q3	K4BG20;K4BD39	>tr|K4BG20|K4BG20_SOLLC Uncharacterized protein OS=Solanum lycopersicum GN=Solyc03g044000.1 PE=3 SV=1;>tr|K4BD39|K4BD39_SOLLC Uncharacterized protein OS=Solanum lycopersicum GN=Solyc02g092430.1 PE=3 SV=1
6.34258	6.30298	6.93588	7.03953	7.47914	7.3141	6.39257	6.28402	6.28439								283	14	14	14	15.8	15.8	15.8	134.22	0	146.86	99016000	22	1	6.24751	4.68855	4.2763	5.76148	5.13101	5.82547	5.33959	4.70041	4.37053	4.42379	0.2702	1	-0.253225	-0.184131	0.114053	1	-0.156072	-0.104281	K4BGB7	K4BGB7	>tr|K4BGB7|K4BGB7_SOLLC Uncharacterized protein OS=Solanum lycopersicum GN=Solyc03g045050.2 PE=4 SV=1
7.54094	7.2154	6.93504	7.23993	7.33784	7.41642	7.08479	7.1487	7.0122								284	8	7	7	19	17.2	17.2	66.412	0	58.721	160650000	19	2	6.71453	6.16897	5.51962	5.89776	5.55351	6.01628	5.42521	5.63767	5.45192	5.31454	0.345848	1	0.167329	0.139379	0.28574	1	0.112754	0.0972674	K4BGK0;K4ASG2	K4BGK0	>tr|K4BGK0|K4BGK0_SOLLC Uncharacterized protein OS=Solanum lycopersicum GN=Solyc03g052980.2 PE=4 SV=1
7.22207	6.83977	7.80201	6.79523	7.12943	6.94019	7.07802	6.91764	6.81014								287	22	22	22	21	21	21	177.09	0	184.71	261940000	42	1	6.52056	5.30419	4.76789	6.39993	4.69992	5.09996	4.88276	5.11267	4.81513	4.986	0.171762	1	-0.152342	-0.114069	0.275724	1	-0.221833	-0.16767	K4BHA1	K4BHA1	>tr|K4BHA1|K4BHA1_SOLLC Uncharacterized protein OS=Solanum lycopersicum GN=Solyc03g063560.2 PE=4 SV=1
8.05154	8.09356	8.068	8.37079	8.35549	8.17846	7.95065	7.95201	8.33266								290	7	7	3	51.1	51.1	25.5	15.432	0	57.412	1517400000	52	9	8.336	7.18633	7.069	7.75326	6.9661	7.72168	7.2583	7.37822	7.0103	7.2752	0.176049	1	-0.0687145	-0.0598521	0.157845	1	-0.0593535	-0.0520224	K4BHJ2;K4B5W3;O65819;K4D554;K4DCN6;K4D553;K4C9U5;K4C323;K4C2M0	K4BHJ2;K4B5W3;O65819;K4D554;K4DCN6;K4D553;K4C9U5;K4C323;K4C2M0	>tr|K4BHJ2|K4BHJ2_SOLLC Histone H2B OS=Solanum lycopersicum GN=Solyc03g071620.1 PE=3 SV=1;>tr|K4B5W3|K4B5W3_SOLLC Histone H2B OS=Solanum lycopersicum GN=Solyc02g038690.1 PE=3 SV=1;>sp|O65819|H2B3_SOLLC Histone H2B.3 (Fragment) OS=Solanum lycopersicum GN=H2
7.00638	6.7353	6.68739	6.60701	7.24237	6.92278	7.051	7.09468	6.93721								291	9	3	3	52.6	27.6	27.6	17.523	0	98.234	99323000	28	1	7.09395	6.01427	5.52468	6.34879	5.24554	6.58665	5.87511	6.2664	6.10483	5.95824	0.0849424	1	0.0390045	0.0335457	0.439023	1	0.174994	0.149444	K4BHQ8	K4BHQ8	>tr|K4BHQ8|K4BHQ8_SOLLC Uncharacterized protein OS=Solanum lycopersicum GN=Solyc03g078290.2 PE=3 SV=1
5.26694	5.41974	5.38302	5.69577	5.65198	5.7916	5.27866	5.39047	5.63596								293	2	2	2	11.5	11.5	11.5	27.516	0	14.819	1570700	6	1	5.35098	4.46267	3.84081	5.02865	NaN	4.47731	3.68941	4.50187	4.1747	NaN	0.441252	1	-0.189739	-0.160176	0.329768	1	-0.116132	-0.101428	K4BHX1	K4BHX1	>tr|K4BHX1|K4BHX1_SOLLC Uncharacterized protein OS=Solanum lycopersicum GN=Solyc03g079940.2 PE=4 SV=1
6.25563	6.48104	6.26062	6.40986	6.46102	6.57302	6.49226	6.37594	6.26958								294	5	4	4	22.5	18.9	18.9	31.601	0	59.888	22654000	11	1	6.20903	4.98653	5.20006	5.63048	4.7691	5.20688	5.35669	5.22329	5.21627	5.19526	0.0503873	1	0.0181775	0.0161736	0.265785	1	0.0715907	0.0646353	K4BI15	K4BI15	>tr|K4BI15|K4BI15_SOLLC Uncharacterized protein OS=Solanum lycopersicum GN=Solyc03g082380.2 PE=4 SV=1
6.17138	6.46055	6.71907	6.36573	6.47614	6.48993	6.2463	6.19402	6.15724								297	11	4	4	19	8.4	8.4	73.456	0	106.22	31535000	26	2	6.02169	4.70623	4.73853	5.72134	4.46682	5.21595	4.8659	4.91705	4.58628	4.48852	0.490263	1	-0.19428	-0.165678	0.157258	1	-0.0785157	-0.0661441	K4BI68;K4C5Z1	K4BI68	>tr|K4BI68|K4BI68_SOLLC Uncharacterized protein OS=Solanum lycopersicum GN=Solyc03g082920.2 PE=3 SV=1
7.30767	7.29243	7.2989	7.48285	7.5222	7.46804	7.37532	7.51342	7.51448								303	6	6	6	36.7	36.7	36.7	29.01	0	103.55	268740000	56	1	7.19888	6.0803	5.8118	6.57958	5.85112	6.54258	6.11711	6.29693	6.15195	6.09726	0.176056	1	-0.0385291	-0.0355755	0.0537116	1	0.0155438	0.0141345	K4BJA3	K4BJA3	>tr|K4BJA3|K4BJA3_SOLLC Uncharacterized protein OS=Solanum lycopersicum GN=Solyc03g096850.2 PE=4 SV=1
5.36515	6.10384	6.1407	5.85961	5.60801	5.65598	5.56324	5.97942	6.0258								304	2	2	2	3.5	3.5	3.5	70.341	0	12.565	7826000	4	1	5.29148	4.41046	4.32261	4.98522	3.69574	3.80326	2.91369	3.80436	4.20639	4.24677	0.77508	1	-0.344826	-0.286162	0.0735251	1	-0.0437387	-0.0361858	K4BJB9	K4BJB9	>tr|K4BJB9|K4BJB9_SOLLC Uncharacterized protein OS=Solanum lycopersicum GN=Solyc03g097020.2 PE=4 SV=1
6.55566	5.69322	6.90847	6.60111	6.40262	5.61284	6.37042	6.34844	6.43425								310	2	1	1	20.2	8.3	8.3	19.351	0	16.579	39328000	6	1	6.64046	5.68515	5.38769	6.31216	5.39684	5.58707	5.38546	5.49625	5.20107	5.37711	0.189365	1	0.190544	0.137578	0.143073	1	-0.170428	-0.118203	K4BJL2	K4BJL2	>tr|K4BJL2|K4BJL2_SOLLC Uncharacterized protein OS=Solanum lycopersicum GN=Solyc03g097950.2 PE=3 SV=1
7.42244	7.54233	6.87563	7.188	7.30218	7.08174	7.37698	7.50973	7.5819								312	12	8	8	16.3	11.2	11.2	109.21	0	96.38	200440000	24	3	6.62073	5.73646	5.62979	5.65024	5.15378	5.87297	5.1819	5.83029	5.70548	5.72621	0.269814	1	0.14938	0.122278	0.538099	1	0.271651	0.22216	K4BJP3;K4NPL2;K4M461	K4BJP3;K4NPL2;K4M461	>tr|K4BJP3|K4BJP3_SOLLC Uncharacterized protein OS=Solanum lycopersicum GN=Solyc03g098280.2 PE=3 SV=1;>tr|K4NPL2|K4NPL2_SOLLC Argonaute1-2 (Fragment) OS=Solanum lycopersicum GN=AGO1-2 PE=2 SV=1;>tr|K4M461|K4M461_SOLLC AGO1B OS=Solanum lycopersicum PE=2 SV=
7.99326	7.92206	8.0304	7.91448	7.8499	7.83723	7.58971	7.74652	7.9541								322	25	9	9	53	23.9	23.9	51.805	0	280.97	817790000	67	1	7.48127	6.47637	6.29215	7.05763	6.08153	6.52381	6.35054	6.43732	6.29064	6.38686	0.327695	1	-0.108093	-0.0951795	0.596229	1	-0.101083	-0.0939586	K4BK69	K4BK69	>tr|K4BK69|K4BK69_SOLLC Elongation factor Tu OS=Solanum lycopersicum GN=Solyc03g112150.1 PE=3 SV=1
6.84304	6.91141	6.53585	7.09545	6.94292	7.30432	6.76924	6.78093	6.67641								323	11	10	10	19.7	18	18	70.294	0	85.587	66409000	39	3	6.17878	5.27096	5.04336	5.29254	5.14451	5.38917	5.51367	5.16277	4.95317	4.84486	0.0884473	1	0.0637153	0.0507266	0.0566189	1	0.0395594	0.031867	K4BK89;K4DFH1;Q9SWV9	K4BK89	>tr|K4BK89|K4BK89_SOLLC Uncharacterized protein OS=Solanum lycopersicum GN=Solyc03g112350.2 PE=3 SV=1
5.47796	6.28049	6.91035	6.8122	6.95949	6.43724	6.45917	6.53223	6.65773								326	3	3	3	11.2	11.2	11.2	31.349	0	20.568	53651000	7	3	6.45082	4.79583	4.76594	6.04813	5.0976	5.86869	5.2595	5.42354	5.29706	4.88241	0.423433	1	-0.418666	-0.294443	0.117453	1	-0.0777036	-0.0626267	K4BKH5;K4C8H8;K4B779	K4BKH5;K4C8H8	>tr|K4BKH5|K4BKH5_SOLLC Uncharacterized protein OS=Solanum lycopersicum GN=Solyc03g113220.2 PE=4 SV=1;>tr|K4C8H8|K4C8H8_SOLLC Uncharacterized protein OS=Solanum lycopersicum GN=Solyc06g071050.2 PE=4 SV=1
7.4307	7.02395	8.03447	7.18244	7.32096	7.21506	7.04957	7.00368	6.99815								327	10	10	10	21.3	21.3	21.3	58.334	0	149	444920000	29	4	7.2333	5.98784	5.36624	7.11691	5.38963	6.05503	5.55193	5.72735	5.39782	5.47391	0.228052	1	-0.194987	-0.146085	0.379362	1	-0.299697	-0.22503	K4BKR7;K4BBK4;K4BW98;K4CM43	K4BKR7	>tr|K4BKR7|K4BKR7_SOLLC Uncharacterized protein OS=Solanum lycopersicum GN=Solyc03g114150.2 PE=3 SV=1
6.28715	6.27884	7.49147	6.32038	5.95133	5.87343	6.03567	6.0811	6.18418								333	2	2	2	10.7	10.7	10.7	17.315	0	17.265	77313000	3	4	6.84686	5.58588	5.40968	6.74367	5.18284	5.16823	4.62676	5.24077	5.13564	5.28233	0.235647	1	-0.301963	-0.200797	0.337609	1	-0.412604	-0.274192	Q9AXQ6;Q9AXQ5;Q9AXQ3;K4BL67	Q9AXQ6;Q9AXQ5;Q9AXQ3;K4BL67	>sp|Q9AXQ6|IF5A1_SOLLC Eukaryotic translation initiation factor 5A-1 OS=Solanum lycopersicum PE=2 SV=1;>sp|Q9AXQ5|IF5A2_SOLLC Eukaryotic translation initiation factor 5A-2 OS=Solanum lycopersicum PE=2 SV=1;>sp|Q9AXQ3|IF5A4_SOLLC Eukaryotic translation init
6.93849	6.75848	6.79335	6.75378	6.94458	6.86368	6.89404	6.98268	6.88144								336	8	8	8	20.3	20.3	20.3	51.334	0	114.02	72166000	35	3	6.42697	5.45234	5.27642	5.77777	4.84557	5.67638	5.32818	5.54581	5.53882	5.16471	0.0919758	1	0.0159485	0.01502	0.263677	1	0.0490915	0.0456962	K4BLA0;B7SGD2;K4AYM1	K4BLA0;B7SGD2	>tr|K4BLA0|K4BLA0_SOLLC Uncharacterized protein OS=Solanum lycopersicum GN=Solyc03g115980.1 PE=4 SV=1;>tr|B7SGD2|B7SGD2_SOLLC Geranylgeranyl reductase (Fragment) OS=Solanum lycopersicum GN=GGR PE=4 SV=1
5.88363	5.77326	6.14339	5.71112	5.7553	5.79809	5.86112	5.80982	5.79083								339	2	2	2	5	5	5	53.557	0	17.54	7911400	8	1	5.51804	4.63133	4.13833	5.14048	3.83658	4.53723	3.51955	4.70297	4.34009	4.2538	0.290396	1	-0.0921431	-0.0816645	0.486634	1	-0.131308	-0.117509	K4BLI1	K4BLI1	>tr|K4BLI1|K4BLI1_SOLLC Uncharacterized protein OS=Solanum lycopersicum GN=Solyc03g116790.2 PE=3 SV=1
6.03918	5.74414	6.27708	6.04372	6.20036	6.03314	6.14485	5.98066	5.88377								340	3	3	3	12	12	12	50.998	0	24.135	13029000	8	1	5.77248	4.73978	3.58024	5.36014	3.58984	5.07284	4.60474	4.94845	4.45877	4.38691	0.0316941	1	0.0112537	0.0100506	0.197317	1	-0.0896118	-0.0762901	K4BLP5	K4BLP5	>tr|K4BLP5|K4BLP5_SOLLC Uncharacterized protein OS=Solanum lycopersicum GN=Solyc03g117430.2 PE=4 SV=1
7.17883	7.11561	7.55778	6.84066	6.38659	6.60132	6.78956	7.01519	7.32195								341	3	3	3	3.4	3.4	3.4	80.197	0	24.004	161970000	22	7	6.79446	5.68434	5.48537	6.54984	5.11916	5.48524	5.25852	5.72994	5.48505	5.63602	0.289738	1	-0.224002	-0.170663	0.365503	1	-0.321222	-0.234956	K4Q1Y8;K4CBN0;K4C7Z9;K4BLQ0;Q93XK9;K4B173;K4DC72	K4Q1Y8;K4CBN0;K4C7Z9;K4BLQ0;Q93XK9	>tr|K4Q1Y8|K4Q1Y8_SOLLC Vacuolar H+-pyrophosphatase OS=Solanum lycopersicum GN=LeVP1 PE=2 SV=1;>tr|K4CBN0|K4CBN0_SOLLC Uncharacterized protein OS=Solanum lycopersicum GN=Solyc07g007600.2 PE=3 SV=1;>tr|K4C7Z9|K4C7Z9_SOLLC Uncharacterized protein OS=Solanum
6.45495	6.70339	6.63284	6.06599	5.80692	5.88128	5.77666	5.63445	6.00702								345	6	6	6	8.5	8.5	8.5	105.23	0	39.827	22350000	10	2	5.6169	4.77887	4.65998	5.37392	4.07697	4.37696	3.81307	4.26851	NaN	4.03007	0.0869067	1	-0.0745134	-0.0571266	0.112354	1	-0.125457	-0.0893111	K4BLV3;K4BLV2	K4BLV3;K4BLV2	>tr|K4BLV3|K4BLV3_SOLLC Uncharacterized protein OS=Solanum lycopersicum GN=Solyc03g118020.2 PE=4 SV=1;>tr|K4BLV2|K4BLV2_SOLLC Uncharacterized protein OS=Solanum lycopersicum GN=Solyc03g118010.2 PE=4 SV=1
7.19457	7.42833	7.29548	7.23885	7.21002	6.79913	6.96814	7.06081	7.2559								348	5	5	5	10	10	10	54.67	0	32.54	160810000	18	1	7.20631	6.36388	6.20674	6.70577	5.84317	6.38065	5.652	6.12616	5.96276	6.1066	0.0318798	1	0.0170161	0.0144207	0.238754	1	0.116217	0.0975213	K4BM62	K4BM62	>tr|K4BM62|K4BM62_SOLLC Uncharacterized protein OS=Solanum lycopersicum GN=Solyc03g119130.2 PE=4 SV=1
6.373	6.8109	6.58077	6.72355	6.0739	5.33249	6.23613	5.29387	6.77404								353	2	2	2	34.4	34.4	34.4	7.2623	0	13.741	33136000	6	4	7.21927	6.14236	5.78157	6.92777	6.21405	6.26722	4.62358	5.96309	5.34223	6.15836	0.17148	1	0.215131	0.145901	0.0964135	1	-0.169541	-0.104063	P49212;K4C7U1;K4CM42;K4BMM7	P49212;K4C7U1;K4CM42;K4BMM7	>sp|P49212|RL37_SOLLC 60S ribosomal protein L37 (Fragment) OS=Solanum lycopersicum GN=RPL37 PE=2 SV=1;>tr|K4C7U1|K4C7U1_SOLLC Ribosomal protein L37 OS=Solanum lycopersicum GN=Solyc06g066660.2 PE=3 SV=1;>tr|K4CM42|K4CM42_SOLLC Ribosomal protein L37 OS=Solan
5.9537	5.76035	6.41412	5.35885	6.13982	5.88152	6.03882	5.57857	5.83918								354	7	2	2	14.7	5.6	5.6	64.223	0	56.401	14583000	12	1	5.6725	4.69953	4.18276	5.46759	3.42104	4.75556	4.00971	4.35488	4.17618	3.6211	0.389311	1	-0.261147	-0.203578	0.368698	1	-0.218694	-0.17522	K4BMN4	K4BMN4	>tr|K4BMN4|K4BMN4_SOLLC Uncharacterized protein OS=Solanum lycopersicum GN=Solyc03g120850.2 PE=3 SV=1
6.92399	7.30168	6.78314	6.77792	7.04704	6.91411	6.7285	7.21927	7.24927								355	5	5	5	29.4	29.4	29.4	15.943	0	33.185	100590000	19	1	7.09944	6.07784	6.13155	6.30758	5.45436	6.43575	5.72922	6.23322	6.00903	6.23371	0.498498	1	-0.172034	-0.149504	0.585967	1	0.207159	0.178929	K4BMT2	K4BMT2	>tr|K4BMT2|K4BMT2_SOLLC Uncharacterized protein OS=Solanum lycopersicum GN=Solyc03g121330.2 PE=4 SV=1
6.10377	5.75239	5.75198	5.83081	5.90442	5.66476	5.85757	5.22273	5.82825								358	2	2	2	5.3	5.3	5.3	66.342	0	15.187	12138000	4	1	5.63699	4.60307	3.99825	5.3717	3.99852	4.75256	4.18353	4.60077	4.01961	4.20344	0.857374	1	0.182385	0.165973	0.224591	1	-0.121817	-0.100514	K4BN60	K4BN60	>tr|K4BN60|K4BN60_SOLLC Uncharacterized protein OS=Solanum lycopersicum GN=Solyc03g123610.2 PE=4 SV=1
6.24338	5.94437	6.70086	5.8221	5.90026	6.11932	5.37019	5.92623	5.59108								359	2	2	2	6.5	6.5	6.5	47.874	0	42.7	18378000	11	2	5.81715	4.91882	4.559	5.60789	4.3522	4.36618	4.5381	3.93254	3.63952	4.58662	0.328065	1	-0.325197	-0.231001	0.265902	1	-0.213465	-0.161625	K4BN72;K4C745	K4BN72;K4C745	>tr|K4BN72|K4BN72_SOLLC Uncharacterized protein OS=Solanum lycopersicum GN=Solyc03g123730.2 PE=3 SV=1;>tr|K4C745|K4C745_SOLLC Uncharacterized protein OS=Solanum lycopersicum GN=Solyc06g063140.2 PE=3 SV=1
6.79238	6.44651	6.43303	6.58447	6.49621	6.28946	6.32911	6.34684	6.38561								366	3	3	3	17.2	17.2	17.2	24.203	0	23.962	29492000	5	3	6.51546	5.73173	5.50467	6.02073	5.20935	5.52381	5.12431	5.54083	5.294	5.29203	0.640227	1	0.199288	0.174742	0.423628	1	0.0604876	0.0570138	K4C793;K4C6M0;K4BP02	K4C793;K4C6M0;K4BP02	>tr|K4C793|K4C793_SOLLC Ribosomal protein L15 OS=Solanum lycopersicum GN=Solyc06g064630.2 PE=3 SV=1;>tr|K4C6M0|K4C6M0_SOLLC Ribosomal protein L15 OS=Solanum lycopersicum GN=Solyc06g060400.2 PE=3 SV=1;>tr|K4BP02|K4BP02_SOLLC Ribosomal protein L15 OS=Solanum
6.2397	5.63096	6.6359	5.70354	6.22968	5.90578	5.56426	6.17085	5.79768								367	3	3	3	10	10	10	37.993	0	31.858	25563000	4	1	6.15235	4.43707	3.95336	5.93836	4.75315	5.25703	4.76179	4.95664	4.79043	4.83736	0.343562	1	-0.277288	-0.20783	0.11467	1	-0.102622	-0.077453	K4BP08	K4BP08	>tr|K4BP08|K4BP08_SOLLC Uncharacterized protein OS=Solanum lycopersicum GN=Solyc04g008520.2 PE=4 SV=1
6.62171	6.47054	6.60441	6.31507	6.54039	6.51296	6.39227	6.30585	6.3035								369	6	6	6	14.5	14.5	14.5	55.224	0	49.252	27682000	15	1	5.99504	5.24746	4.84756	5.13171	4.41938	5.37729	4.96664	5.11197	4.79145	4.75959	0.0846488	1	-0.030608	-0.0271322	0.111201	1	-0.0346972	-0.0311748	K4BP30	K4BP30	>tr|K4BP30|K4BP30_SOLLC Pyruvate kinase OS=Solanum lycopersicum GN=Solyc04g008740.2 PE=3 SV=1
7.36935	7.43443	7.31488	7.34813	7.31254	6.7561	7.15391	7.21283	7.3385								370	5	2	2	39.8	14.1	14.1	14.589	0	40.088	188780000	22	1	7.6739	6.76794	6.63135	7.15993	6.3547	6.90396	5.96207	6.64137	6.47976	6.60319	0.310716	1	0.153971	0.128065	0.384392	1	0.18344	0.152763	K4BP37	K4BP37	>tr|K4BP37|K4BP37_SOLLC Uncharacterized protein OS=Solanum lycopersicum GN=Solyc04g008810.2 PE=4 SV=1
8.69009	8.49791	8.70355	8.62166	8.81601	8.74214	8.80368	8.73482	8.71302								371	24	24	8	57.4	57.4	25.3	42.681	0	279.74	5068200000	198	1	8.32463	7.34526	7.09167	7.72757	6.93805	7.54299	7.225	7.47769	7.23114	7.19965	0.0948594	1	-0.0144231	-0.0136798	0.141241	1	-0.0366538	-0.0334394	K4BP59	K4BP59	>tr|K4BP59|K4BP59_SOLLC Glyceraldehyde-3-phosphate dehydrogenase OS=Solanum lycopersicum GN=Solyc04g009030.2 PE=3 SV=1
7.38664	7.29669	7.61595	7.09346	7.19709	7.33979	7.08874	7.10998	7.10298								373	8	8	8	25.8	25.8	25.8	51.412	0	88.607	245650000	38	2	7.02857	5.98414	5.63514	6.75092	5.40223	6.09788	5.7922	5.87471	5.61282	5.56195	0.386361	1	-0.163295	-0.138622	0.408078	1	-0.151655	-0.130993	Q40147;K4BP76	Q40147;K4BP76	>sp|Q40147|GSA_SOLLC Glutamate-1-semialdehyde 2,1-aminomutase, chloroplastic OS=Solanum lycopersicum PE=2 SV=1;>tr|K4BP76|K4BP76_SOLLC Uncharacterized protein OS=Solanum lycopersicum GN=LOC543967 PE=3 SV=1
5.95077	5.95414	5.81673	5.59291	5.31881	5.83244	5.97094	5.4436	5.74562								374	2	2	2	18.7	18.7	18.7	14.267	0	14.906	5632100	13	3	5.97252	5.14712	4.64756	5.16423	4.40497	5.21189	4.98845	5.27149	4.84406	4.81706	0.115483	1	0.0399396	0.035481	0.504006	1	-0.22608	-0.189003	Q53U38;K4C2F8;K4BPH8	Q53U38;K4C2F8;K4BPH8	>tr|Q53U38|Q53U38_SOLLC Similar to 60S ribosomal protein L35 OS=Solanum lycopersicum GN=LOC778319 PE=2 SV=1;>tr|K4C2F8|K4C2F8_SOLLC Uncharacterized protein OS=Solanum lycopersicum GN=Solyc05g054810.2 PE=3 SV=1;>tr|K4BPH8|K4BPH8_SOLLC Uncharacterized protei
5.72351	5.03824	6.23616	5.92446	6.35773	6.12044	6.22963	6.11214	5.37387								377	12	3	1	49.3	16.2	6.1	41.656	0	127.63	14537000	10	3	5.84026	4.59874	4.33927	5.31201	4.08511	5.4019	4.75065	4.85671	4.51738	NaN	0.054981	1	0.04904	0.0375016	0.0523756	1	-0.0741259	-0.0498495	K4BPK3;Q96482;K4D2U0	K4BPK3;Q96482;K4D2U0	>tr|K4BPK3|K4BPK3_SOLLC Uncharacterized protein OS=Solanum lycopersicum GN=Solyc04g011500.2 PE=3 SV=1;>sp|Q96482|ACT1_SOLLC Actin-41 (Fragment) OS=Solanum lycopersicum PE=3 SV=1;>tr|K4D2U0|K4D2U0_SOLLC Uncharacterized protein OS=Solanum lycopersicum GN=Sol
6.3167	6.30555	7.56725	6.40993	6.20115	6.29739	6.1724	6.11214	6.27706								379	5	5	2	25.9	25.9	9	28.795	0	38.524	104330000	9	7	6.84232	5.46473	5.14317	6.75475	4.90853	5.30718	5.20588	5.22886	4.88186	5.17447	0.406484	1	-0.41422	-0.289205	0.517769	1	-0.507622	-0.354891	K4BPR4;P93211;K4D5I1;P93210;Q947S8;P93208;P93209	K4BPR4;P93211;K4D5I1;P93210;Q947S8;P93208;P93209	>tr|K4BPR4|K4BPR4_SOLLC Uncharacterized protein OS=Solanum lycopersicum GN=LOC543565 PE=3 SV=1;>sp|P93211|14336_SOLLC 14-3-3 protein 6 OS=Solanum lycopersicum GN=TFT6 PE=2 SV=2;>tr|K4D5I1|K4D5I1_SOLLC Uncharacterized protein OS=Solanum lycopersicum GN=TFT6
8.04297	8.16113	7.63593	8.0146	7.7683	7.80114	7.51947	7.73482	7.49686								380	11	11	11	47.1	47.1	47.1	29.01	0	103.14	600120000	86	1	7.52297	6.79707	6.74823	6.86345	6.47328	6.60065	6.28668	6.29155	6.27309	6.159	0.487657	1	0.214375	0.179939	0.680094	1	0.243442	0.209379	K4BPV0	K4BPV0	>tr|K4BPV0|K4BPV0_SOLLC Uncharacterized protein OS=Solanum lycopersicum GN=Solyc04g014460.2 PE=4 SV=1
6.21347	6.02959	6.12437	5.98482	6.20312	6.21877	6.18224	6.20882	6.11869								384	5	2	2	26.5	8.2	8.2	16.651	0	33.453	14268000	11	1	6.20011	5.27017	4.85138	5.49893	4.33945	5.50133	5.13194	5.44166	5.20213	5.00983	0.126354	1	-0.0271056	-0.0251305	0.0340779	0.998449	-0.00677379	-0.0063474	K4BR52	K4BR52	>tr|K4BR52|K4BR52_SOLLC Uncharacterized protein OS=Solanum lycopersicum GN=Solyc04g026100.1 PE=3 SV=1
5.50798	5.56029	5.98846	5.86062	5.84603	5.23272	5.99324	5.88072	5.52897								385	2	2	2	9.8	9.8	9.8	29.923	0	13.002	14224000	4	1	5.92256	5.18375	4.99829	5.49318	4.48985	4.71609	4.00932	4.89501	4.6478	4.75603	0.317077	1	0.203896	0.161405	0.300239	1	0.178964	0.144075	K4BRF6	K4BRF6	>tr|K4BRF6|K4BRF6_SOLLC Uncharacterized protein OS=Solanum lycopersicum GN=Solyc04g040180.2 PE=4 SV=1
5.84258	5.58256	6.54132	5.75352	6.07991	5.80159	5.91844	5.61573	5.74906								386	2	2	2	26.1	26.1	26.1	12.509	0	32.218	15875000	19	1	6.50174	5.11641	4.6127	6.32748	4.56995	5.62967	4.86058	5.40327	4.79831	4.41212	0.300591	1	-0.192474	-0.152735	0.376916	1	-0.271255	-0.20834	K4BRR1	K4BRR1	>tr|K4BRR1|K4BRR1_SOLLC Uncharacterized protein OS=Solanum lycopersicum GN=Solyc04g049330.2 PE=4 SV=1
8.88543	8.93721	8.42441	8.8116	9.27889	9.15676	9.2193	9.30105	9.12568								389	31	31	31	74.3	74.3	74.3	30.576	0	323.31	10400000000	252	2	8.84096	7.75652	7.6561	7.73218	7.43723	8.19365	7.87066	8.08443	7.95569	7.82898	0.0922167	1	0.0698274	0.0549821	0.433933	1	0.270103	0.213262	K4BTW8;K4BT19	K4BTW8;K4BT19	>tr|K4BTW8|K4BTW8_SOLLC Uncharacterized protein OS=Solanum lycopersicum GN=Solyc04g074300.2 PE=3 SV=1;>tr|K4BT19|K4BT19_SOLLC Uncharacterized protein OS=Solanum lycopersicum GN=Solyc04g063290.2 PE=3 SV=1
8.34709	8.41835	7.94843	8.15603	8.16011	8.12597	8.04692	7.93399	8.00234								391	32	32	32	46.8	46.8	46.8	83.704	0	286.42	1301100000	170	1	7.47084	6.65751	6.53309	6.77454	6.13678	6.7196	6.37197	6.54073	6.17641	6.23525	0.703925	1	0.157771	0.143135	0.413152	1	0.145236	0.126351	K4BTQ4	K4BTQ4	>tr|K4BTQ4|K4BTQ4_SOLLC Uncharacterized protein OS=Solanum lycopersicum GN=Solyc04g072670.2 PE=4 SV=1
7.28008	7.35011	6.53208	6.81562	6.78723	6.80795	6.92521	6.94603	7.22136								392	5	5	5	23.6	23.6	23.6	30.117	0	31.947	97765000	18	1	7.08711	6.34372	6.07298	6.20952	5.5202	6.33201	5.88398	6.29813	5.90313	6.07166	0.248003	1	0.153174	0.123084	0.266261	1	0.173997	0.137969	K4BTU2	K4BTU2	>tr|K4BTU2|K4BTU2_SOLLC Uncharacterized protein OS=Solanum lycopersicum GN=Solyc04g074040.2 PE=4 SV=1
7.22961	7.1589	7.33041	7.08088	7.11648	7.00582	6.85885	6.98409	6.91232								393	10	10	10	18.1	18.1	18.1	59.936	0	74.479	125860000	38	4	6.59475	5.80208	5.58185	6.07386	4.99746	5.71984	5.38696	5.62398	5.34034	5.35135	0.0547694	1	-0.0264088	-0.0226433	0.00871642	1	0.00363525	0.00319669	P37216;K4BTY6;P37215;K4D5G8	P37216;K4BTY6	>sp|P37216|AROG_SOLLC Phospho-2-dehydro-3-deoxyheptonate aldolase 2, chloroplastic OS=Solanum lycopersicum PE=2 SV=1;>tr|K4BTY6|K4BTY6_SOLLC Uncharacterized protein OS=Solanum lycopersicum GN=LOC544153 PE=4 SV=1
5.90128	5.76728	5.95294	5.1856	5.73091	5.61071	5.86872	5.87053	5.8245								397	2	2	2	8.6	8.6	8.6	40.776	0	20.727	7659200	7	1	5.68006	4.71461	4.33636	5.29944	3.86332	4.78079	3.89202	4.85297	4.58828	4.30974	0.221633	1	-0.144186	-0.115002	0.0199333	0.999002	-0.00647783	-0.00584527	K4BU65	K4BU65	>tr|K4BU65|K4BU65_SOLLC Uncharacterized protein OS=Solanum lycopersicum GN=Solyc04g076270.1 PE=4 SV=1
6.05987	5.82144	6.47458	5.64142	5.8748	5.67478	5.86284	5.5447	5.39182								398	2	2	1	4.7	4.7	2.1	73.464	0	23.361	11914000	4	1	5.50787	4.65791	3.64643	5.29292	3.42503	4.51667	3.60319	4.43299	3.72361	3.58781	0.00726104	1	0.00765006	0.00568349	0.106171	1	-0.100078	-0.0746867	K4BUC5	K4BUC5	>tr|K4BUC5|K4BUC5_SOLLC Uncharacterized protein OS=Solanum lycopersicum GN=LOC543812 PE=3 SV=1
6.69961	6.49563	7.34891	6.54182	6.84974	6.76232	6.75622	6.6006	6.55381								399	8	8	8	24.9	24.9	24.9	49.772	0	93.599	100450000	35	5	6.67974	5.60648	5.01766	6.4861	4.84505	5.58177	4.95284	5.53391	5.33288	5.0566	0.378976	1	-0.222461	-0.178467	0.388264	1	-0.239689	-0.190207	K4BUD9;K4CIH7;K4BBU4;K4BCY5;K4DGN9	K4BUD9;K4CIH7;K4BBU4;K4BCY5	>tr|K4BUD9|K4BUD9_SOLLC Uncharacterized protein OS=Solanum lycopersicum GN=Solyc04g077020.2 PE=3 SV=1;>tr|K4CIH7|K4CIH7_SOLLC Uncharacterized protein OS=Solanum lycopersicum GN=Solyc08g006890.2 PE=3 SV=1;>tr|K4BBU4|K4BBU4_SOLLC Uncharacterized protein OS=S
5.59045	6.19687	5.9012	5.94162	5.9068	5.4913	5.4178	6.08088	5.93994								406	2	2	2	13.2	13.2	13.2	23.565	0	12.101	20162000	2	1	6.12843	4.87727	4.80024	5.84961	4.4462	5.31526	4.8258	5.13975	4.7691	NaN	-4.34294e-08	1	0	0	0.787486	1	0.284033	0.243503	K4BV98	K4BV98	>tr|K4BV98|K4BV98_SOLLC Uncharacterized protein OS=Solanum lycopersicum GN=Solyc04g080190.2 PE=4 SV=1
6.67002	6.24647	6.51343	6.34881	6.38498	6.33102	6.37442	6.2874	6.25489								407	2	2	2	10.9	10.9	10.9	14.682	0	16.985	27968000	17	1	6.49243	5.69269	5.11358	6.06674	4.97543	5.62604	5.24356	5.50217	5.25609	5.10809	0.311378	1	0.0979711	0.0868169	0.277894	1	-0.0601621	-0.055346	K4BVE2	K4BVE2	>tr|K4BVE2|K4BVE2_SOLLC 50S ribosomal protein L31 OS=Solanum lycopersicum GN=Solyc04g080630.2 PE=3 SV=1
6.44807	6.22593	6.54989	5.75799	6.47194	6.17412	5.17888	6.15204	6.22588								408	5	5	3	6.3	6.3	3.9	137.23	0	33.605	21840000	13	1	5.5004	4.71496	4.28974	5.09195	3.98964	4.67956	3.74702	4.16426	4.30732	4.37164	0.60704	1	-0.521648	-0.376577	0.0770424	1	-0.0333239	-0.0289211	K4BVH7	K4BVH7	>tr|K4BVH7|K4BVH7_SOLLC Coatomer subunit alpha OS=Solanum lycopersicum GN=Solyc04g080980.2 PE=4 SV=1
6.28049	6.12597	7.10068	6.0834	6.16982	6.20774	6.14157	6.02024	6.09527								410	4	4	4	6.8	6.8	6.8	93.353	0	47.171	43195000	9	1	6.02263	4.93395	4.39962	5.87343	3.94563	4.79901	4.3737	4.75978	4.11926	4.4665	0.3905	1	-0.299413	-0.226249	0.492106	1	-0.362557	-0.274428	K4BVN6	K4BVN6	>tr|K4BVN6|K4BVN6_SOLLC Uncharacterized protein OS=Solanum lycopersicum GN=Solyc04g081570.2 PE=3 SV=1
8.88482	8.96365	8.33278	8.84397	8.81657	8.97345	8.76684	8.72772	8.69793								411	19	19	19	63.7	63.7	63.7	24.701	0	323.31	6327000000	268	1	8.84696	7.9925	7.87628	7.8795	7.55365	8.1177	7.89109	8.00988	7.75697	7.69509	0.362116	1	0.163821	0.13781	0.352692	1	0.167922	0.140182	K4BVR7	K4BVR7	>tr|K4BVR7|K4BVR7_SOLLC Uncharacterized protein OS=Solanum lycopersicum GN=Solyc04g081880.2 PE=4 SV=1
7.25363	7.4247	7.37865	7.15226	7.50511	7.39431	7.45953	7.53994	7.24197								412	14	14	14	22.9	22.9	22.9	75.98	0	145.27	266610000	62	2	6.90736	5.75597	5.68455	6.36478	5.25312	6.23297	5.70404	6.04689	5.92738	5.5491	0.185536	1	-0.0498395	-0.0452047	1.20349	1	0.151607	0.143132	K4BVV2;A1KXM7	K4BVV2;A1KXM7	>tr|K4BVV2|K4BVV2_SOLLC Uncharacterized protein OS=Solanum lycopersicum GN=LOC100037730 PE=3 SV=1;>tr|A1KXM7|A1KXM7_SOLLC FtsH-like protein OS=Solanum lycopersicum PE=2 SV=1
7.33125	7.18809	7.36371	7.12087	7.30397	7.30662	7.29235	7.23262	7.20728								414	21	6	6	41	13.9	13.9	50.939	0	198.09	200680000	41	1	6.84011	5.76902	5.56812	6.3906	5.28015	6.05438	5.75539	5.91132	5.60786	5.59155	0.218317	1	-0.0443829	-0.0411276	0.376457	1	-0.0509785	-0.0482379	K4BVZ0	K4BVZ0	>tr|K4BVZ0|K4BVZ0_SOLLC Glyceraldehyde-3-phosphate dehydrogenase OS=Solanum lycopersicum GN=Solyc04g082630.2 PE=3 SV=1
6.96022	6.67463	6.72743	6.90371	6.68926	6.89775	6.66459	6.78566	6.70477								417	3	3	3	19	19	19	18.826	0	24.247	62897000	17	2	6.79863	5.91105	5.5209	6.27453	5.45483	5.96181	5.75246	5.8441	5.67065	5.51618	0.238782	1	0.0661894	0.0596745	0.356832	1	-0.060132	-0.0561898	K4BWB5;C0KFR3	K4BWB5;C0KFR3	>tr|K4BWB5|K4BWB5_SOLLC Uncharacterized protein OS=Solanum lycopersicum GN=Solyc05g005880.2 PE=3 SV=1;>tr|C0KFR3|C0KFR3_SOLLC COSII_At5g14320 (Fragment) OS=Solanum lycopersicum PE=4 SV=1
7.80587	7.88173	7.30662	7.59709	7.70892	7.72951	7.38502	7.40965	7.42779								421	3	3	3	11.2	11.2	11.2	37.206	0	45.062	363010000	40	1	7.3558	6.62134	6.51924	6.52115	6.1313	6.6275	6.23975	6.28952	6.09503	6.13274	0.244017	1	0.108016	0.0919415	0.406402	1	0.178789	0.150672	K4BWL6	K4BWL6	>tr|K4BWL6|K4BWL6_SOLLC Uncharacterized protein OS=Solanum lycopersicum GN=Solyc05g006900.1 PE=4 SV=1
6.86554	6.22149	7.56778	6.32529	6.29319	6.39792	6.35263	6.20672	6.37592								424	11	10	1	28.5	26.6	2.2	59.606	0	146.14	122020000	24	2	6.59506	5.26647	4.61593	6.50178	4.7373	5.15619	4.90904	5.07173	4.70675	4.93887	0.243719	1	-0.266054	-0.185909	0.614556	1	-0.540075	-0.387268	K4BX20;K4BCR2	K4BX20;K4BCR2	>tr|K4BX20|K4BX20_SOLLC ATP synthase subunit beta OS=Solanum lycopersicum GN=Solyc05g008460.2 PE=3 SV=1;>tr|K4BCR2|K4BCR2_SOLLC ATP synthase subunit beta OS=Solanum lycopersicum GN=Solyc02g091130.2 PE=3 SV=1
7.14173	7.44248	7.36116	7.34288	7.33304	6.87042	7.31515	7.27056	7.14454								426	8	8	8	26.6	26.6	26.6	28.878	0	92.063	182110000	26	1	7.05622	6.00492	5.90691	6.5374	5.78964	6.17196	5.87318	6.20558	5.96993	5.8629	0.3823	1	0.141213	0.122229	0.673068	1	0.223322	0.194089	K4BXB1	K4BXB1	>tr|K4BXB1|K4BXB1_SOLLC Uncharacterized protein OS=Solanum lycopersicum GN=Solyc05g009370.2 PE=3 SV=1
6.55529	6.31163	7.01368	6.2395	6.25693	5.44683	6.0636	5.9866	6.08575								429	4	4	4	10.6	10.6	10.6	65.474	0	32.053	38759000	10	3	6.11126	5.04922	4.41587	5.95539	4.66557	4.81633	3.96889	4.80699	4.47777	4.55901	0.0767349	1	0.104039	0.0704362	0.00207734	0.998233	0.00296386	0.00202196	K4BXD4;K4BNL7;K4C891	K4BXD4	>tr|K4BXD4|K4BXD4_SOLLC Uncharacterized protein OS=Solanum lycopersicum GN=Solyc05g009600.2 PE=4 SV=1
7.30016	7.23626	6.94774	7.33171	7.58961	7.56068	7.17757	7.17975	7.17152								430	5	5	5	15.2	15.2	15.2	63.346	0	75.473	187200000	25	1	7.04187	5.9806	5.82524	6.19656	5.72232	6.48694	6.28838	6.03643	5.81286	5.73078	0.0824433	1	0.0431646	0.0364213	0.188471	1	0.108561	0.0889657	K4BXH2	K4BXH2	>tr|K4BXH2|K4BXH2_SOLLC Uncharacterized protein OS=Solanum lycopersicum GN=Solyc05g009980.2 PE=4 SV=1
6.33818	5.9415	7.12892	5.64406	5.90923	6.27637	6.0613	5.52144	5.66554								431	9	9	9	20.5	20.5	20.5	89.727	0	89.622	44615000	15	2	6.02625	4.84194	4.1803	5.92495	3.9379	4.55256	4.20855	4.68133	4.21005	4.06303	0.295408	1	-0.34243	-0.232966	0.564726	1	-0.566219	-0.391765	K4BXN9;K4CEY5	K4BXN9	>tr|K4BXN9|K4BXN9_SOLLC Uncharacterized protein OS=Solanum lycopersicum GN=Solyc05g010670.2 PE=3 SV=1
5.39971	5.73775	6.08888	7.86046	8.04391	7.92899	5.97659	5.61879	6.03145								433	11	11	11	28.3	28.3	28.3	41.08	0	97.46	263870000	30	1	7.12034	4.40516	NaN	5.90305	6.18574	6.85052	6.52875	5.30942	4.6358	5.08081	0.100258	1	-0.270853	-0.137507	0.075602	1	-0.216288	-0.10784	K4BXV7	K4BXV7	>tr|K4BXV7|K4BXV7_SOLLC Uncharacterized protein OS=Solanum lycopersicum GN=Solyc05g012340.2 PE=4 SV=1
7.28362	7.14641	7.67292	7.28765	7.36131	7.3865	7.32758	7.17064	7.09753								434	11	11	11	24.1	24.1	24.1	53.415	0	123.75	275980000	52	2	7.02592	5.92652	5.43965	6.71215	5.57909	6.11863	5.78465	6.04945	5.68024	5.64244	0.198611	1	-0.0860356	-0.0737432	0.372358	1	-0.15953	-0.135257	K4BY59;K4ASZ2	K4BY59	>tr|K4BY59|K4BY59_SOLLC Uncharacterized protein OS=Solanum lycopersicum GN=Solyc05g013380.2 PE=4 SV=1
6.53923	6.72189	6.96304	6.58879	6.41616	6.02335	6.51895	6.6402	6.64224								436	2	2	2	4.4	4.4	4.4	62.579	0	11.831	48583000	3	1	6.06322	4.58097	4.79552	5.42308	4.46577	5.30668	5.18061	5.27971	5.0535	5.01837	0.00725849	1	0.00611226	0.00478809	0.0594699	1	0.0498762	0.038648	K4BY91	K4BY91	>tr|K4BY91|K4BY91_SOLLC Uncharacterized protein OS=Solanum lycopersicum GN=Solyc05g013700.2 PE=4 SV=1
7.95104	7.78856	7.92845	7.62636	7.8594	7.75456	7.93663	7.75526	7.73707								438	11	11	7	43.8	43.8	31.4	36.674	0	144.87	592750000	62	3	7.45065	6.72021	6.41938	6.78474	6.1261	6.57897	6.41036	6.35841	6.32711	6.33216	0.0912629	1	0.0313172	0.0279055	0.0275975	0.99933	-0.00562064	-0.00526094	K4BYG6;O04891;Q7Y0S2	K4BYG6;O04891;Q7Y0S2	>tr|K4BYG6|K4BYG6_SOLLC Glyceraldehyde-3-phosphate dehydrogenase OS=Solanum lycopersicum GN=Solyc05g014470.2 PE=3 SV=1;>tr|O04891|O04891_SOLLC Glyceraldehyde-3-phosphate dehydrogenase OS=Solanum lycopersicum GN=GAPDH PE=2 SV=1;>tr|Q7Y0S2|Q7Y0S2_SOLLC Glyce
7.37901	7.49586	7.24949	7.60534	6.9081	6.81548	7.16888	7.27878	7.33312								439	6	6	6	15.4	15.4	15.4	39.607	0	39.749	176390000	26	1	6.96772	6.09093	5.93101	6.42687	5.94708	5.85019	5.40613	6.03463	5.90402	5.89896	0.545435	1	0.251711	0.20906	0.15061	1	0.0948792	0.0768307	K4BZ89	K4BZ89	>tr|K4BZ89|K4BZ89_SOLLC Uncharacterized protein OS=Solanum lycopersicum GN=Solyc05g018340.2 PE=4 SV=1
8.20645	8.19695	7.70415	8.11398	8.18127	8.15521	8.04139	7.87577	7.98499								446	10	10	10	67.3	67.3	67.3	17.83	0	94.693	1045400000	74	1	8.01928	7.22819	7.03415	7.16176	6.81269	7.30201	6.94854	7.12791	6.75102	6.89245	0.544927	1	0.172487	0.151316	0.335393	1	0.136544	0.116904	K4C101	K4C101	>tr|K4C101|K4C101_SOLLC Uncharacterized protein OS=Solanum lycopersicum GN=Solyc05g047690.2 PE=4 SV=1
7.28146	7.2411	6.76075	6.88968	7.25486	7.08785	7.39536	7.41179	7.15109								447	6	6	6	17.4	17.4	17.4	29.669	0	53.752	167440000	21	2	7.01974	6.06089	6.00928	5.95167	5.19014	6.33844	5.57943	6.37051	6.18988	5.89673	0.411387	1	0.188937	0.158085	1.07153	1	0.302685	0.267207	K4C128;K4AZJ5	K4C128;K4AZJ5	>tr|K4C128|K4C128_SOLLC Small nuclear ribonucleoprotein-associated protein OS=Solanum lycopersicum GN=Solyc05g049950.2 PE=3 SV=1;>tr|K4AZJ5|K4AZJ5_SOLLC Small nuclear ribonucleoprotein-associated protein OS=Solanum lycopersicum GN=Solyc01g094540.2 PE=3 SV=
6.42398	5.8917	6.69698	5.98505	6.32154	5.53642	6.17736	6.07613	5.74464								448	4	4	4	11.2	11.2	11.2	64.099	0	30.837	25773000	12	4	5.94877	4.40142	4.52229	5.74169	4.46455	5.09625	4.08041	4.80909	4.40744	4.35388	0.206832	1	0.202786	0.147036	0.0983087	1	0.103776	0.0752923	O04936;K4C144;Q42889;Q42888	O04936;K4C144;Q42889	>tr|O04936|O04936_SOLLC Malic enzyme OS=Solanum lycopersicum GN=LeME2 PE=2 SV=1;>tr|K4C144|K4C144_SOLLC Malic enzyme OS=Solanum lycopersicum GN=ME2 PE=3 SV=1;>tr|Q42889|Q42889_SOLLC Malic enzyme (Fragment) OS=Solanum lycopersicum GN=Malic enzyme PE=2 SV=1
6.82927	6.69691	6.78356	6.46459	6.48515	6.48759	6.71966	6.78078	6.78596								449	10	10	3	19.2	19.2	6.6	68.27	0	77.883	50378000	47	1	6.1002	5.28457	5.01749	5.5997	4.16444	5.10329	4.50556	5.2052	5.00629	5.11267	0.033491	1	-0.0145337	-0.0126758	0.0839893	1	-0.0314228	-0.027747	K4C192	K4C192	>tr|K4C192|K4C192_SOLLC Uncharacterized protein OS=Solanum lycopersicum GN=Solyc05g050600.2 PE=3 SV=1
7.1345	7.10995	6.98738	7.21935	7.34484	7.25821	7.23338	7.20137	7.1532								453	3	3	3	23.1	23.1	23.1	12.715	0	21.66	146270000	14	1	7.56311	6.52856	6.41317	6.80792	6.2546	6.91597	6.37731	6.79534	6.43074	6.44965	0.301557	1	0.0628087	0.0579058	0.339926	1	0.0857892	0.0776833	K4C1V2	K4C1V2	>tr|K4C1V2|K4C1V2_SOLLC Uncharacterized protein OS=Solanum lycopersicum GN=Solyc05g052710.2 PE=4 SV=1
6.44039	6.25423	6.95918	5.46413	5.25826	5.61273	5.32646	5.63463	6.09272								455	9	9	8	26.5	26.5	24.6	61.126	0	74.309	36891000	11	1	6.03543	4.76873	4.17032	5.96328	4.29066	4.54013	3.42091	3.89282	3.39002	4.40617	0.380764	1	-0.477878	-0.312868	0.444005	1	-0.505831	-0.339616	K4C227	K4C227	>tr|K4C227|K4C227_SOLLC Uncharacterized protein OS=Solanum lycopersicum GN=Solyc05g053470.2 PE=3 SV=1
6.26323	6.23076	6.57975	5.97926	5.94945	6.14625	6.12153	6.04716	5.36433								457	2	2	2	6.8	6.8	6.8	52.276	0	54.321	21155000	4	2	5.96368	4.83204	4.08425	5.78628	4.1118	4.88625	4.65504	4.76634	4.34447	4.10707	0.0888837	1	0.0912294	0.0668367	0.0426506	1	0.0456789	0.0334628	K4DHM2;K4C261	K4DHM2;K4C261	>tr|K4DHM2|K4DHM2_SOLLC Serine hydroxymethyltransferase OS=Solanum lycopersicum GN=Solyc12g098490.1 PE=3 SV=1;>tr|K4C261|K4C261_SOLLC Serine hydroxymethyltransferase OS=Solanum lycopersicum GN=Solyc05g053810.2 PE=3 SV=1
6.27242	6.24017	6.51307	6.11488	6.25746	6.15103	6.10084	5.51986	5.86794								459	3	3	3	9.7	9.7	9.7	34.067	0	17.337	19404000	14	2	6.28789	5.3442	5.07107	6.11143	4.78299	5.03635	4.48717	4.5724	4.22786	4.73979	0.0251829	1	-0.014637	-0.0122523	0.217836	1	-0.171517	-0.131283	K4C2D6;K4CWH8	K4C2D6;K4CWH8	>tr|K4C2D6|K4C2D6_SOLLC 60S acidic ribosomal protein P0 OS=Solanum lycopersicum GN=Solyc05g054580.2 PE=3 SV=1;>tr|K4CWH8|K4CWH8_SOLLC 60S acidic ribosomal protein P0 OS=Solanum lycopersicum GN=Solyc09g091520.1 PE=3 SV=1
6.98038	6.95034	6.9168	7.07449	7.05081	7.17176	6.97643	6.94487	6.91206								460	5	5	4	10.7	10.7	8	38.463	0	38.614	99326000	27	1	6.82097	5.81111	5.56064	6.21556	5.54926	6.14054	5.7168	5.95646	5.61276	5.59795	0.0378932	1	0.0102288	0.00937065	0.0687884	1	-0.0182004	-0.0166603	K4C2G9	K4C2G9	>tr|K4C2G9|K4C2G9_SOLLC Uncharacterized protein OS=Solanum lycopersicum GN=Solyc05g054920.2 PE=4 SV=1
5.43483	6.20194	6.22347	6.00758	6.07203	5.98426	5.98586	5.37057	5.87006								463	3	3	3	8.5	8.5	8.5	77.461	0	27.024	13668000	8	11	5.54463	4.3876	4.31152	5.263	3.96371	4.70154	4.21943	4.47337	3.92709	3.9063	0.43219	1	-0.216509	-0.178287	0.199742	1	-0.144419	-0.112967	K4C2U1;P35511;K4D451;K4CQH8;P26600;K4CQI1;K4CQI0;K4CQH9;K4BFW9;K4BHL5;K4BFX7	K4C2U1;P35511;K4D451;K4CQH8;P26600;K4CQI1;K4CQI0;K4CQH9	>tr|K4C2U1|K4C2U1_SOLLC Phenylalanine ammonia-lyase OS=Solanum lycopersicum GN=Solyc05g056170.2 PE=3 SV=1;>sp|P35511|PAL1_SOLLC Phenylalanine ammonia-lyase OS=Solanum lycopersicum GN=PAL PE=2 SV=1;>tr|K4D451|K4D451_SOLLC Phenylalanine ammonia-lyase OS=Sola
6.63102	6.63766	6.99076	6.7554	6.73767	6.8013	6.81208	6.895	6.79826								467	6	6	6	13.9	13.9	13.9	52.986	0	49.119	70152000	17	1	6.4481	5.3647	5.08307	6.07419	5.00928	5.44365	5.07033	5.55161	5.40888	5.19626	0.718278	1	-0.130607	-0.120582	0.46991	1	-0.106664	-0.0971171	K4C353	K4C353	>tr|K4C353|K4C353_SOLLC Uncharacterized protein OS=Solanum lycopersicum GN=Solyc06g005710.2 PE=4 SV=1
8.16782	8.19313	7.96225	8.19279	8.06741	8.01615	7.97444	8.12189	8.27358								468	7	7	4	39.4	39.4	13.4	14.574	0	56.862	1162200000	48	1	8.46324	7.56776	7.39408	7.7761	7.19098	7.66716	7.25027	7.50239	7.39778	7.51228	0.0828163	1	0.0276901	0.0247615	0.158717	1	0.0434791	0.0394287	K4C3C9	K4C3C9	>tr|K4C3C9|K4C3C9_SOLLC Uncharacterized protein OS=Solanum lycopersicum GN=Solyc06g007470.2 PE=4 SV=1
6.91867	7.22642	6.93893	7.06826	7.31294	7.53708	7.34735	7.21192	7.17551								473	4	3	3	15.6	11.5	11.5	29.726	0	45.057	150150000	21	1	7.39837	6.35805	6.31561	6.66748	6.15631	6.62903	6.34262	6.56387	6.29726	6.39606	0.188478	1	-0.105746	-0.0870665	0.0655365	1	0.033254	0.028259	K4C3T6	K4C3T6	>tr|K4C3T6|K4C3T6_SOLLC Uncharacterized protein OS=Solanum lycopersicum GN=Solyc06g009060.2 PE=4 SV=1
7.06933	7.10037	7.0731	7.18749	6.89065	6.94372	6.82665	6.86074	6.90868								474	4	4	1	22.5	22.5	13.6	24.717	0	29.625	100430000	15	1	7.15676	6.26816	5.97871	6.6675	5.9243	6.29077	6.03945	6.15143	5.89472	5.90273	0.169434	1	0.0526595	0.0471271	0.0972984	1	-0.02458	-0.0225409	K4C3V1	K4C3V1	>tr|K4C3V1|K4C3V1_SOLLC Ribosomal protein L19 OS=Solanum lycopersicum GN=Solyc06g009210.2 PE=3 SV=1
7.31842	7.3367	7.53586	7.20082	7.11724	6.93182	7.02849	6.94196	7.10127								476	6	6	6	20.1	20.1	20.1	47.052	0	63.826	204960000	27	2	7.01064	5.97813	5.78362	6.74674	5.46872	6.01237	5.50239	5.83823	5.49715	5.66641	0.0117557	1	-0.00707388	-0.00590173	0.0969164	1	-0.0576855	-0.0475535	K4C455;K4D7F1	K4C455	>tr|K4C455|K4C455_SOLLC Uncharacterized protein OS=Solanum lycopersicum GN=Solyc06g011280.2 PE=4 SV=1
7.00915	6.93989	7.34076	6.72028	6.92478	6.97511	6.88445	6.73784	6.8171								477	12	12	2	35.3	35.3	8.3	50.262	0	104.06	127770000	41	1	6.78421	5.64767	5.393	6.54807	5.02702	5.82025	5.43718	5.64176	5.29239	5.26712	0.418277	1	-0.173027	-0.147107	0.453068	1	-0.176817	-0.151366	K4C4W6	K4C4W6	>tr|K4C4W6|K4C4W6_SOLLC Uncharacterized protein OS=Solanum lycopersicum GN=Solyc06g035970.2 PE=3 SV=1
6.01081	5.93213	6.91737	5.86601	5.52717	5.88138	5.94316	5.36114	5.91523								482	2	2	2	13.2	13.2	13.2	25.314	0	15.318	26226000	2	1	6.41873	5.23073	4.27715	6.29708	4.55449	5.04104	4.60708	5.23744	4.2893	4.86437	0.363282	1	-0.297999	-0.221991	0.764814	1	-0.631177	-0.457445	K4C5F4	K4C5F4	>tr|K4C5F4|K4C5F4_SOLLC Superoxide dismutase OS=Solanum lycopersicum GN=Solyc06g049080.2 PE=3 SV=1
6.75519	6.80048	6.49875	6.37952	6.63069	6.46969	6.58725	5.55958	6.51656								483	3	3	3	12	12	12	29.284	0	19.872	38695000	10	5	6.50848	5.63372	5.48194	5.89655	4.88285	5.8274	5.38593	5.68131	5.11327	5.00629	0.291899	1	0.0789865	0.0711909	0.158977	1	-0.16475	-0.118638	K4C779;K4C5F9;K4C778;K4B0G3;K4CZ02	K4C779;K4C5F9;K4C778;K4B0G3	>tr|K4C779|K4C779_SOLLC Uncharacterized protein OS=Solanum lycopersicum GN=Solyc06g064470.2 PE=4 SV=1;>tr|K4C5F9|K4C5F9_SOLLC Uncharacterized protein OS=Solanum lycopersicum GN=Solyc06g050120.2 PE=4 SV=1;>tr|K4C778|K4C778_SOLLC Uncharacterized protein OS=S
7.34414	7.47497	7.73685	7.59396	7.51759	7.34215	7.68157	7.76657	7.51236								484	11	11	7	41	41	33.9	28.219	0	96.606	434290000	56	1	7.52384	6.30005	6.09191	7.09861	6.10728	6.65362	5.97153	6.75949	6.52299	6.2611	0.0206042	1	0.00943454	0.00818552	0.141898	1	0.0559244	0.0487972	K4C5P1	K4C5P1	>tr|K4C5P1|K4C5P1_SOLLC Ferritin OS=Solanum lycopersicum GN=Solyc06g050980.2 PE=3 SV=1
6.91933	6.84807	7.01837	5.58188	6.76531	6.77238	6.81008	6.79886	6.69887								486	5	5	5	24.6	24.6	24.6	30.556	0	33.97	70278000	13	1	6.70069	5.79502	5.5767	6.26093	5.1068	5.78616	5.50383	5.71338	5.54915	5.42513	0.374666	1	-0.392775	-0.272851	0.0923916	1	-0.0257912	-0.0234561	K4C5R3	K4C5R3	>tr|K4C5R3|K4C5R3_SOLLC Uncharacterized protein OS=Solanum lycopersicum GN=Solyc06g051200.2 PE=3 SV=1
6.18304	6.15339	6.75813	5.34705	6.08895	6.26984	6.07052	6.19786	5.99302								487	6	6	6	5.3	5.3	5.3	192.65	0	40.844	26875000	9	3	5.4751	4.0566	3.92511	5.25225	3.84511	4.42205	4.22691	4.53434	4.11421	3.40298	0.617565	1	-0.47346	-0.352164	0.35682	1	-0.193598	-0.157925	K4C5S4;K4BJ22;K4C1T2	K4C5S4;K4BJ22;K4C1T2	>tr|K4C5S4|K4C5S4_SOLLC Clathrin heavy chain OS=Solanum lycopersicum GN=Solyc06g051310.2 PE=3 SV=1;>tr|K4BJ22|K4BJ22_SOLLC Clathrin heavy chain OS=Solanum lycopersicum GN=Solyc03g096000.2 PE=3 SV=1;>tr|K4C1T2|K4C1T2_SOLLC Clathrin heavy chain OS=Solanum ly
5.80535	5.39984	5.59472	5.69066	5.8902	5.72913	5.81842	5.64604	5.66506								492	3	2	1	34.4	21.9	11.3	17.258	0	50.503	5856200	6	1	5.92252	5.01887	4.75896	5.28771	4.42208	5.28845	NaN	5.22425	4.61145	4.71267	0.901353	1	0.108506	0.102736	0.0408283	1	-0.0176126	-0.0153583	K4C669	K4C669	>tr|K4C669|K4C669_SOLLC Uncharacterized protein OS=Solanum lycopersicum GN=Solyc06g053820.2 PE=3 SV=1
7.27772	7.41699	7.20639	7.36925	7.58375	7.62603	7.72222	7.78517	7.58083								496	12	12	12	40.2	40.2	40.2	30.523	0	102.98	347770000	37	2	7.39517	6.09677	5.97161	6.62915	5.68163	6.73492	6.40902	6.70283	6.54489	6.1365	0.0259232	1	-0.0146871	-0.0123435	0.295626	1	0.124219	0.106139	K4C768;Q00321	K4C768;Q00321	>tr|K4C768|K4C768_SOLLC Uncharacterized protein OS=Solanum lycopersicum GN=Solyc06g063370.2 PE=4 SV=1;>tr|Q00321|Q00321_SOLLC Type I (26 kD) CP29 polypeptide OS=Solanum lycopersicum GN=Cab9 PE=4 SV=1
5.28219	5.59307	5.9742	5.43987	5.7303	5.29497	5.63947	5.45775	5.56558								497	2	2	2	11.3	11.3	11.3	23.518	0	31.661	4819400	9	1	5.60382	4.16973	NaN	5.4113	NaN	4.82396	3.74713	4.66429	4.02535	NaN	0.285579	1	-0.15774	-0.128994	0.0282632	1	-0.0178798	-0.014746	K4C7G8	K4C7G8	>tr|K4C7G8|K4C7G8_SOLLC Uncharacterized protein OS=Solanum lycopersicum GN=Solyc06g065390.2 PE=3 SV=1
6.62585	6.68348	6.84898	6.21299	6.07791	5.98011	6.11727	6.23037	6.07463								501	6	6	6	8.9	8.9	8.9	102.14	0	49.354	35019000	12	1	5.83673	4.83097	4.68366	5.57972	4.11584	4.83184	4.30227	4.7032	4.47621	3.96523	0.0183484	1	0.0174621	0.0132652	0.02994	1	0.0293487	0.0220687	K4C7K0	K4C7K0	>tr|K4C7K0|K4C7K0_SOLLC Uncharacterized protein OS=Solanum lycopersicum GN=Solyc06g065710.2 PE=4 SV=1
8.12917	8.16194	7.62508	8.15351	7.85265	8.03181	7.53363	7.63923	7.78823								502	15	3	3	68	14.8	14.8	14.415	0	207.31	1037200000	39	2	8.06164	7.06461	7.1177	7.28812	7.11767	7.36582	7.17426	6.91446	6.64685	6.85734	0.203536	1	0.123732	0.100218	0.133197	1	0.0695648	0.0583437	K4C7M6;K4B093	K4C7M6	>tr|K4C7M6|K4C7M6_SOLLC Uncharacterized protein OS=Solanum lycopersicum GN=Solyc06g065980.2 PE=4 SV=1
6.95427	6.67136	6.89901	6.83733	6.97142	6.82946	7.11116	7.17857	7.04657								503	6	6	6	31.4	31.4	31.4	24.438	0	60.259	82655000	33	2	6.80333	5.88871	5.56842	6.10034	5.51012	5.91873	5.59404	5.979	5.82482	5.89626	0.156363	1	0.0425715	0.0386336	0.0324355	0.994091	0.0154347	0.0132995	K4C7M8;K4C7M7	K4C7M8;K4C7M7	>tr|K4C7M8|K4C7M8_SOLLC Uncharacterized protein OS=Solanum lycopersicum GN=Solyc06g066000.1 PE=3 SV=1;>tr|K4C7M7|K4C7M7_SOLLC Uncharacterized protein OS=Solanum lycopersicum GN=Solyc06g065990.1 PE=3 SV=1
6.49799	6.56079	6.53208	6.15987	5.97502	5.8662	5.89032	5.81641	5.68006								504	2	2	2	4.9	4.9	4.9	46.498	0	13.227	18850000	9	2	5.97429	5.14154	4.93709	5.67894	4.72318	4.89024	4.30341	4.65693	4.44481	4.20796	0.191918	1	0.15661	0.119303	0.0949283	1	0.0912944	0.0679425	K4C7N4;K4CKP3	K4C7N4;K4CKP3	>tr|K4C7N4|K4C7N4_SOLLC Uncharacterized protein OS=Solanum lycopersicum GN=Solyc06g066060.2 PE=4 SV=1;>tr|K4CKP3|K4CKP3_SOLLC Uncharacterized protein OS=Solanum lycopersicum GN=Solyc08g061000.2 PE=4 SV=1
8.65528	8.68909	8.24368	8.72566	8.60502	8.69101	8.45594	8.43255	8.50912								505	15	15	3	68	68	14.8	14.429	0	222.91	4245700000	163	1	8.67371	7.81059	7.64778	7.78524	7.51378	7.95447	7.70163	7.75756	7.52617	7.57815	0.356615	1	0.131022	0.113641	0.248467	1	0.0942828	0.0819683	K4C7N8	K4C7N8	>tr|K4C7N8|K4C7N8_SOLLC Uncharacterized protein OS=Solanum lycopersicum GN=Solyc06g066100.2 PE=4 SV=1
7.27261	6.88706	6.60593	7.33094	7.04634	7.0714	6.86308	6.83975	6.81541								508	8	6	6	57.5	44.1	44.1	14.237	0	92.779	116800000	64	1	7.11321	6.28641	5.81944	6.19198	5.99889	6.52158	6.13494	6.18503	5.97286	5.82778	0.74728	1	0.32463	0.270647	0.249527	1	0.0934715	0.0813933	K4C7Y0	K4C7Y0	>tr|K4C7Y0|K4C7Y0_SOLLC Uncharacterized protein OS=Solanum lycopersicum GN=Solyc06g068050.2 PE=4 SV=1
6.42325	6.60156	6.61591	6.22812	6.68151	6.56022	6.70425	6.60744	6.53438								509	7	7	1	25.2	25.2	5.2	35.986	0	49.552	39311000	20	3	6.29347	5.1951	5.14404	5.77341	4.58237	5.31275	5.17091	5.63925	5.32015	4.59491	0.350166	1	-0.118296	-0.103744	0.786074	1	0.0600033	0.0579618	Q9SXR9;K4C874;K4DEU5	Q9SXR9;K4C874;K4DEU5	>tr|Q9SXR9|Q9SXR9_SOLLC LeArcA1 protein OS=Solanum lycopersicum GN=LeArcA1 PE=2 SV=1;>tr|K4C874|K4C874_SOLLC Uncharacterized protein OS=Solanum lycopersicum GN=ArcA1 PE=4 SV=1;>tr|K4DEU5|K4DEU5_SOLLC Uncharacterized protein OS=Solanum lycopersicum GN=Solyc
6.95402	6.85423	6.87312	6.8309	6.89463	6.9376	6.80444	6.8238	6.77365								510	5	5	5	28.3	28.3	28.3	22.127	0	35.294	78806000	21	2	7.05146	6.09604	5.63965	6.52479	5.4706	6.37188	5.99758	6.11518	5.9136	5.66142	0.00824626	0.995853	0.00166337	0.00155992	0.025173	1	-0.00390259	-0.00371	K4C882;K4BM85	K4C882;K4BM85	>tr|K4C882|K4C882_SOLLC Uncharacterized protein OS=Solanum lycopersicum GN=Solyc06g069090.2 PE=4 SV=1;>tr|K4BM85|K4BM85_SOLLC Uncharacterized protein OS=Solanum lycopersicum GN=Solyc03g119360.2 PE=4 SV=1
8.87864	8.77581	8.87737	8.68565	8.70247	8.70885	8.65828	8.69822	8.7712								513	28	28	12	65.3	65.3	37.1	48.864	0	323.31	6065900000	236	1	8.35153	7.53228	7.21133	7.86862	6.89628	7.43062	7.06153	7.35927	7.20669	7.17952	0.204104	1	-0.044946	-0.0414241	0.47301	1	-0.0603053	-0.0571471	K4C8Q1	K4C8Q1	>tr|K4C8Q1|K4C8Q1_SOLLC Uncharacterized protein OS=Solanum lycopersicum GN=Solyc06g071790.2 PE=3 SV=1
6.20426	5.99663	5.93113	5.97502	6.12398	6.22285	5.45668	6.09458	5.96314								514	3	3	3	32.8	32.8	32.8	15.618	0	21.887	13151000	9	2	6.21585	5.28341	4.8545	5.72615	4.62247	5.57009	5.11458	5.07048	5.07412	4.83253	0.267635	1	-0.160385	-0.12938	0.119032	1	0.0326932	0.0297193	K4C8R0;K4C8Q9	K4C8R0;K4C8Q9	>tr|K4C8R0|K4C8R0_SOLLC Uncharacterized protein OS=Solanum lycopersicum GN=Solyc06g071880.2 PE=3 SV=1;>tr|K4C8Q9|K4C8Q9_SOLLC Uncharacterized protein OS=Solanum lycopersicum GN=Solyc06g071870.2 PE=3 SV=1
6.48173	6.37055	6.64422	6.16814	6.88111	6.43096	6.70325	6.65831	6.32547								516	10	6	4	42.1	31.8	22.6	36.684	0	95.367	47537000	36	4	6.37601	5.07748	4.7012	5.88456	4.33866	5.85871	5.0306	5.57006	5.20243	4.76449	0.029388	1	-0.0158456	-0.0134132	0.412341	1	0.16977	0.144484	K4C8R4;K4B0T2;K4BWA9;D7SA12	K4C8R4	>tr|K4C8R4|K4C8R4_SOLLC Glyceraldehyde-3-phosphate dehydrogenase OS=Solanum lycopersicum GN=Solyc06g071920.2 PE=3 SV=1
7.3129	7.40255	7.66643	7.2978	7.2408	7.3066	7.02321	7.11354	7.07914								517	4	4	4	20.6	20.6	20.6	32.186	0	35.789	244800000	19	2	7.24269	6.1474	5.99873	6.93692	5.83653	6.37062	5.99585	6.05854	5.84471	5.75458	0.288626	1	-0.139421	-0.116653	0.199058	1	-0.098427	-0.0826893	K4C8T4;K4BEV0	K4C8T4;K4BEV0	>tr|K4C8T4|K4C8T4_SOLLC 40S ribosomal protein SA OS=Solanum lycopersicum GN=Solyc06g072120.2 PE=3 SV=1;>tr|K4BEV0|K4BEV0_SOLLC 40S ribosomal protein SA OS=Solanum lycopersicum GN=Solyc03g019780.2 PE=3 SV=1
7.13379	7.42527	7.1212	7.3082	7.74364	7.3934	7.78766	7.74951	7.57238								518	8	8	8	77.3	77.3	77.3	10.341	0	85.702	477270000	84	2	8.07671	6.87416	6.69713	7.15579	6.5139	7.53464	6.88953	7.3903	7.14857	6.93588	0.0707035	1	0.0475575	0.0384953	0.751863	1	0.277144	0.237007	K4C8U8;K4BJR2	K4C8U8;K4BJR2	>tr|K4C8U8|K4C8U8_SOLLC Uncharacterized protein OS=Solanum lycopersicum GN=Solyc06g072280.2 PE=4 SV=1;>tr|K4BJR2|K4BJR2_SOLLC Uncharacterized protein OS=Solanum lycopersicum GN=Solyc03g098470.2 PE=4 SV=1
7.38808	7.50352	6.89895	7.39986	7.5712	7.46523	7.63468	7.63916	7.60653								519	14	14	10	13.7	13.7	8.9	116.85	0	109.26	276750000	56	1	6.70969	5.71689	5.53461	5.62691	5.24189	6.00886	5.48257	6.02135	5.82323	5.79436	0.260196	1	0.150637	0.122407	0.491344	1	0.247719	0.203096	K4C8V0	K4C8V0	>tr|K4C8V0|K4C8V0_SOLLC AGO1A OS=Solanum lycopersicum GN=Solyc06g072300.2 PE=2 SV=1
7.78481	7.76502	7.57988	7.60861	8.08174	7.7634	7.89469	8.0144	7.91312								521	15	15	1	54.8	54.8	7.3	29.736	0	152.58	672960000	117	1	7.62387	6.67657	6.44571	6.74641	6.08565	7.00337	6.31054	6.77889	6.68252	6.67936	0.0278678	1	0.010572	0.00937737	0.671403	1	0.201588	0.177415	K4C8W9	K4C8W9	>tr|K4C8W9|K4C8W9_SOLLC 40S ribosomal protein S3a OS=Solanum lycopersicum GN=Solyc06g072490.2 PE=3 SV=1
6.26621	5.82456	6.84122	5.51746	5.8621	6.0117	5.28455	5.52036	5.89963								522	3	3	1	9	9	3	39.597	0	18.918	25182000	4	1	6.19698	5.04704	4.15324	6.07657	3.9044	4.9327	4.78608	4.65169	4.38157	4.50137	0.599165	1	-0.561444	-0.395556	0.748541	1	-0.515178	-0.391457	K4C8X8	K4C8X8	>tr|K4C8X8|K4C8X8_SOLLC Uncharacterized protein OS=Solanum lycopersicum GN=Solyc06g072580.2 PE=4 SV=1
7.69125	7.51119	8.1956	7.68003	7.71568	7.82117	7.58259	7.484	7.55994								524	17	17	17	39.6	39.6	39.6	42.451	0	151.44	809220000	80	1	7.54635	6.39277	5.94126	7.30025	5.91116	6.63372	6.27314	6.42677	6.01178	6.07317	0.480634	1	-0.207614	-0.174809	0.658583	1	-0.288612	-0.240826	K4C945	K4C945	>tr|K4C945|K4C945_SOLLC Uncharacterized protein OS=Solanum lycopersicum GN=Solyc06g073260.2 PE=4 SV=1
7.0013	7.12892	6.95316	6.80396	6.95679	7.02399	6.93308	6.89766	6.80385								526	6	6	6	23.2	23.2	23.2	21.93	0	49.85	91892000	24	3	6.92188	5.9195	5.7842	6.33762	5.33437	6.20707	5.86054	6.07722	5.7847	5.5831	0.0564894	1	-0.0142166	-0.0130795	0.28669	1	0.0674559	0.0616047	K4C950;K4DHE3;K4CJ85	K4C950;K4DHE3;K4CJ85	>tr|K4C950|K4C950_SOLLC Uncharacterized protein OS=Solanum lycopersicum GN=Solyc06g073310.2 PE=4 SV=1;>tr|K4DHE3|K4DHE3_SOLLC Uncharacterized protein OS=Solanum lycopersicum GN=Solyc12g096700.1 PE=4 SV=1;>tr|K4CJ85|K4CJ85_SOLLC Uncharacterized protein OS=S
7.80797	7.97827	7.67696	7.62025	8.13402	7.97278	8.0125	7.99492	7.94939								528	10	10	4	53.3	53.3	28.3	17.541	0	98.199	895890000	83	2	8.04918	7.02375	6.8589	7.25426	6.45411	7.45209	6.87997	7.20976	7.05269	6.99958	0.131382	1	-0.0528016	-0.0460024	0.724219	1	0.169358	0.152986	K4D4I1;K4C956	K4D4I1;K4C956	>tr|K4D4I1|K4D4I1_SOLLC Uncharacterized protein OS=Solanum lycopersicum GN=Solyc11g005680.1 PE=3 SV=1;>tr|K4C956|K4C956_SOLLC Uncharacterized protein OS=Solanum lycopersicum GN=Solyc06g073370.2 PE=3 SV=1
6.45847	6.6601	6.20333	6.38403	6.1084	6.11267	5.97949	6.0777	6.1262								529	4	4	4	19.5	19.5	19.5	17.66	0	25.908	17106000	7	2	6.23315	5.38684	5.34867	5.70924	5.12061	5.3542	4.89795	4.90628	4.79505	5.18104	0.346509	1	0.126597	0.109944	0.283717	1	0.134662	0.113036	K4DF02;K4C998	K4DF02;K4C998	>tr|K4DF02|K4DF02_SOLLC Uncharacterized protein OS=Solanum lycopersicum GN=Solyc12g042080.1 PE=3 SV=1;>tr|K4C998|K4C998_SOLLC Uncharacterized protein OS=Solanum lycopersicum GN=Solyc06g073800.2 PE=3 SV=1
7.98234	8.07577	7.4662	7.84057	8.06592	7.84711	7.86207	8.06737	8.07965								531	8	8	6	33.3	33.3	22.7	24.58	0	66.6	777180000	42	2	7.89052	6.96658	6.81299	6.96852	6.52869	7.23472	6.65857	6.97597	6.94828	6.96452	0.204055	1	0.0973395	0.0822007	0.692782	1	0.27203	0.230762	K4DA00;K4C9E8	K4DA00;K4C9E8	>tr|K4DA00|K4DA00_SOLLC Ribosomal protein OS=Solanum lycopersicum GN=Solyc11g068420.1 PE=3 SV=1;>tr|K4C9E8|K4C9E8_SOLLC Ribosomal protein OS=Solanum lycopersicum GN=Solyc06g074300.2 PE=3 SV=1
6.36886	5.98191	6.80813	6.37092	6.28713	5.26324	6.40599	6.26783	6.54355								534	5	2	1	38.5	18.9	8.4	15.783	0	44.642	32917000	11	2	6.67232	5.48691	5.49593	6.31549	4.98201	5.69254	4.80806	5.82699	5.23239	5.71567	0.136938	1	0.176954	0.119793	0.0177438	1	-0.0260169	-0.0174948	K4C9J5;O65821	K4C9J5;O65821	>tr|K4C9J5|K4C9J5_SOLLC Histone H2B OS=Solanum lycopersicum GN=Solyc06g074780.1 PE=3 SV=1;>sp|O65821|H2B1_SOLLC Histone H2B.1 OS=Solanum lycopersicum GN=H2B-1 PE=2 SV=4
7.12146	7.01941	7.16923	6.96516	6.6991	6.55465	6.75762	6.74182	6.73166								535	10	10	8	16.4	16.4	13	89.46	0	65.367	102400000	24	4	6.37681	5.45975	5.10544	6.10752	4.85934	5.33391	4.71549	5.23588	4.98957	4.87461	0.242487	1	0.129568	0.107004	0.00250096	0.993518	0.00159582	0.00132057	K4C9L4;K4DAC8;K4D3J1;K4CQJ6	K4C9L4;K4DAC8;K4D3J1	>tr|K4C9L4|K4C9L4_SOLLC Uncharacterized protein OS=Solanum lycopersicum GN=Solyc06g074980.2 PE=3 SV=1;>tr|K4DAC8|K4DAC8_SOLLC Uncharacterized protein OS=Solanum lycopersicum GN=Solyc11g069720.1 PE=3 SV=1;>tr|K4D3J1|K4D3J1_SOLLC Uncharacterized protein OS=S
6.33125	5.79854	6.59168	6.30144	5.41019	6.26602	5.57777	5.43812	6.17875								536	2	2	2	18.7	18.7	18.7	17.794	0	16.059	21261000	6	3	6.37335	5.51729	4.86106	6.00928	4.97748	5.56188	5.15275	5.21814	4.89203	4.97353	0.425068	1	-0.275329	-0.215685	1.9634	1	-0.796532	-0.676589	K4DAA0;K4C9N4;K4BS11	K4DAA0;K4C9N4;K4BS11	>tr|K4DAA0|K4DAA0_SOLLC Uncharacterized protein OS=Solanum lycopersicum GN=Solyc11g069440.1 PE=3 SV=1;>tr|K4C9N4|K4C9N4_SOLLC Uncharacterized protein OS=Solanum lycopersicum GN=Solyc06g075180.1 PE=3 SV=1;>tr|K4BS11|K4BS11_SOLLC Uncharacterized protein OS=S
5.98017	5.91702	6.01561	5.68165	6.24282	5.84147	5.9383	6.07511	5.72795								537	4	4	4	4.1	4.1	4.1	131.74	0	27.4	10515000	8	1	5.22246	4.23769	3.99545	4.79006	3.09799	4.53959	3.92962	4.15643	4.15788	3.69288	0.0132716	1	0.00503079	0.00447053	0.794892	1	0.216639	0.192417	K4C9P9	K4C9P9	>tr|K4C9P9|K4C9P9_SOLLC Uncharacterized protein OS=Solanum lycopersicum GN=Solyc06g075340.2 PE=3 SV=1
6.84893	6.51194	7.27715	6.35201	6.43514	6.36832	6.14088	6.37923	6.25071								541	4	4	4	15.9	15.9	15.9	33.16	0	37.165	83221000	9	1	6.74414	5.64275	4.67896	6.65506	5.02044	4.97703	5.0032	4.97499	4.5413	5.05011	0.182187	1	-0.184789	-0.133296	0.227663	1	-0.189958	-0.143192	K4CA57	K4CA57	>tr|K4CA57|K4CA57_SOLLC Uncharacterized protein OS=Solanum lycopersicum GN=Solyc06g081980.1 PE=3 SV=1
5.57073	5.244	6.1821	5.57796	6.04415	5.82404	5.95193	6.01837	5.74737								542	4	4	4	3.2	3.2	3.2	223.44	0	34.514	11979000	10	1	5.06141	4.03056	3.65266	4.72925	3.48831	4.17269	2.59872	4.19698	3.63069	3.90224	0.519979	1	-0.217632	-0.183837	0.193977	1	-0.148998	-0.11508	K4CA69	K4CA69	>tr|K4CA69|K4CA69_SOLLC Uncharacterized protein OS=Solanum lycopersicum GN=Solyc06g082100.2 PE=4 SV=1
7.01511	7.05862	6.9039	6.76656	6.84704	6.71553	6.97893	6.89869	6.95223								543	6	6	6	17.2	17.2	17.2	41.156	0	60.548	84985000	33	1	6.62832	5.6342	5.51119	5.98989	5.00368	5.90526	5.1954	5.93907	5.48561	5.44773	0.233457	1	0.0629826	0.0569492	0.331964	1	0.0775644	0.0707524	K4CA81	K4CA81	>tr|K4CA81|K4CA81_SOLLC Uncharacterized protein OS=Solanum lycopersicum GN=Solyc06g082220.2 PE=4 SV=1
6.51318	5.19451	6.65425	6.46286	6.36048	5.65534	6.34624	6.25554	5.518								544	4	4	4	15.9	15.9	15.9	46.629	0	39.004	30166000	8	3	6.0993	5.20753	4.81359	5.71227	4.704	5.28042	4.86424	4.81648	4.79717	4.85914	0.619495	1	0.498228	0.365951	0.00360044	1	-0.00568708	-0.00374985	K4CAC1;K4CAB8;K4CED7	K4CAC1;K4CAB8	>tr|K4CAC1|K4CAC1_SOLLC Uncharacterized protein OS=Solanum lycopersicum GN=Solyc06g082660.2 PE=3 SV=1;>tr|K4CAB8|K4CAB8_SOLLC Uncharacterized protein OS=Solanum lycopersicum GN=Solyc06g082630.2 PE=3 SV=1
7.50819	7.52583	6.87162	7.45249	7.22355	7.42377	7.19204	7.39784	7.5064								545	7	7	7	32.9	32.9	32.9	24.804	0	45.53	176180000	26	4	7.24596	6.52948	6.34315	5.98776	6.12988	6.23992	6.22422	6.35675	6.06179	6.45779	0.203553	1	0.116977	0.0957413	0.204259	1	0.115142	0.0945602	K4CAC2;K4CAC0;Q3SC85;K4C3D3	K4CAC2;K4CAC0;Q3SC85;K4C3D3	>tr|K4CAC2|K4CAC2_SOLLC Uncharacterized protein OS=Solanum lycopersicum GN=Solyc06g082670.2 PE=4 SV=1;>tr|K4CAC0|K4CAC0_SOLLC Uncharacterized protein OS=Solanum lycopersicum GN=Solyc06g082650.2 PE=4 SV=1;>tr|Q3SC85|Q3SC85_SOLLC 60S ribosomal protein L10 OS
6.64992	6.47481	6.6062	6.42977	6.43225	6.57647	6.55915	6.47605	6.36862								546	3	3	3	17.2	17.2	17.2	22.8	0	19.696	38650000	15	2	6.74205	5.80575	5.4078	6.35058	5.2442	5.82291	5.57926	5.79374	5.47417	5.38835	0.10715	1	0.0291837	0.0265714	0.299093	1	-0.0560595	-0.0520948	K4CAD1;K4CAD0	K4CAD1;K4CAD0	>tr|K4CAD1|K4CAD1_SOLLC Uncharacterized protein OS=Solanum lycopersicum GN=Solyc06g082760.2 PE=3 SV=1;>tr|K4CAD0|K4CAD0_SOLLC Uncharacterized protein OS=Solanum lycopersicum GN=Solyc06g082750.2 PE=3 SV=1
7.08207	7.05385	6.90074	5.66929	7.07397	7.16429	7.48394	7.44543	5.61483								547	3	3	3	18.6	18.6	18.6	23.03	0	23.638	132550000	10	2	7.16814	6.18027	5.91263	6.42865	4.68282	6.34622	6.22958	6.54448	6.33628	4.88061	0.0903827	1	0.185149	0.107065	0.566125	1	0.631131	0.42208	K4CAF0;K4CAE9	K4CAF0;K4CAE9	>tr|K4CAF0|K4CAF0_SOLLC Uncharacterized protein OS=Solanum lycopersicum GN=Solyc06g082950.2 PE=4 SV=1;>tr|K4CAE9|K4CAE9_SOLLC Uncharacterized protein OS=Solanum lycopersicum GN=Solyc06g082940.2 PE=4 SV=1
6.70982	6.85613	6.60081	6.45923	6.83092	6.55858	6.75241	6.67406	6.4049								549	4	4	4	9.9	9.9	9.9	50.987	0	28.567	45616000	22	3	6.455	5.25108	5.55914	5.9104	5.0875	5.85189	5.29837	5.14323	5.24272	5.17808	0.47291	1	0.119056	0.107343	1.49272	1	0.265609	0.245392	K4CAI5;K4CTL7;K4C3F9	K4CAI5	>tr|K4CAI5|K4CAI5_SOLLC Uncharacterized protein OS=Solanum lycopersicum GN=Solyc06g083300.2 PE=4 SV=1
7.57376	7.41933	6.95117	7.5884	7.28321	7.83742	7.2687	7.0773	7.06759								550	6	6	6	32.4	32.4	32.4	29.229	0	96.696	216170000	41	1	7.22087	6.44201	6.09314	6.35029	6.05763	6.34157	6.56302	6.27527	5.93025	5.81435	0.256489	1	0.191556	0.147698	0.0289763	1	-0.0254515	-0.0196492	K4CAK9	K4CAK9	>tr|K4CAK9|K4CAK9_SOLLC Uncharacterized protein OS=Solanum lycopersicum GN=Solyc06g083540.2 PE=4 SV=1
7.82641	7.89649	7.48307	7.68169	7.95776	7.98991	7.95071	8.01657	7.94126								553	12	12	2	61.7	61.7	12	15.405	0	98.266	716160000	69	2	8.25295	7.29152	7.10768	7.48777	6.88315	7.54547	6.90321	7.43369	7.27307	7.28463	0.0278418	1	0.0148571	0.0125995	0.388419	1	0.152193	0.130623	K4CUG0;K4CAS8	K4CUG0;K4CAS8	>tr|K4CUG0|K4CUG0_SOLLC 40S ribosomal protein S24 OS=Solanum lycopersicum GN=Solyc09g065330.2 PE=3 SV=1;>tr|K4CAS8|K4CAS8_SOLLC 40S ribosomal protein S24 OS=Solanum lycopersicum GN=Solyc06g084230.2 PE=3 SV=1
7.61071	7.61165	6.86287	7.24492	7.66173	7.37702	7.70098	7.68946	7.42723								554	6	6	6	60.5	60.5	60.5	12.626	0	88.235	346320000	42	1	7.93741	6.9057	6.74091	6.81407	6.10503	7.41848	6.62577	7.33435	6.96257	6.60508	0.57967	1	0.296501	0.24146	1.11745	1	0.431908	0.365477	K4CAT6	K4CAT6	>tr|K4CAT6|K4CAT6_SOLLC Uncharacterized protein OS=Solanum lycopersicum GN=Solyc06g084310.2 PE=4 SV=1
5.5488	6.052	5.68918	5.636	5.66886	5.35504	5.66476	5.6497	5.49469								558	2	2	2	8.9	8.9	8.9	30.469	0	11.397	5071100	3	1	5.59115	4.08411	4.64552	5.14317	4.08073	4.80115	4.47509	4.71601	4.42354	4.04131	0.430063	1	0.10355	0.0938831	0.784835	1	0.277221	0.238376	K4CB54	K4CB54	>tr|K4CB54|K4CB54_SOLLC Translation initiation factor IF-3 OS=Solanum lycopersicum GN=Solyc07g005830.2 PE=3 SV=1
7.07471	6.98133	7.14535	7.3088	7.57689	7.50636	7.58433	7.58485	7.30923								560	4	4	4	14.8	14.8	14.8	17.004	0	57.922	252530000	51	1	7.55722	6.20596	5.84912	6.75667	6.01444	6.98343	6.52311	6.90268	6.62288	6.27159	0.0041721	0.997113	0.00230106	0.00194922	0.0963518	1	0.060715	0.0495445	K4CB71	K4CB71	>tr|K4CB71|K4CB71_SOLLC 50S ribosomal protein L35 OS=Solanum lycopersicum GN=Solyc07g006000.2 PE=3 SV=1
6.34692	6.05523	6.41243	6.14792	6.19005	6.15555	6.35295	6.35417	6.03651								566	4	4	2	20.2	20.2	11.6	28.006	0	32.261	20475000	20	1	6.13513	5.2489	4.71424	5.70383	4.55689	5.35978	4.92167	5.22087	4.92877	4.48411	0.247278	1	0.0811043	0.071788	0.00390999	0.997324	-0.00168053	-0.00147335	K4CBV6	K4CBV6	>tr|K4CBV6|K4CBV6_SOLLC Uncharacterized protein OS=Solanum lycopersicum GN=Solyc07g008370.2 PE=3 SV=1
5.45294	5.80896	6.34631	5.34849	6.66054	6.53441	6.79928	6.65071	6.57585								568	6	6	6	2.9	2.9	2.9	277.54	0	41.123	28612000	9	1	5.37376	4.38744	4.13906	4.37473	4.12146	4.33824	4.56172	4.26928	4.64055	4.61086	0.58408	1	-0.618621	-0.420125	0.142923	1	-0.112121	-0.0868521	K4CC07	K4CC07	>tr|K4CC07|K4CC07_SOLLC Uncharacterized protein OS=Solanum lycopersicum GN=Solyc07g008880.2 PE=4 SV=1
6.73338	6.1829	7.1064	5.93457	5.8082	5.90443	5.79146	5.77586	5.92911								571	6	6	6	8.2	8.2	8.2	113.83	0	39.285	44837000	8	1	5.99843	4.82441	3.99807	5.8783	4.27388	4.70681	4.479	4.47734	4.06367	4.35497	0.118274	1	-0.160175	-0.107275	0.395668	1	-0.390989	-0.275818	K4CCP7	K4CCP7	>tr|K4CCP7|K4CCP7_SOLLC Elongation factor Ts OS=Solanum lycopersicum GN=Solyc07g018360.2 PE=3 SV=1
7.40092	7.35368	7.21969	7.1997	7.17857	6.8427	7.0881	7.2788	7.22528								575	4	4	4	16.8	16.8	16.8	26.49	0	52.714	167320000	21	3	6.9931	6.10295	5.78792	6.48498	5.59007	6.17699	5.83513	5.96225	5.92843	5.75229	0.356156	1	0.133683	0.11562	0.568617	1	0.174463	0.153524	K4CKY5;K4CE04;K4CKX4	K4CKY5;K4CE04;K4CKX4	>tr|K4CKY5|K4CKY5_SOLLC Uncharacterized protein OS=Solanum lycopersicum GN=Solyc08g061960.2 PE=3 SV=1;>tr|K4CE04|K4CE04_SOLLC Uncharacterized protein OS=Solanum lycopersicum GN=Solyc07g041310.2 PE=3 SV=1;>tr|K4CKX4|K4CKX4_SOLLC Uncharacterized protein OS=S
5.88276	5.66265	6.70483	5.81942	6.16086	6.47042	5.30621	5.10431	5.61088								576	4	4	4	23.2	23.2	23.2	22.03	0	53.586	23735000	16	1	6.77333	5.27731	3.91995	6.6584	4.82616	5.70082	5.59132	5.11444	4.558	4.75144	0.713783	1	-0.592582	-0.42961	0.616455	1	-0.619439	-0.426806	K4CE39	K4CE39	>tr|K4CE39|K4CE39_SOLLC Uncharacterized protein OS=Solanum lycopersicum GN=Solyc07g041720.1 PE=4 SV=1
6.14799	6.54464	6.02086	6.19852	6.14743	6.14576	6.03989	6.04336	5.04675								577	3	3	3	5.6	5.6	5.6	82.505	0	17.282	12859000	3	2	5.51813	4.61006	4.65166	4.81865	4.30001	4.83635	4.43581	4.55177	4.27994	3.88949	0.485271	1	0.39101	0.289523	0.59824	1	0.507355	0.367785	K4CED0;K4CED4	K4CED0;K4CED4	>tr|K4CED0|K4CED0_SOLLC Uncharacterized protein OS=Solanum lycopersicum GN=Solyc07g042700.2 PE=4 SV=1;>tr|K4CED4|K4CED4_SOLLC Uncharacterized protein OS=Solanum lycopersicum GN=Solyc07g042740.2 PE=4 SV=1
6.56729	6.69881	6.97371	6.57986	6.50734	6.50305	6.61229	6.39205	6.54862								578	8	8	7	15.1	15.1	13.3	67.146	0	59.292	51960000	10	2	6.17161	5.25813	4.92731	5.93545	4.82281	4.91592	4.66625	4.78946	4.28174	4.90801	0.231059	1	-0.0886526	-0.0770578	0.336876	1	-0.142397	-0.121236	K4CEN4;K4DBG9	K4CEN4	>tr|K4CEN4|K4CEN4_SOLLC Uncharacterized protein OS=Solanum lycopersicum GN=Solyc07g044760.2 PE=4 SV=1
6.51771	6.4009	6.70751	6.36519	6.81845	6.66593	6.88125	6.85232	6.42364								579	2	2	2	13.6	13.6	13.6	27.792	0	16.726	58091000	17	2	6.53366	5.18159	4.8235	6.11614	4.70069	5.81617	5.25001	5.78038	5.49636	4.96566	0.0206899	1	-0.010977	-0.00932766	0.208393	1	0.0915316	0.0782311	P29795;K4CEP4	P29795;K4CEP4	>sp|P29795|PSBP_SOLLC Oxygen-evolving enhancer protein 2, chloroplastic OS=Solanum lycopersicum GN=PSBP PE=2 SV=1;>tr|K4CEP4|K4CEP4_SOLLC Uncharacterized protein OS=Solanum lycopersicum GN=PSBP PE=4 SV=1
6.22814	6.02255	6.3635	6.06251	6.38471	6.19813	6.22559	6.1738	6.07831								581	5	5	5	9.4	9.4	9.4	65.76	0	37.498	18249000	8	2	5.7561	4.64433	4.17754	5.27205	4.3505	5.10663	4.5248	4.8977	4.57467	4.37603	0.155559	1	-0.0412339	-0.0375132	0.0504381	1	-0.0196279	-0.0173138	K4CEW0;K4BYW1	K4CEW0;K4BYW1	>tr|K4CEW0|K4CEW0_SOLLC Glucose-6-phosphate 1-dehydrogenase OS=Solanum lycopersicum GN=Solyc07g045540.2 PE=3 SV=1;>tr|K4BYW1|K4BYW1_SOLLC Glucose-6-phosphate 1-dehydrogenase OS=Solanum lycopersicum GN=Solyc05g015950.2 PE=3 SV=1
6.90218	5.65939	7.13043	5.73289	6.83754	5.40505	6.83357	6.58442	6.65953								588	3	3	1	3	3	1.3	108.2	0	19.304	81005000	5	1	6.16814	5.16897	4.82357	5.59587	3.54443	5.40511	5.08001	5.6663	4.02403	4.08164	0.0489371	1	0.0912159	0.0556444	0.0201182	1	-0.0378826	-0.0232813	K4CFD4	K4CFD4	>tr|K4CFD4|K4CFD4_SOLLC Aconitate hydratase OS=Solanum lycopersicum GN=Solyc07g052350.2 PE=3 SV=1
5.26004	5.5728	5.68628	5.83751	5.65065	5.35324	5.39323	5.48481	5.71606								589	2	2	2	7.1	7.1	7.1	42.923	0	14.227	3543600	8	2	5.29418	3.78978	3.99718	4.90832	NaN	4.53569	4.01778	4.31444	4.14445	4.31133	0.157683	1	-0.0882678	-0.0729627	0.0427422	0.999072	-0.01577	-0.0140081	K4CFH5;K4CFI8	K4CFH5;K4CFI8	>tr|K4CFH5|K4CFH5_SOLLC Uncharacterized protein OS=Solanum lycopersicum GN=Solyc07g052760.1 PE=4 SV=1;>tr|K4CFI8|K4CFI8_SOLLC Uncharacterized protein OS=Solanum lycopersicum GN=Solyc07g052900.1 PE=4 SV=1
6.84031	6.74646	7.12548	6.64372	6.54234	5.73154	6.61542	5.65833	5.47593								592	4	4	4	7.1	7.1	7.1	90.283	0	33.673	66571000	8	1	6.15119	5.21566	4.82843	5.94671	4.60785	5.13577	4.23719	4.71788	4.26207	4.54639	0.496661	1	0.588833	0.388043	0.122224	1	0.204725	0.127019	K4CFR0	K4CFR0	>tr|K4CFR0|K4CFR0_SOLLC Uncharacterized protein OS=Solanum lycopersicum GN=Solyc07g053650.2 PE=4 SV=1
5.59419	5.40153	6.47999	5.54067	5.81157	5.83474	5.95359	5.90182	5.79191								594	3	3	3	10.8	10.8	10.8	28.336	0	23.394	14427000	4	1	5.98307	4.93188	4.24586	5.78645	NaN	4.8082	4.5084	4.93705	4.56462	4.43707	0.588364	1	-0.3394	-0.269885	0.53919	1	-0.330576	-0.26017	K4CG24	K4CG24	>tr|K4CG24|K4CG24_SOLLC Uncharacterized protein OS=Solanum lycopersicum GN=Solyc07g054820.2 PE=4 SV=1
6.75449	6.68218	7.12169	6.68499	6.63333	6.46639	6.54866	6.6748	6.66509								597	3	3	3	6.7	6.7	6.7	57.37	0	21.07	57368000	11	3	6.25351	5.28457	5.08579	5.90569	5.0553	5.26905	4.02086	5.08084	5.0032	5.15366	0.163583	1	-0.0883449	-0.0734255	0.170173	1	-0.0876239	-0.0733509	Q42882;K4CGE7;K4DCJ8	Q42882;K4CGE7	>sp|Q42882|GLGS_SOLLC Glucose-1-phosphate adenylyltransferase small subunit, chloroplastic OS=Solanum lycopersicum PE=2 SV=1;>tr|K4CGE7|K4CGE7_SOLLC Glucose-1-phosphate adenylyltransferase OS=Solanum lycopersicum GN=LOC543968 PE=3 SV=1
8.17566	8.08672	8.35091	8.13808	8.41322	8.3138	8.37099	8.30298	8.27683								598	26	26	24	72.5	72.5	69.8	40.606	0	323.31	2345800000	246	4	8.02788	6.82834	6.62824	7.54636	6.53579	7.30557	6.82105	7.17146	6.88874	6.88132	0.496119	1	-0.0856028	-0.0796086	0.178736	1	-0.0462097	-0.0420757	K4CGI6;Q43775;K4CXT9;Q4W8D1	K4CGI6;Q43775	>tr|K4CGI6|K4CGI6_SOLLC Uncharacterized protein OS=Solanum lycopersicum GN=Solyc07g056540.2 PE=4 SV=1;>tr|Q43775|Q43775_SOLLC Glycolate oxidase (Fragment) OS=Solanum lycopersicum PE=2 SV=1
6.13197	6.06885	6.29554	6.05473	6.01465	6.06793	5.41195	6.10941	6.05789								599	2	2	2	9.2	9.2	9.2	25.849	0	14.111	15452000	9	1	6.01288	4.953	4.58061	5.75361	4.39896	4.95173	4.65405	4.81782	4.78815	4.68587	0.4965	1	-0.274237	-0.220971	0.390149	1	-0.0761518	-0.0703604	K4CGL2	K4CGL2	>tr|K4CGL2|K4CGL2_SOLLC Uncharacterized protein OS=Solanum lycopersicum GN=Solyc07g061790.2 PE=4 SV=1
6.72994	6.7602	6.75547	5.44207	6.70259	6.43273	6.91656	6.66585	6.63935								600	5	5	5	18.1	18.1	18.1	32.129	0	36.629	52592000	20	1	6.64174	5.66523	5.67722	6.1873	5.14136	5.72893	5.31578	5.73152	5.41243	5.35551	0.200621	1	-0.246326	-0.167222	0.43776	1	0.100363	0.0913807	K4CGM3	K4CGM3	>tr|K4CGM3|K4CGM3_SOLLC Uncharacterized protein OS=Solanum lycopersicum GN=Solyc07g061900.2 PE=3 SV=1
6.45463	6.30462	6.55011	6.31867	6.50682	6.28526	6.44393	6.34038	6.36156								604	3	3	3	22.3	22.3	22.3	20.196	0	18.91	27636000	7	1	6.48724	5.45006	5.17351	6.04926	5.06945	5.66204	5.08899	5.60451	5.25336	5.37807	0.0251844	1	0.00676886	0.00620996	0.0514994	0.997677	-0.0150361	-0.0136645	K4CGX0	K4CGX0	>tr|K4CGX0|K4CGX0_SOLLC Uncharacterized protein OS=Solanum lycopersicum GN=Solyc07g062870.2 PE=3 SV=1
6.13912	6.73195	6.67777	6.2332	5.62047	6.33786	5.29134	6.29702	6.27379								608	2	2	2	14.8	14.8	14.8	20.863	0	24.682	24878000	4	1	6.39582	4.75075	5.41517	6.11671	4.91809	4.76144	5.28832	5.25616	5.28287	5.19335	0.768464	1	-0.541917	-0.409092	0.242783	1	-0.213326	-0.158393	K4CH79	K4CH79	>tr|K4CH79|K4CH79_SOLLC Uncharacterized protein OS=Solanum lycopersicum GN=Solyc07g063960.2 PE=3 SV=1
6.48064	6.38922	6.66524	6.41254	5.29655	6.03189	6.36829	6.28078	6.21061								611	2	2	1	12.2	12.2	6.8	25.03	0	40.483	24244000	13	2	6.43037	5.51069	5.32002	6.11271	5.11086	4.77772	4.94846	5.50571	5.15226	5.09426	0.2433	1	0.117908	0.0989707	0.326127	1	-0.313733	-0.224834	K4CHJ6;K4CXD9	K4CHJ6;K4CXD9	>tr|K4CHJ6|K4CHJ6_SOLLC 40S ribosomal protein S8 OS=Solanum lycopersicum GN=Solyc07g065170.2 PE=3 SV=1;>tr|K4CXD9|K4CXD9_SOLLC 40S ribosomal protein S8 OS=Solanum lycopersicum GN=Solyc10g006070.2 PE=3 SV=1
7.78561	7.96929	7.4091	7.71905	7.62499	7.40759	7.71048	7.73933	7.78425								612	10	10	10	18.5	18.5	18.5	78.129	0	170.56	419540000	73	2	7.22484	6.39587	6.31442	6.13328	6.02584	6.47407	5.88162	6.42927	6.24618	6.20957	0.7359	1	0.204728	0.181572	0.690162	1	0.244219	0.210336	K4CHM9;K4CHN0	K4CHM9;K4CHN0	>tr|K4CHM9|K4CHM9_SOLLC Uncharacterized protein OS=Solanum lycopersicum GN=Solyc07g065510.2 PE=4 SV=1;>tr|K4CHN0|K4CHN0_SOLLC Uncharacterized protein OS=Solanum lycopersicum GN=Solyc07g065520.2 PE=4 SV=1
6.28515	6.13264	7.01783	6.1628	6.12652	6.15244	6.19703	6.0731	6.14029								613	5	5	5	16.8	16.8	16.8	38.209	0	39.596	35991000	7	3	6.27745	5.23764	4.67411	6.08468	4.52542	5.08486	4.74895	5.14882	4.63406	4.80473	0.309101	1	-0.221856	-0.171611	0.487629	1	-0.326098	-0.25257	K4CHR6;K4D3E4;K4CQV5	K4CHR6	>tr|K4CHR6|K4CHR6_SOLLC Fructose-bisphosphate aldolase OS=Solanum lycopersicum GN=Solyc07g065900.2 PE=3 SV=1
7.90628	7.99299	7.77688	7.96632	8.12477	8.19039	7.94205	7.99676	8.04918								615	3	3	3	23.3	23.3	23.3	15.955	0	32.313	926760000	22	1	8.18882	7.16014	6.99427	7.42472	6.78272	7.5061	7.27298	7.31292	7.13268	7.09799	0.212962	1	-0.0672687	-0.0599223	0.0903248	1	0.0326908	0.0289595	K4CHU1	K4CHU1	>tr|K4CHU1|K4CHU1_SOLLC Uncharacterized protein OS=Solanum lycopersicum GN=Solyc07g066150.1 PE=4 SV=1
8.25701	8.02637	8.46953	7.95553	8.20917	8.14383	8.15948	8.14996	7.88493								617	27	27	27	65.1	65.1	65.1	50.452	0	319.12	1767400000	197	2	7.71586	6.82481	6.26958	7.35021	6.14433	6.82982	6.42141	6.74199	6.45615	6.27256	0.0775841	1	-0.042089	-0.0353384	0.0743787	1	-0.0375969	-0.0319296	K4CHY4;K4CHY3	K4CHY4	>tr|K4CHY4|K4CHY4_SOLLC Phosphoglycerate kinase OS=Solanum lycopersicum GN=Solyc07g066610.2 PE=3 SV=1
8.65929	8.70997	8.2124	8.66868	8.67952	8.80926	8.51799	8.50463	8.66346								619	24	24	5	60.2	60.2	13.3	28.321	0	264.81	3584800000	139	2	8.60022	7.68261	7.55968	7.80017	7.33074	7.80662	7.71671	7.68355	7.46058	7.557	0.103676	1	0.0536156	0.0452015	0.134678	1	0.0696681	0.0585101	K4CME5;K4CI93	K4CME5;K4CI93	>tr|K4CME5|K4CME5_SOLLC 40S ribosomal protein S6 OS=Solanum lycopersicum GN=Solyc08g074240.2 PE=3 SV=1;>tr|K4CI93|K4CI93_SOLLC 40S ribosomal protein S6 OS=Solanum lycopersicum GN=Solyc08g006040.2 PE=3 SV=1
7.75685	7.99267	7.54406	7.7579	7.90521	7.98719	7.89436	7.97156	7.88859								621	11	11	11	13.3	13.3	13.3	77.066	0	82.48	658640000	59	2	7.27457	6.18974	6.15186	6.44679	5.79655	6.54927	6.46181	6.44006	6.24756	6.1664	0.00829496	1	-0.0035793	-0.00313457	0.474833	1	0.149869	0.131824	K4CID1;K4CMD2	K4CID1	>tr|K4CID1|K4CID1_SOLLC Uncharacterized protein OS=Solanum lycopersicum GN=Solyc08g006430.2 PE=4 SV=1
8.01275	8.16498	7.65781	8.16806	8.05227	7.81864	7.92924	7.94859	8.01178								623	11	11	11	43.2	43.2	43.2	33.705	0	101.18	1037400000	79	1	7.86982	6.91592	6.88636	7.08586	6.69879	7.20726	6.52447	6.95644	6.78239	6.80701	0.769982	1	0.20727	0.18441	0.8772	1	0.225869	0.201688	K4CIK9	K4CIK9	>tr|K4CIK9|K4CIK9_SOLLC Uncharacterized protein OS=Solanum lycopersicum GN=Solyc08g007220.2 PE=4 SV=1
6.02608	5.46358	6.8651	5.57971	5.93136	5.87887	5.80413	5.90513	5.30005								624	2	2	2	6.5	6.5	6.5	26.393	0	14.664	25812000	2	4	6.33264	5.21245	4.98341	6.17067	4.57397	5.17097	4.51903	5.08106	4.85125	NaN	0.16803	1	-0.211368	-0.143331	0.198168	1	-0.247986	-0.167399	K4CPI7;K4CIV5;K4CSZ7;Q9LKG0	K4CPI7;K4CIV5;K4CSZ7;Q9LKG0	>tr|K4CPI7|K4CPI7_SOLLC Uncharacterized protein OS=Solanum lycopersicum GN=Solyc08g081910.2 PE=3 SV=1;>tr|K4CIV5|K4CIV5_SOLLC Uncharacterized protein OS=Solanum lycopersicum GN=Solyc08g008210.2 PE=3 SV=1;>tr|K4CSZ7|K4CSZ7_SOLLC Uncharacterized protein OS=S
5.26009	7.96522	7.78957	5.77913	7.78943	7.73219	7.77896	7.65397	5.63108								625	2	2	2	11.7	11.7	11.7	17.55	0	13.483	651540000	8	1	7.8597	7.01666	6.70593	7.18458	6.67337	7.0498	6.64259	6.92221	6.82487	6.79684	0.302623	1	-0.778222	-0.380381	0.452484	1	0.751922	0.438229	K4CJ02	K4CJ02	>tr|K4CJ02|K4CJ02_SOLLC Uncharacterized protein OS=Solanum lycopersicum GN=Solyc08g013670.2 PE=4 SV=1
6.71209	6.84788	7.00208	6.78652	6.77908	6.78586	6.84649	6.91964	6.58512								628	5	5	5	11.1	11.1	11.1	65.8	0	33.638	67529000	19	1	6.22742	5.06524	5.07159	5.74863	4.8801	5.22619	5.00082	5.49704	5.19354	4.89708	0.0246582	1	-0.00932121	-0.00827439	0.172303	1	0.0578456	0.0513249	K4CJD3	K4CJD3	>tr|K4CJD3|K4CJD3_SOLLC Uncharacterized protein OS=Solanum lycopersicum GN=Solyc08g016080.2 PE=4 SV=1
6.32599	6.17438	6.45533	6.28405	6.23388	6.10951	4.89289	5.41433	5.57772								631	5	4	4	8.4	7	7	81.517	0	32.226	16764000	6	1	5.6446	4.65716	4.5912	5.20941	4.1833	4.79926	4.57946	4.34347	4.59606	4.23221	0.148193	1	-0.213212	-0.138847	0.104669	1	-0.106657	-0.0780181	K4CK63	K4CK63	>tr|K4CK63|K4CK63_SOLLC Uncharacterized protein OS=Solanum lycopersicum GN=Solyc08g042050.2 PE=4 SV=1
7.59715	6.95282	7.75757	7.14863	7.28008	7.02494	7.23149	7.00303	6.65775								637	16	16	16	25.6	25.6	25.6	92.382	0	157.43	264800000	36	3	6.78945	5.84101	5.51538	6.55416	5.28827	5.65707	5.43337	5.52558	5.24598	5.09251	0.195654	1	0.179005	0.132457	0.0703125	1	-0.0681127	-0.0508715	K4CL75;K4CL74;Q9FUF0	K4CL75;K4CL74	>tr|K4CL75|K4CL75_SOLLC Uncharacterized protein OS=Solanum lycopersicum GN=Solyc08g062920.2 PE=4 SV=1;>tr|K4CL74|K4CL74_SOLLC Uncharacterized protein OS=Solanum lycopersicum GN=Solyc08g062910.2 PE=4 SV=1
7.16002	6.87305	8.02428	7.2536	7.20892	7.20984	7.02845	7.01465	7.16358								638	16	16	16	18.7	18.7	18.7	113.07	0	131.85	394820000	46	1	6.91515	5.53533	5.01961	6.79576	5.21719	5.70381	5.4081	5.36457	5.16542	5.3523	0.482376	1	-0.318542	-0.2475	0.664112	1	-0.433691	-0.334643	K4CLA3	K4CLA3	>tr|K4CLA3|K4CLA3_SOLLC Uncharacterized protein OS=Solanum lycopersicum GN=Solyc08g065220.2 PE=3 SV=1
6.36327	6.43135	6.43124	6.45245	6.69324	6.65051	6.6897	6.41142	6.46256								640	4	4	4	8.8	8.8	8.8	77.887	0	43.173	35916000	16	3	5.96422	4.79837	4.61748	5.39342	4.49622	5.34906	4.89933	5.14974	4.67023	4.67384	0.0368994	1	-0.0129633	-0.011584	0.00799698	1	-0.00276693	-0.00248439	Q9AWB8;K4CLQ6;Q9FR61	Q9AWB8;K4CLQ6;Q9FR61	>tr|Q9AWB8|Q9AWB8_SOLLC Phospholipase PLDa3 (Fragment) OS=Solanum lycopersicum GN=PLDa3 PE=2 SV=1;>tr|K4CLQ6|K4CLQ6_SOLLC Phospholipase D OS=Solanum lycopersicum GN=Solyc08g066800.2 PE=3 SV=1;>tr|Q9FR61|Q9FR61_SOLLC Phospholipase D OS=Solanum lycopersicum
7.48704	7.52569	7.26458	7.43342	7.64146	7.70962	7.38283	7.29853	7.22881								642	9	9	9	13.3	13.3	13.3	91.027	0	71.356	285140000	61	1	7.05713	6.09646	5.95165	6.32816	5.64343	6.45646	6.16203	6.09093	5.81184	5.69847	0.0745018	1	0.0334249	0.0288755	0.180492	1	0.0875575	0.0739156	K4CLT5	K4CLT5	>tr|K4CLT5|K4CLT5_SOLLC Uncharacterized protein OS=Solanum lycopersicum GN=Solyc08g067090.2 PE=4 SV=1
6.6305	6.64009	6.49918	6.57113	6.44599	6.49843	6.72608	6.49481	6.63747								645	6	6	6	12.4	12.4	12.4	74.385	0	59.15	35979000	17	1	6.07893	5.23246	4.9774	5.5553	4.71127	5.15439	4.77605	4.99295	4.99426	5.09167	0.686973	1	0.0975418	0.0916225	0.0861299	1	-0.0180626	-0.0168119	K4CMG4	K4CMG4	>tr|K4CMG4|K4CMG4_SOLLC Uncharacterized protein OS=Solanum lycopersicum GN=Solyc08g074440.2 PE=4 SV=1
5.95985	5.66133	6.91752	5.85147	5.81516	5.31369	5.74496	5.78166	5.84783								647	2	2	2	7.3	7.3	7.3	40.025	0	17.651	25626000	2	3	6.02845	4.84815	4.29813	5.88485	4.22443	4.81273	4.54208	4.61942	4.42423	4.40659	0.13512	1	-0.174252	-0.118091	0.22581	1	-0.273628	-0.185659	Q84V47;Q5F0I2;K4CMS1	Q84V47;Q5F0I2;K4CMS1	>tr|Q84V47|Q84V47_SOLLC Ubiquinol oxidase OS=Solanum lycopersicum PE=2 SV=1;>tr|Q5F0I2|Q5F0I2_SOLLC Ubiquinol oxidase OS=Solanum lycopersicum PE=2 SV=1;>tr|K4CMS1|K4CMS1_SOLLC Ubiquinol oxidase OS=Solanum lycopersicum GN=LOC543824 PE=3 SV=1
7.20866	7.1313	7.2418	7.15372	7.11113	7.14848	7.04575	7.16364	7.05293								648	4	4	4	27.2	27.2	27.2	23.6	0	45.965	141910000	19	2	7.15201	6.27871	5.8832	6.69721	5.81895	6.23634	5.97636	6.14317	5.93836	5.98211	0.0556164	1	-0.011689	-0.0108984	0.076929	0.986884	-0.0123785	-0.0117151	K4CMT7;K4DH88	K4CMT7;K4DH88	>tr|K4CMT7|K4CMT7_SOLLC 60S ribosomal protein L13 OS=Solanum lycopersicum GN=Solyc08g075700.2 PE=3 SV=1;>tr|K4DH88|K4DH88_SOLLC 60S ribosomal protein L13 OS=Solanum lycopersicum GN=Solyc12g096150.1 PE=3 SV=1
6.15272	6.44892	6.56126	6.26571	6.04821	6.18424	6.21827	6.29088	6.25785								649	3	3	3	14.9	14.9	14.9	32.906	0	21.016	26922000	5	1	6.19965	5.07375	4.87942	5.90153	4.50977	5.25157	4.72925	5.14426	5.06603	4.85739	0.436709	1	-0.122212	-0.109124	0.164813	1	-0.0717761	-0.0616639	K4CMU2	K4CMU2	>tr|K4CMU2|K4CMU2_SOLLC ATP-dependent Clp protease proteolytic subunit OS=Solanum lycopersicum GN=Solyc08g075750.2 PE=3 SV=1
7.17699	6.56978	7.77566	6.93902	6.76158	6.97112	6.92182	6.82527	6.9695								651	6	6	6	21	21	21	44.421	0	66.525	228820000	36	1	6.99778	5.6446	4.91384	6.7945	5.12444	5.55004	5.4	6.18543	5.84386	5.35361	0.331857	1	-0.226152	-0.176572	0.866157	1	-0.519881	-0.406406	K4CMY9	K4CMY9	>tr|K4CMY9|K4CMY9_SOLLC Phosphoribulokinase OS=Solanum lycopersicum GN=Solyc08g076220.2 PE=3 SV=1
5.56135	5.39228	5.91052	5.70775	5.84675	5.55392	5.5846	5.58799	5.4904								654	2	2	2	6.5	6.5	6.5	62.895	0	19.801	2814000	5	1	5.03435	3.1852	NaN	3.58983	NaN	4.61678	3.97895	4.58701	4.12277	NaN	0.0864331	1	-0.0337156	-0.0296163	0.0811231	1	-0.0426075	-0.03594	K4CND4	K4CND4	>tr|K4CND4|K4CND4_SOLLC Uncharacterized protein OS=Solanum lycopersicum GN=Solyc08g077750.2 PE=4 SV=1
6.63121	6.8768	7.26399	6.76483	6.69641	6.73455	6.72487	6.77863	6.79648								656	4	4	4	29.4	29.4	29.4	23.927	0	32.9	119760000	15	1	7.07831	5.24252	5.09458	6.92612	5.1738	5.77617	5.35589	6.03354	5.99381	5.30374	0.583601	1	-0.224708	-0.191773	0.350424	1	-0.147731	-0.125722	K4CNG0	K4CNG0	>tr|K4CNG0|K4CNG0_SOLLC Uncharacterized protein OS=Solanum lycopersicum GN=Solyc08g078010.2 PE=4 SV=1
7.26834	7.17673	7.39236	7.02772	7.2697	7.31052	7.13767	7.02231	7.15253								660	13	13	13	23.4	23.4	23.4	86.498	0	104.89	203510000	44	1	6.66514	5.61721	5.37016	6.34793	5.02853	5.7329	5.40324	5.62281	5.29583	5.36324	0.641137	1	-0.140563	-0.127906	0.568442	1	-0.128896	-0.117093	K4CNS6	K4CNS6	>tr|K4CNS6|K4CNS6_SOLLC Uncharacterized protein OS=Solanum lycopersicum GN=Solyc08g079180.2 PE=3 SV=1
5.97415	5.90522	6.31171	5.36152	5.80359	5.66732	5.85612	6.09617	5.55494								661	2	2	2	9	9	9	31.809	0	14.238	11558000	3	1	5.85876	4.87862	4.49871	5.52674	3.9337	4.82556	4.69316	4.76237	4.71564	4.646	0.140087	1	-0.114055	-0.087645	0.132535	1	0.0903382	0.0722195	K4CNW2	K4CNW2	>tr|K4CNW2|K4CNW2_SOLLC ATP-dependent Clp protease proteolytic subunit OS=Solanum lycopersicum GN=Solyc08g079620.2 PE=3 SV=1
5.77319	5.8901	6.65839	5.65335	5.80735	5.36759	5.54817	5.70936	5.46412								663	2	2	2	2.3	2.3	2.3	113.16	0	13.835	14420000	2	1	5.37363	4.22763	3.24272	5.29822	3.40651	3.64303	NaN	3.85178	3.37136	3.42042	0.152688	1	-0.171798	-0.120969	0.0221485	1	-0.0277621	-0.019573	K4CPC2	K4CPC2	>tr|K4CPC2|K4CPC2_SOLLC Uncharacterized protein OS=Solanum lycopersicum GN=Solyc08g081250.2 PE=4 SV=1
7.41031	7.37086	7.46736	7.25631	7.18084	6.93308	7.03222	6.93189	7.02633								667	12	10	5	23.4	20.9	12.8	73.234	0	123.93	181500000	22	2	6.78175	5.91404	5.66812	6.41597	5.5031	5.89983	5.22786	5.58034	5.35851	5.42726	0.173482	1	0.0906887	0.0757013	0.0306568	1	0.018943	0.0156801	P49118;K4CPS8	P49118;K4CPS8	>sp|P49118|BIP_SOLLC Luminal-binding protein OS=Solanum lycopersicum PE=2 SV=1;>tr|K4CPS8|K4CPS8_SOLLC Uncharacterized protein OS=Solanum lycopersicum GN=BiP/grp78 PE=3 SV=1
7.16346	7.16429	7.30231	7.22168	7.13516	7.12969	7.07737	7.22079	7.06142								673	8	8	3	25.1	25.1	13.3	44.811	0	57.363	174160000	28	1	6.93993	5.82265	5.75669	6.53802	5.43043	6.14173	5.38075	5.90911	5.81535	5.81976	0.0422812	1	-0.0103038	-0.00951381	0.0400305	0.994948	0.00894388	0.00831245	K4CQB5	K4CQB5	>tr|K4CQB5|K4CQB5_SOLLC Uncharacterized protein OS=Solanum lycopersicum GN=Solyc09g007250.2 PE=4 SV=1
6.70612	6.49291	6.97494	6.22523	6.36862	6.26133	6.66014	6.56721	6.32478								674	6	6	6	32.8	32.8	32.8	29.247	0	38.628	56339000	21	1	6.54669	5.20254	4.34645	6.28711	4.84387	5.66716	4.79805	5.71573	5.28067	4.9771	0.012195	1	0.0101453	0.00795888	0.0652799	1	-0.0441001	-0.0357007	K4CQE5	K4CQE5	>tr|K4CQE5|K4CQE5_SOLLC Uncharacterized protein OS=Solanum lycopersicum GN=Solyc09g007560.2 PE=3 SV=1
7.78128	7.80449	7.41709	7.62468	7.86542	7.73393	7.78127	7.87966	7.82643								677	7	7	7	31.5	31.5	31.5	18.367	0	71.355	534590000	44	3	8.02906	7.09255	6.85246	7.03834	6.54854	7.45908	6.85831	7.22991	7.03579	6.9605	0.200301	1	0.0699307	0.061641	0.688476	1	0.190707	0.169357	K4CQR5;K4D3G0;K4D3Y2	K4CQR5;K4D3G0;K4D3Y2	>tr|K4CQR5|K4CQR5_SOLLC Uncharacterized protein OS=Solanum lycopersicum GN=Solyc09g008800.2 PE=4 SV=1;>tr|K4D3G0|K4D3G0_SOLLC Uncharacterized protein OS=Solanum lycopersicum GN=Solyc10g083740.1 PE=4 SV=1;>tr|K4D3Y2|K4D3Y2_SOLLC Uncharacterized protein OS=S
5.16088	6.28484	5.94653	5.77048	5.21176	5.78796	5.8163	5.7274	5.74998								678	2	2	2	7.1	7.1	7.1	28.981	0	11.959	9108300	4	2	5.91805	4.8842	4.90084	5.49831	4.43899	5.06348	4.67474	4.96734	4.55055	4.58048	0.486597	1	-0.245602	-0.20137	0.0986047	1	-0.0868244	-0.065994	K4CQT3;K4D3Z0	K4CQT3;K4D3Z0	>tr|K4CQT3|K4CQT3_SOLLC Uncharacterized protein OS=Solanum lycopersicum GN=Solyc09g009030.2 PE=4 SV=1;>tr|K4D3Z0|K4D3Z0_SOLLC Uncharacterized protein OS=Solanum lycopersicum GN=Solyc10g085560.1 PE=4 SV=1
6.3088	6.42666	6.49369	6.25225	6.16847	6.082	6.39464	6.31131	6.05952								682	4	4	4	9.7	9.7	9.7	62.2	0	23.217	20925000	8	1	5.81552	4.82673	4.80657	5.3622	4.30552	4.85384	4.41332	4.99089	4.73095	4.36586	0.29426	1	0.106825	0.0931281	0.220765	1	0.0904064	0.077959	K4CR23	K4CR23	>tr|K4CR23|K4CR23_SOLLC Uncharacterized protein OS=Solanum lycopersicum GN=Solyc09g009940.2 PE=3 SV=1
7.57755	7.70682	7.74858	7.75191	7.95206	7.68514	7.53007	7.60738	7.92408								683	5	4	1	33.8	33.8	15.9	15.397	0	32.117	550970000	10	1	8.04214	6.8334	6.92367	7.45488	6.57489	7.40235	6.62963	7.13236	6.78839	7.13059	0.779309	1	-0.16609	-0.151231	0.0867234	1	-0.0305155	-0.0271276	K4CR67	K4CR67	>tr|K4CR67|K4CR67_SOLLC Histone H2A OS=Solanum lycopersicum GN=Solyc09g010400.2 PE=3 SV=1
6.08465	6.04964	6.73373	6.05385	5.307	5.60034	5.90084	5.95898	5.76419								684	3	3	3	3.7	3.7	3.7	118.09	0	24.434	18438000	3	1	5.53331	4.52263	4.20852	5.2938	4.06539	4.45034	3.94286	4.35872	4.19039	3.92048	0.0182267	1	-0.0196417	-0.0144616	0.242858	1	-0.260878	-0.183199	K4CR73	K4CR73	>tr|K4CR73|K4CR73_SOLLC Eukaryotic translation initiation factor 3 subunit A OS=Solanum lycopersicum GN=Solyc09g010460.2 PE=3 SV=1
7.62043	7.52869	7.89161	7.48226	7.4598	7.53466	7.30705	7.36687	7.29237								685	14	14	4	25.6	25.6	9.1	71.224	0	125.77	434680000	60	8	7.06996	6.07965	5.74806	6.78615	5.5736	6.11224	5.78832	5.90288	5.65671	5.52944	0.202368	1	-0.10297	-0.0860776	0.268819	1	-0.121096	-0.102602	K4CR90;K4D9L5;K4D473;H1ZXA8;P27322;Q40151;H1ZXA9;K4D9L9	K4CR90;K4D9L5;K4D473;H1ZXA8;P27322;Q40151;H1ZXA9	>tr|K4CR90|K4CR90_SOLLC Uncharacterized protein OS=Solanum lycopersicum GN=Solyc09g010630.2 PE=3 SV=1;>tr|K4D9L5|K4D9L5_SOLLC Uncharacterized protein OS=Solanum lycopersicum GN=Solyc11g066060.1 PE=3 SV=1;>tr|K4D473|K4D473_SOLLC Uncharacterized protein OS=S
7.14771	6.91981	7.12005	6.91515	7.03731	7.00813	7.10202	7.05816	7.05185								686	39	7	7	62.6	19.4	19.4	48.626	0	323.31	126860000	22	1	6.7609	5.76202	5.23027	6.33644	5.0721	5.9021	5.62611	5.90596	5.53696	5.55601	0.021531	1	-0.00505002	-0.00468359	0.435805	1	-0.0549145	-0.0521016	K4CRD4	K4CRD4	>tr|K4CRD4|K4CRD4_SOLLC Uncharacterized protein OS=Solanum lycopersicum GN=Solyc09g011080.2 PE=4 SV=1
6.2467	6.1589	7.1503	6.11045	6.10796	6.18279	6.05729	6.06808	6.17502								688	3	3	3	7.7	7.7	7.7	44.028	0	20.295	41885000	6	1	6.36678	5.22071	4.80641	6.20058	4.59718	5.15894	4.93604	4.99243	4.7572	4.92543	0.482067	1	-0.364555	-0.274373	0.530091	1	-0.391055	-0.295164	K4CRK7	K4CRK7	>tr|K4CRK7|K4CRK7_SOLLC Uncharacterized protein OS=Solanum lycopersicum GN=Solyc09g011810.2 PE=3 SV=1
7.60461	7.51754	7.46774	7.78774	7.81327	7.89105	8.01611	8.11106	7.90621								689	7	7	7	21.4	21.4	21.4	31.142	0	78.941	591660000	63	1	7.59598	6.44745	6.23457	6.74058	6.32958	6.78908	6.6164	6.85683	6.74205	6.63215	0.0913273	1	0.047826	0.0403054	0.0941665	1	0.0589579	0.0481833	K4CRS9	K4CRS9	>tr|K4CRS9|K4CRS9_SOLLC Uncharacterized protein OS=Solanum lycopersicum GN=Solyc09g014520.2 PE=4 SV=1
6.19343	6.1121	7.33726	6.06662	5.9898	5.81111	6.07577	6.08218	6.13764								691	3	3	3	21.8	21.8	21.8	21.849	0	20.857	60121000	8	1	6.69984	5.50663	5.05953	6.60066	4.83677	5.19571	4.49244	5.02015	4.91157	5.15872	0.272613	1	-0.31673	-0.216085	0.324088	1	-0.367313	-0.250652	K4CSD7	K4CSD7	>tr|K4CSD7|K4CSD7_SOLLC Uncharacterized protein OS=Solanum lycopersicum GN=Solyc09g018750.2 PE=4 SV=1
6.07976	5.98227	6.85529	5.74593	6.2173	5.92649	6.0904	5.9092	5.97311								695	5	5	5	7	7	7	111.62	0	43.233	27139000	9	1	5.70931	4.41901	3.97252	5.52056	3.77515	4.71907	3.96589	4.63117	4.22357	4.25001	0.361506	1	-0.279598	-0.2114	0.273221	1	-0.215372	-0.163644	K4CSN4	K4CSN4	>tr|K4CSN4|K4CSN4_SOLLC Uncharacterized protein OS=Solanum lycopersicum GN=Solyc09g031780.2 PE=4 SV=1
7.1532	6.86866	7.10082	7.3925	6.95575	7.14176	7.18997	7.17554	7.28652								696	4	4	4	47.1	47.1	47.1	14.872	0	43.137	135400000	23	2	7.28652	6.3373	5.80051	6.65358	6.09212	6.35098	6.03302	6.55694	6.25789	6.31336	0.299688	1	0.0688566	0.0629793	0.755703	1	-0.176388	-0.159297	K4CU43;K4CAM3	K4CU43;K4CAM3	>tr|K4CU43|K4CU43_SOLLC Uncharacterized protein OS=Solanum lycopersicum GN=Solyc09g063130.2 PE=4 SV=1;>tr|K4CAM3|K4CAM3_SOLLC Uncharacterized protein OS=Solanum lycopersicum GN=Solyc06g083680.2 PE=4 SV=1
6.29226	5.81203	7.41187	5.70067	6.23517	6.21482	6.29484	6.13824	6.16953								698	6	6	6	24.3	24.3	24.3	43.914	0	60.329	85140000	7	2	6.58771	5.16655	4.60047	6.51248	4.63717	5.05104	4.58715	5.08888	4.53542	4.88879	0.483425	1	-0.502818	-0.346235	0.558363	1	-0.536926	-0.376411	K4CUE5;Q9XEJ6	K4CUE5;Q9XEJ6	>tr|K4CUE5|K4CUE5_SOLLC Uncharacterized protein OS=Solanum lycopersicum GN=LOC544217 PE=4 SV=1;>tr|Q9XEJ6|Q9XEJ6_SOLLC MRNA binding protein OS=Solanum lycopersicum PE=2 SV=2
6.60851	6.72799	6.52238	6.47429	6.31643	6.19756	6.45904	6.3242	6.49945								699	4	4	4	8.6	8.6	8.6	73.006	0	28.751	29435000	14	1	6.03751	5.14956	4.96393	5.49456	4.72023	5.14724	5.02951	5.06487	4.72356	4.87991	0.395106	1	0.107487	0.0964068	0.104445	1	0.0497438	0.0424602	K4CUJ8	K4CUJ8	>tr|K4CUJ8|K4CUJ8_SOLLC Uncharacterized protein OS=Solanum lycopersicum GN=Solyc09g065720.2 PE=4 SV=1
5.37751	6.64168	5.88396	6.32574	5.21058	5.01047	6.41486	5.68084	6.32118								701	3	3	3	34.3	34.3	34.3	15.015	0	23.7	23400000	5	2	6.41497	5.47956	5.47087	5.63253	4.92955	5.62865	5.38016	5.64259	5.38794	5.14566	0.232124	1	0.300831	0.199416	0.0645283	1	0.105831	0.0673743	K4CUW3;Q9SMC5	K4CUW3	>tr|K4CUW3|K4CUW3_SOLLC Uncharacterized protein OS=Solanum lycopersicum GN=Solyc06g083780.2 PE=3 SV=1
6.39217	6.21	6.84673	6.15948	6.25081	6.28587	6.14977	6.22745	6.20003								702	6	5	5	23.8	20.4	20.4	49.059	0	49.339	30947000	9	2	5.99926	5.09826	4.59761	5.73329	4.13691	5.04175	4.63006	4.78321	4.46115	4.55787	0.410556	1	-0.210405	-0.172788	0.456003	1	-0.214793	-0.178529	K4CUX6;K4C3S4	K4CUX6	>tr|K4CUX6|K4CUX6_SOLLC Elongation factor Tu OS=Solanum lycopersicum GN=Solyc09g073000.2 PE=3 SV=1
7.51036	7.55893	7.10102	7.40853	7.58013	7.73304	7.63921	7.55794	7.61399								704	13	13	7	39.7	39.7	25.9	34.333	0	98.076	312130000	52	1	7.2639	6.26696	6.06285	6.30801	5.86716	6.51351	6.26399	6.58551	6.24499	6.27413	0.0621098	1	0.0366778	0.0304364	0.160565	1	0.0829771	0.069493	K4CV86	K4CV86	>tr|K4CV86|K4CV86_SOLLC Uncharacterized protein OS=Solanum lycopersicum GN=Solyc09g075090.1 PE=4 SV=1
7.92537	8.11978	7.36389	7.66958	7.99567	7.88784	7.96054	8.09868	8.0249								705	9	9	9	61.5	61.5	61.5	12.561	0	108.35	838560000	85	1	8.14538	7.19899	7.21333	7.1873	6.63479	7.4298	6.89714	7.35096	7.21733	7.15155	0.157366	1	0.0929557	0.0761119	0.694333	1	0.312502	0.259331	K4CV90	K4CV90	>tr|K4CV90|K4CV90_SOLLC Uncharacterized protein OS=Solanum lycopersicum GN=Solyc09g075130.2 PE=4 SV=1
6.37981	6.31437	7.33872	6.40205	6.48979	6.29818	6.29032	6.13136	6.38938								712	5	5	5	19.4	19.4	19.4	34.242	0	33.934	71574000	11	1	6.67866	5.28432	4.98234	6.54362	4.94358	5.52547	5.17975	5.30765	4.88008	5.12522	0.402866	1	-0.318026	-0.238322	0.449025	1	-0.363582	-0.269637	K4CVI4	K4CVI4	>tr|K4CVI4|K4CVI4_SOLLC Cysteine synthase OS=Solanum lycopersicum GN=Solyc09g082060.2 PE=3 SV=1
6.54937	6.72951	6.40477	5.71046	6.85023	6.51742	6.56227	6.70936	6.61422								713	10	3	3	47.3	16.9	16.9	29.587	0	68.176	37741000	16	1	6.40073	5.46352	5.22482	5.65009	4.0892	5.6909	5.25059	5.57462	5.50031	5.3759	0.341807	1	-0.238101	-0.184827	1.54548	1	0.250899	0.233433	K4CVM9	K4CVM9	>tr|K4CVM9|K4CVM9_SOLLC 40S ribosomal protein S3a OS=Solanum lycopersicum GN=Solyc09g082520.2 PE=3 SV=1
6.5242	6.98067	6.02131	5.54284	5.72852	5.60652	5.6808	6.45071	6.21115								714	10	10	10	20.5	20.5	20.5	61.008	0	76.172	20912000	21	2	5.92245	5.14333	5.12359	5.13021	4.33224	5.11614	4.57718	5.03858	4.94206	4.63106	0.0287744	1	-0.0303818	-0.0224238	0.471768	1	0.440307	0.313516	K4CVT4;K4C2R3	K4CVT4	>tr|K4CVT4|K4CVT4_SOLLC Uncharacterized protein OS=Solanum lycopersicum GN=Solyc09g083080.2 PE=4 SV=1
5.75403	5.85329	6.06458	5.38335	5.8337	5.51618	5.85691	5.73568	5.45508								715	3	2	2	30.5	19.9	19.9	17.311	0	19.408	4587100	7	1	5.81644	4.88098	4.18432	5.0404	4.09958	5.238	4.50634	5.15458	4.78691	4.5134	0.0190958	1	-0.0138505	-0.0111579	0.260566	1	0.128945	0.107708	K4CVW3	K4CVW3	>tr|K4CVW3|K4CVW3_SOLLC Uncharacterized protein OS=Solanum lycopersicum GN=Solyc09g083370.2 PE=3 SV=1
6.76249	6.71544	6.88005	6.29682	6.0929	6.21325	6.44925	6.67905	6.73182								720	4	4	4	7.5	7.5	7.5	56.331	0	29.285	46651000	20	1	6.30713	5.29504	5.07192	5.9378	4.53477	5.40992	4.86	5.29279	5.13545	5.17589	0.16243	1	-0.105524	-0.08481	0.146582	1	-0.112578	-0.0875697	K4CW92	K4CW92	>tr|K4CW92|K4CW92_SOLLC Uncharacterized protein OS=Solanum lycopersicum GN=Solyc09g090660.2 PE=4 SV=1
5.82591	5.62309	6.91034	5.85341	5.84949	5.85608	5.71774	5.49349	5.50978								722	4	4	4	40	40	40	17.369	0	39.848	23954000	7	1	6.30018	5.03346	4.52273	6.17009	4.539	5.15712	4.84681	4.76819	4.46546	4.59192	0.278385	1	-0.293041	-0.205902	0.430552	1	-0.436706	-0.304573	K4CWC4	K4CWC4	>tr|K4CWC4|K4CWC4_SOLLC PR10 protein OS=Solanum lycopersicum GN=Solyc09g090980.2 PE=2 SV=1
6.17519	6.01305	7.05922	5.47086	6.0721	5.97969	6.04618	5.98709	5.73586								723	3	3	3	14.1	14.1	14.1	31.801	0	19.8	39656000	4	2	6.42221	5.17208	4.70952	6.28803	4.4374	5.17785	4.60869	5.04864	4.80277	5.03687	0.321276	1	-0.360845	-0.247041	0.224607	1	-0.234178	-0.16639	K4CWD3;K4BLA1	K4CWD3	>tr|K4CWD3|K4CWD3_SOLLC Malate dehydrogenase OS=Solanum lycopersicum GN=Solyc09g091070.1 PE=3 SV=1
5.80972	6.06857	6.87929	5.72581	5.71359	5.39743	5.5793	5.47838	5.34884								724	7	6	6	16.9	15	15	61.559	0	50.266	22799000	7	1	5.8394	4.45372	3.39684	5.79691	3.9426	3.97441	NaN	4.18412	NaN	NaN	0.122753	1	-0.170244	-0.112988	0.0809672	1	-0.121675	-0.079488	K4CWE4	K4CWE4	>tr|K4CWE4|K4CWE4_SOLLC Uncharacterized protein OS=Solanum lycopersicum GN=Solyc09g091180.2 PE=3 SV=1
8.37783	8.22819	7.75319	8.3534	8.07595	8.36672	8.03084	8.00264	7.92133								726	10	10	10	43.3	43.3	43.3	32.376	0	137.19	1173600000	56	1	7.89343	7.15966	7.01102	7.08668	6.87588	7.06108	6.8957	6.84129	6.64493	6.48968	0.48767	1	0.240275	0.197841	0.171984	1	0.0885121	0.074086	K4CWI5	K4CWI5	>tr|K4CWI5|K4CWI5_SOLLC Uncharacterized protein OS=Solanum lycopersicum GN=Solyc09g091590.2 PE=4 SV=1
6.27187	6.47245	6.17739	6.00565	6.0023	5.95617	5.81647	6.1066	6.37112								728	3	3	3	5.4	5.4	5.4	98.803	0	27.545	12381000	8	1	5.6948	4.95174	4.87345	4.87135	4.06811	4.82385	4.41052	4.56975	4.56928	4.89399	0.313732	1	-0.136899	-0.116176	0.0469632	1	0.0255532	0.0215411	K4CWQ1	K4CWQ1	>tr|K4CWQ1|K4CWQ1_SOLLC Uncharacterized protein OS=Solanum lycopersicum GN=Solyc09g092250.2 PE=4 SV=1
7.3125	7.15622	6.65688	7.06554	7.10958	7.01986	7.13255	7.1214	6.9823								729	15	15	15	21.1	21.1	21.1	96.692	0	99.37	108590000	37	1	6.38256	5.67078	5.37265	5.5619	4.99238	5.59679	5.26583	5.50556	5.22781	5.24738	0.972002	1	0.283846	0.249686	0.979871	1	0.242715	0.217469	K4CWW0	K4CWW0	>tr|K4CWW0|K4CWW0_SOLLC DNA topoisomerase OS=Solanum lycopersicum GN=Solyc09g097880.2 PE=3 SV=1
7.01599	7.19234	5.49489	6.76483	6.86691	6.92561	6.70073	6.72175	6.7702								730	4	4	4	20.8	20.8	20.8	29.763	0	24.211	63678000	7	1	6.72481	5.95262	5.73809	5.75058	5.45145	6.19426	5.60344	5.57907	5.20474	5.70912	0.391881	1	0.430286	0.294046	0.486603	1	0.530104	0.35961	K4CX06	K4CX06	>tr|K4CX06|K4CX06_SOLLC Uncharacterized protein OS=Solanum lycopersicum GN=Solyc09g098360.2 PE=4 SV=1
5.81208	6.16432	6.05694	5.78928	5.99684	6.38983	5.79159	5.66453	5.56141								731	3	3	3	22.4	22.4	22.4	21.932	0	23.796	7501000	10	1	5.87512	4.88487	NaN	5.64604	4.27453	5.23305	NaN	4.51609	3.90862	NaN	0.354221	1	-0.205077	-0.16528	0.0758526	1	-0.0608274	-0.0474492	K4CX43	K4CX43	>tr|K4CX43|K4CX43_SOLLC Uncharacterized protein OS=Solanum lycopersicum GN=Solyc10g005100.2 PE=4 SV=1
6.00471	6.04528	6.6461	6.0106	5.27566	6.13011	5.95322	5.91398	6.05073								732	2	2	2	6.8	6.8	6.8	44.816	0	11.945	16576000	2	1	5.83928	4.64183	4.54008	5.61693	4.30064	4.56704	4.73047	4.74215	4.36303	3.96812	0.695197	1	-0.286137	-0.240952	0.812625	1	-0.53067	-0.407513	K4CX44	K4CX44	>tr|K4CX44|K4CX44_SOLLC Uncharacterized protein OS=Solanum lycopersicum GN=Solyc10g005110.2 PE=4 SV=1
8.26968	8.3326	7.80661	8.06352	8.11022	8.15308	8.11194	7.90191	8.1491								733	12	12	12	19	19	19	46.265	0	109.16	1207500000	85	1	7.80312	6.98305	6.77562	7.00949	6.49857	7.02739	6.6845	7.04395	6.49896	6.68926	0.357454	1	0.112116	0.0991633	0.176299	1	0.0786478	0.0672627	K4CX91	K4CX91	>tr|K4CX91|K4CX91_SOLLC Uncharacterized protein OS=Solanum lycopersicum GN=Solyc10g005590.2 PE=4 SV=1
6.12568	6.59877	6.23226	5.32841	5.65718	6.36547	5.63597	6.36639	6.32247								734	2	2	2	11.7	11.7	11.7	20.673	0	13.22	14759000	9	1	6.26597	5.38086	5.36277	5.63085	4.07471	5.18159	5.37506	5.08138	5.34588	5.30792	1.21743	1	-0.610045	-0.493788	0.12733	1	-0.0992883	-0.077213	K4CXD5	K4CXD5	>tr|K4CXD5|K4CXD5_SOLLC Uncharacterized protein OS=Solanum lycopersicum GN=Solyc10g006030.2 PE=3 SV=1
7.64887	7.44849	7.56737	7.42316	8.0732	7.91462	7.87648	7.98839	7.7179								737	8	8	4	39.9	39.9	28.2	29.279	0	62.101	676190000	47	2	7.92697	6.87949	6.76019	7.16726	5.92001	7.30451	6.62404	7.2257	7.07243	6.42483	0.194948	1	-0.0837924	-0.0719233	0.178629	1	0.103399	0.0847563	K4CXU8;P27522	K4CXU8;P27522	>tr|K4CXU8|K4CXU8_SOLLC Uncharacterized protein OS=Solanum lycopersicum GN=Solyc10g007690.2 PE=4 SV=1;>sp|P27522|CB13_SOLLC Chlorophyll a-b binding protein 8, chloroplastic OS=Solanum lycopersicum GN=CAB8 PE=3 SV=1
7.03238	6.9796	7.44815	8.54024	8.34019	8.30479	7.07427	6.90986	7.36374								739	16	16	16	76.8	76.8	76.8	31.82	0	187.65	770920000	75	2	7.68289	5.89925	5.5348	6.58091	6.979	7.34106	6.96626	5.99945	5.64751	6.03463	0.096665	1	-0.1566	-0.0991263	0.206255	1	-0.295681	-0.190246	K4CXZ1;K4DB88	K4CXZ1	>tr|K4CXZ1|K4CXZ1_SOLLC Uncharacterized protein OS=Solanum lycopersicum GN=Solyc10g008140.2 PE=4 SV=1
6.74375	6.70082	7.24655	6.26503	6.8091	6.28495	6.45997	6.53226	6.35862								740	8	8	8	24.6	24.6	24.6	46.433	0	74.174	83299000	18	1	6.55891	5.41024	5.15609	6.40119	4.44714	5.4638	4.91936	5.17901	5.03262	4.61953	0.155069	1	-0.140456	-0.104912	0.0547433	1	0.050686	0.0384185	K4CY51	K4CY51	>tr|K4CY51|K4CY51_SOLLC Mg-protoporphyrin IX chelatase OS=Solanum lycopersicum GN=Solyc10g008740.2 PE=3 SV=1
6.65459	6.80192	6.21972	6.45891	6.98978	6.74737	6.82735	6.86434	6.85796								741	9	9	9	20.1	20.1	20.1	62.396	0	78.749	56028000	29	1	6.20434	5.27196	5.22282	5.2237	4.39109	5.56948	5.10281	5.34153	5.25909	5.19251	0.0597569	1	0.0386033	0.0315428	0.607178	1	0.276999	0.229966	K4CY57	K4CY57	>tr|K4CY57|K4CY57_SOLLC Uncharacterized protein OS=Solanum lycopersicum GN=Solyc10g008800.2 PE=4 SV=1
7.92178	7.96507	7.5372	7.69855	7.93687	8.10257	7.81665	7.76157	7.84273								744	8	8	1	47	47	7.9	17.061	0	54.384	651220000	41	2	7.91064	6.95116	6.85075	7.21861	6.65262	7.21458	6.99134	6.80699	6.70138	6.82644	0.0290486	1	-0.0151758	-0.0129085	0.126029	1	0.0603321	0.0513313	K4CYU9;Q3SC82	K4CYU9;Q3SC82	>tr|K4CYU9|K4CYU9_SOLLC Uncharacterized protein OS=Solanum lycopersicum GN=ACI39 PE=3 SV=1;>tr|Q3SC82|Q3SC82_SOLLC Cytoplasmic ribosomal protein S13 OS=Solanum lycopersicum GN=ACI39 PE=2 SV=1
7.73014	7.35447	8.39259	7.53493	7.45484	7.49525	7.46744	7.28276	7.54717								745	20	20	20	31.2	31.2	31.2	79.918	0	182.96	941260000	55	2	7.44223	6.29028	5.5935	7.33205	5.74239	6.03794	5.84074	5.73066	5.36538	5.87675	0.318325	1	-0.234167	-0.179945	0.690632	1	-0.447646	-0.345647	K4CYV4;K4C1C9	K4CYV4	>tr|K4CYV4|K4CYV4_SOLLC Uncharacterized protein OS=Solanum lycopersicum GN=Solyc10g018300.1 PE=4 SV=1
5.37406	6.31628	6.39943	6.06032	6.24145	6.24524	6.20604	6.19251	6.19554								748	3	3	3	10.4	10.4	10.4	42.527	0	24.791	19903000	8	1	6.04364	4.69996	4.8265	5.73615	4.35576	5.15174	4.79367	4.9454	4.85039	4.76445	0.690296	1	-0.39993	-0.316462	0.15797	1	-0.0299896	-0.0279974	K4D0C8	K4D0C8	>tr|K4D0C8|K4D0C8_SOLLC ATP-dependent Clp protease proteolytic subunit OS=Solanum lycopersicum GN=Solyc10g049710.1 PE=3 SV=1
6.02768	5.98844	6.19237	6.12369	6.25657	5.72309	6.25878	6.29752	5.99924								752	5	3	3	8.1	5.5	5.5	85.839	0	50.231	13463000	11	2	5.56093	4.33104	4.4758	4.99408	4.06043	4.7167	4.04438	4.86853	4.41179	4.597	0.471425	1	0.165146	0.143383	0.554761	1	0.209276	0.179306	K4D1M3;K4D1K8	K4D1M3	>tr|K4D1M3|K4D1M3_SOLLC Uncharacterized protein OS=Solanum lycopersicum GN=Solyc10g062340.1 PE=4 SV=1
6.22835	5.95155	6.49603	6.17728	6.43576	6.17808	6.33306	6.35463	6.30214								754	5	5	5	9.5	9.5	9.5	78.451	0	65.942	22158000	24	2	5.82702	4.90776	4.55068	5.32679	4.00881	5.08959	4.2917	4.98012	4.67619	4.67383	0.313447	1	-0.0791868	-0.0717754	0.167387	1	-0.078104	-0.0664147	K4D249;K4CVI3	K4D249	>tr|K4D249|K4D249_SOLLC Histone-lysine N-methyltransferase OS=Solanum lycopersicum GN=Solyc10g077070.1 PE=4 SV=1
7.88232	7.71171	7.46687	7.69706	7.98042	7.82484	7.98468	7.74048	7.48272								755	7	7	7	47.4	47.4	47.4	19.986	0	87.986	580030000	82	1	7.86036	7.02007	6.73508	7.04976	6.49112	7.24561	6.81846	7.02276	6.67015	6.45941	0.849375	1	0.263215	0.230095	0.691141	1	0.219399	0.191693	K4D296	K4D296	>tr|K4D296|K4D296_SOLLC Uncharacterized protein OS=Solanum lycopersicum GN=Solyc10g078540.1 PE=4 SV=1
7.79833	7.86455	7.16569	7.71873	5.35732	7.80269	7.61438	7.74061	7.86199								766	3	3	3	50	50	50	9.792	0	29.771	424570000	21	1	8.02588	7.22427	6.95576	7.04583	6.71058	7.164	7.06562	7.15573	7.05545	7.08664	0.164922	1	0.100357	0.0816471	0.298896	1	-0.622633	-0.33733	K4D324	K4D324	>tr|K4D324|K4D324_SOLLC Uncharacterized protein OS=Solanum lycopersicum GN=Solyc10g081370.1 PE=3 SV=1
5.6294	5.53938	6.54085	5.61435	5.41474	5.09244	5.5402	5.52947	5.54199								768	3	3	3	6.1	6.1	6.1	84.724	0	19.194	10531000	5	1	5.39921	4.32964	3.76161	5.28058	3.70618	3.80221	3.26848	3.67873	3.86459	3.87025	0.11003	1	-0.130446	-0.0912902	0.207491	1	-0.230565	-0.161246	K4D338	K4D338	>tr|K4D338|K4D338_SOLLC Uncharacterized protein OS=Solanum lycopersicum GN=Solyc10g081510.1 PE=3 SV=1
6.56539	6.47943	6.79849	6.63699	5.03512	5.07024	5.67488	6.56442	6.63802								771	2	2	2	13.5	13.5	13.5	15.9	0	12.759	37044000	4	3	6.86975	5.84418	5.45431	6.48029	5.61424	5.95348	5.18814	5.81991	5.76745	5.8412	0.0682153	1	0.1235	0.0756642	0.067064	1	-0.142595	-0.0818705	K4D383;K4D384;K4AST9	K4D383;K4D384;K4AST9	>tr|K4D383|K4D383_SOLLC Uncharacterized protein OS=Solanum lycopersicum GN=Solyc10g081970.1 PE=4 SV=1;>tr|K4D384|K4D384_SOLLC Uncharacterized protein OS=Solanum lycopersicum GN=Solyc10g081980.1 PE=4 SV=1;>tr|K4AST9|K4AST9_SOLLC Uncharacterized protein OS=S
7.09906	6.92341	7.82244	6.9977	7.06021	6.92106	7.00527	6.93222	7.00548								772	7	7	7	42.3	42.3	42.3	29.461	0	72.911	247820000	33	2	7.31496	6.03431	5.60118	7.13912	5.64193	6.26818	5.80758	6.12921	5.70179	5.78555	0.303301	1	-0.21565	-0.167265	0.404876	1	-0.277716	-0.21515	K4D389;K4ASX2	K4D389	>tr|K4D389|K4D389_SOLLC Uncharacterized protein OS=Solanum lycopersicum GN=Solyc10g082030.1 PE=4 SV=1
7.88189	7.92924	7.67911	7.85407	7.89527	7.8689	7.70144	7.81483	7.84484								774	11	11	11	56.7	56.7	56.7	16.345	0	88.452	639330000	67	2	8.02755	7.11554	6.94719	7.39618	6.71337	7.26651	6.81655	7.09715	6.93483	6.92655	0.0630171	1	0.0148479	0.0137241	0.526733	1	0.0821611	0.0768844	K4D3B5;K4B838	K4D3B5;K4B838	>tr|K4D3B5|K4D3B5_SOLLC Uncharacterized protein OS=Solanum lycopersicum GN=Solyc10g083280.1 PE=3 SV=1;>tr|K4B838|K4B838_SOLLC Uncharacterized protein OS=Solanum lycopersicum GN=Solyc02g070570.2 PE=3 SV=1
7.4504	7.40921	6.93925	6.84829	7.23381	7.20025	7.17652	7.25674	7.10164								775	9	9	9	30.6	30.6	30.6	40.344	0	78.518	154330000	52	2	6.98432	6.11803	6.05706	6.2588	5.22063	6.27471	5.71533	6.08171	5.94626	5.85709	0.153473	1	0.0780247	0.0655693	1.0992	1	0.219538	0.200691	K4D3F1;K4D9U0	K4D3F1	>tr|K4D3F1|K4D3F1_SOLLC Uncharacterized protein OS=Solanum lycopersicum GN=Solyc10g083640.1 PE=4 SV=1
7.91706	7.99577	7.43541	7.83561	8.01824	8.02608	7.79695	7.80779	8.0202								776	13	13	13	66.9	66.9	66.9	15.734	0	94.167	749770000	84	1	8.09677	7.23269	7.02604	7.21325	6.68521	7.51676	6.59017	7.29684	6.93287	7.03886	0.0386083	1	0.0226405	0.0188815	0.212552	1	0.113369	0.0939291	K4D3L7	K4D3L7	>tr|K4D3L7|K4D3L7_SOLLC Uncharacterized protein OS=Solanum lycopersicum GN=Solyc10g084310.1 PE=3 SV=1
5.60696	6.84909	5.96947	6.77564	7.00017	6.0758	6.0655	6.18478	6.20404								783	3	3	3	9.6	9.6	9.6	26.224	0	25.434	30667000	14	1	6.34054	4.88472	5.44857	5.35067	5.17537	5.98288	4.87518	5.20461	5.09764	5.13723	0.0666564	1	0.0662653	0.0492071	1.07782	1	0.59491	0.472352	K4D472	K4D472	>tr|K4D472|K4D472_SOLLC Uncharacterized protein OS=Solanum lycopersicum GN=Solyc10g086400.1 PE=4 SV=1
9.18444	9.07733	9.28069	9.07419	9.1025	9.28807	9.12538	9.13685	9.10595								784	49	49	17	73	73	36.4	49.237	0	323.31	16030000000	449	1	8.82474	7.81614	7.50648	8.34627	7.39321	7.96262	7.77137	7.91106	7.68202	7.63622	0.648846	1	-0.0969006	-0.0907733	0.898297	1	-0.119345	-0.112381	K4D489	K4D489	>tr|K4D489|K4D489_SOLLC Uncharacterized protein OS=Solanum lycopersicum GN=Solyc10g086580.1 PE=4 SV=1
6.19485	6.45206	6.16735	5.46408	6.20815	6.2251	6.34641	6.26616	6.2048								785	5	5	5	10.1	10.1	10.1	65.852	0	42.35	18107000	6	1	5.91541	5.03675	4.94572	5.37447	3.9694	5.15839	4.68281	5.07671	4.70767	4.23669	0.292669	1	-0.197303	-0.155002	0.657971	1	0.109707	0.102007	K4D4D0	K4D4D0	>tr|K4D4D0|K4D4D0_SOLLC Uncharacterized protein OS=Solanum lycopersicum GN=Solyc11g005170.1 PE=4 SV=1
6.61111	6.53716	6.78611	6.53353	5.52651	6.43933	5.30397	6.43705	5.81961								788	4	4	4	12	12	12	50.267	0	26.247	39497000	4	1	6.18159	5.18495	4.83752	5.96921	4.73773	4.98268	4.73975	4.87577	4.64102	4.61414	0.145059	1	-0.198814	-0.131745	0.158958	1	-0.181442	-0.127051	K4D4L9	K4D4L9	>tr|K4D4L9|K4D4L9_SOLLC Uncharacterized protein OS=Solanum lycopersicum GN=Solyc11g006060.1 PE=4 SV=1
7.45921	7.62406	7.27388	7.41847	7.39943	7.43468	7.30899	7.41504	7.37793								791	6	6	6	36.8	36.8	36.8	16.234	0	38.901	238390000	29	2	7.4742	6.54499	6.49272	6.80926	6.1543	6.70007	6.3903	6.52848	6.40305	6.28655	0.197475	1	0.0333943	0.0313554	0.609337	1	0.117347	0.108017	K4D4T0;P49215	K4D4T0;P49215	>tr|K4D4T0|K4D4T0_SOLLC Uncharacterized protein OS=Solanum lycopersicum GN=Solyc11g006690.1 PE=3 SV=1;>sp|P49215|RS17_SOLLC 40S ribosomal protein S17 OS=Solanum lycopersicum GN=RPS17 PE=2 SV=3
7.17362	7.04848	6.88441	6.99917	7.07755	7.04976	7.27646	7.2061	7.56332								792	3	3	1	70.4	70.4	22.2	9.0553	0	45.417	143130000	16	1	7.45678	6.56041	6.07806	6.54425	5.87411	6.61292	6.16776	6.87345	6.48257	6.53944	0.0244678	1	-0.0160751	-0.0131781	0.0936783	1	-0.0551176	-0.0455497	K4D4U3	K4D4U3	>tr|K4D4U3|K4D4U3_SOLLC Uncharacterized protein OS=Solanum lycopersicum GN=Solyc11g006820.1 PE=4 SV=1
6.10772	6.09899	6.14947	5.95784	5.77455	5.77742	5.49096	5.0746	5.9782								793	3	3	3	10.2	10.2	10.2	53.914	0	18.746	10890000	4	2	5.57464	4.69874	4.36751	5.23411	3.98316	4.6066	4.30999	4.47688	4.09555	4.253	0.209754	1	-0.116191	-0.0956624	0.424392	1	-0.318981	-0.241503	K4D530;K4D3F8	K4D530	>tr|K4D530|K4D530_SOLLC Pyruvate kinase OS=Solanum lycopersicum GN=Solyc11g007690.1 PE=3 SV=1
5.50067	6.23388	5.79334	6.03543	6.38077	5.55515	6.34048	5.44017	5.50594								794	3	3	3	3.5	3.5	3.5	161.41	0	31.711	13017000	4	1	5.17003	3.87483	4.28524	4.61567	3.71535	4.55663	3.64823	4.38027	4.00826	NaN	0.582107	1	0.340716	0.270198	0.584678	1	0.40013	0.306536	K4D576	K4D576	>tr|K4D576|K4D576_SOLLC Uncharacterized protein OS=Solanum lycopersicum GN=Solyc11g008150.1 PE=4 SV=1
6.59796	6.67638	7.31902	6.66442	6.59841	6.55438	6.62187	6.60175	6.62845								798	6	6	6	24.2	24.2	24.2	36.28	0	71.265	74367000	10	1	6.59263	5.50292	5.04735	6.30018	5.08483	5.62021	5.07078	5.54644	5.28269	5.4596	0.349928	1	-0.205869	-0.165456	0.354098	1	-0.208439	-0.167448	K4D5F9	K4D5F9	>tr|K4D5F9|K4D5F9_SOLLC Uncharacterized protein OS=Solanum lycopersicum GN=Solyc11g008990.1 PE=4 SV=1
5.93922	5.46675	6.80145	8.22598	8.07609	7.8289	5.97813	5.37581	6.12924								800	19	19	10	79.9	79.9	51.3	30.677	0	163.52	346040000	56	2	7.30869	5.19426	4.52988	6.28262	6.60036	7.02407	6.50675	5.42847	4.5152	5.2583	0.0802864	1	-0.205419	-0.10794	0.238303	1	-0.613645	-0.304701	K4D5I0;K4C1I2	K4D5I0	>tr|K4D5I0|K4D5I0_SOLLC Uncharacterized protein OS=Solanum lycopersicum GN=Solyc11g010190.1 PE=4 SV=1
5.8175	5.68361	6.45022	5.80013	5.60105	5.33213	6.01273	5.76451	5.51683								802	2	2	2	2	2	2	146.37	0	13.38	9712700	2	2	5.1181	3.98235	3.18058	5.03153	3.54805	3.2405	NaN	3.58016	2.92764	3.42825	0.113555	1	0.110394	0.0816106	0.0845299	1	-0.0833346	-0.0617637	K4D5L7;Q949J3	K4D5L7;Q949J3	>tr|K4D5L7|K4D5L7_SOLLC Kinesin-like protein OS=Solanum lycopersicum GN=Solyc11g010560.1 PE=3 SV=1;>tr|Q949J3|Q949J3_SOLLC Kinesin-like protein (Fragment) OS=Solanum lycopersicum PE=3 SV=1
7.52648	7.63266	7.44077	7.72641	7.61396	7.7462	7.52965	7.57331	7.27003								803	11	11	11	50.9	50.9	50.9	30.133	0	111.58	323770000	78	1	7.27978	6.31366	6.3194	6.57694	6.21775	6.49383	6.40216	6.25025	6.11042	5.88221	0.283705	1	0.108516	0.0940201	0.359133	1	0.12098	0.106087	K4D5S0	K4D5S0	>tr|K4D5S0|K4D5S0_SOLLC Uncharacterized protein OS=Solanum lycopersicum GN=Solyc11g011130.1 PE=4 SV=1
5.43191	5.61722	6.18704	7.51159	7.8373	7.01515	6.16932	5.84825	6.03559								808	17	8	8	66.4	39.9	39.9	32.946	0	179.33	110320000	26	1	6.81221	3.68396	NaN	5.62489	5.97543	6.55437	6.14314	4.86271	4.37867	4.6708	0.020389	1	-0.0416533	-0.0247843	0.00928887	0.992381	0.0216624	0.012255	K4D6D0	K4D6D0	>tr|K4D6D0|K4D6D0_SOLLC Uncharacterized protein OS=Solanum lycopersicum GN=Solyc11g013260.1 PE=4 SV=1
7.35251	7.29835	7.32441	7.0794	7.35334	7.23012	7.12001	7.37389	7.31719								813	17	17	16	23.6	23.6	22.6	99.696	0	147.41	190780000	68	2	6.53235	5.60521	5.44813	5.91054	4.95685	5.85014	5.32991	5.58228	5.41795	5.4031	0.518151	1	-0.106595	-0.0977656	0.609051	1	0.0512892	0.0494227	K4D7U2;K4B1N8	K4D7U2	>tr|K4D7U2|K4D7U2_SOLLC Uncharacterized protein OS=Solanum lycopersicum GN=Solyc11g039650.1 PE=3 SV=1
7.76712	7.35336	7.68914	7.40112	7.43952	7.3948	7.30625	7.38602	7.44793								816	6	6	6	44.2	44.2	44.2	18.392	0	81.909	350530000	22	2	7.50334	6.69516	6.15869	7.11571	5.9461	6.58064	6.22732	6.4299	6.20431	6.24217	0.0388531	1	-0.0191259	-0.0163867	0.554687	1	-0.117659	-0.107551	K4D7X4;K4BFL6	K4D7X4	>tr|K4D7X4|K4D7X4_SOLLC Uncharacterized protein OS=Solanum lycopersicum GN=Solyc11g039980.1 PE=4 SV=1
6.85743	6.80927	6.78317	6.7368	6.89016	6.8922	6.84538	6.84412	6.81584								817	4	4	4	23.2	23.2	23.2	30.083	0	54.3	70969000	27	1	6.59579	5.53898	5.28208	6.01774	5.03503	5.92743	5.48643	5.7422	5.46602	5.41142	0.125571	1	-0.0171987	-0.0163774	0.164601	1	0.0174465	0.016777	K4D834	K4D834	>tr|K4D834|K4D834_SOLLC Uncharacterized protein OS=Solanum lycopersicum GN=Solyc11g042640.1 PE=4 SV=1
5.40965	6.16737	5.73211	5.76624	5.01217	5.39731	5.56554	5.70095	5.43505								819	2	2	2	5.6	5.6	5.6	26.452	0	14.159	3317300	5	1	5.34469	4.24274	3.46379	4.97999	3.88435	4.6034	4.05339	4.07262	4.30389	4.15269	0.14854	1	0.058983	0.0513854	0.108156	1	0.105339	0.077923	K4D8C1	K4D8C1	>tr|K4D8C1|K4D8C1_SOLLC Uncharacterized protein OS=Solanum lycopersicum GN=Solyc11g044530.1 PE=4 SV=1
7.49632	7.46067	7.47449	7.27414	7.51725	7.58842	7.43104	7.43535	7.39256								821	13	13	10	31.1	31.1	26.1	41.735	0	129.67	305380000	73	4	7.12313	6.10897	5.9632	6.52152	5.59796	6.40043	6.14126	6.21205	5.98797	5.9312	0.413732	1	-0.0846566	-0.0778795	0.0804239	0.991923	-0.0140651	-0.0132473	K4D930;P93767;K4D925;K4AYA0	K4D930;P93767;K4D925	>tr|K4D930|K4D930_SOLLC Uncharacterized protein OS=Solanum lycopersicum GN=Solyc11g062190.1 PE=3 SV=1;>tr|P93767|P93767_SOLLC ADP/ATP translocator OS=Solanum lycopersicum PE=2 SV=1;>tr|K4D925|K4D925_SOLLC Uncharacterized protein OS=Solanum lycopersicum GN=
6.43978	6.34559	6.21336	6.44278	6.64066	6.19095	6.48807	6.38471	6.63766								822	9	9	9	17.8	17.8	17.8	72.406	0	55.945	26694000	14	2	5.9079	4.92873	4.65311	5.12636	4.52118	5.31817	4.48615	5.09715	4.64036	5.0197	0.305234	1	0.109552	0.0955829	0.252587	1	0.109665	0.0935492	K4D938;K4AVD9	K4D938	>tr|K4D938|K4D938_SOLLC Signal recognition particle subunit SRP72 OS=Solanum lycopersicum GN=Solyc11g062270.1 PE=3 SV=1
7.31827	7.29833	7.39935	7.31216	7.06896	7.17032	7.26112	7.23591	7.25575								826	11	11	11	60.9	60.9	60.9	21.624	0	85.302	191520000	46	1	7.16826	6.27337	5.962	6.73392	5.79737	6.21667	5.85979	6.17391	5.94812	6.0577	0.1157	1	0.0220426	0.0206153	0.316963	1	-0.0740733	-0.0676056	K4D9P9	K4D9P9	>tr|K4D9P9|K4D9P9_SOLLC Uncharacterized protein OS=Solanum lycopersicum GN=Solyc11g066410.1 PE=3 SV=1
7.40678	7.43815	7.2408	7.60959	7.44191	7.48728	7.45509	7.55949	7.52529								831	6	6	6	26.7	26.7	26.7	22.603	0	43.291	257300000	27	1	7.41044	6.39979	6.2349	6.65983	6.20607	6.63418	6.42628	6.53422	6.44665	6.32875	0.269026	1	0.0726972	0.0656032	0.252059	1	0.0620599	0.0565381	K4DA39	K4DA39	>tr|K4DA39|K4DA39_SOLLC Uncharacterized protein OS=Solanum lycopersicum GN=Solyc11g068820.1 PE=3 SV=1
5.63128	5.91019	5.64524	5.48528	6.04485	5.27401	5.33042	5.92593	5.4584								833	12	2	2	25.1	9.6	9.6	49.271	0	112.14	4934900	8	1	5.29535	4.1344	NaN	4.38789	3.82601	4.86033	4.64105	3.97841	4.42932	NaN	-4.34294e-08	1	0	0	1.91401	1	0.501107	0.449307	K4DAC6	K4DAC6	>tr|K4DAC6|K4DAC6_SOLLC Elongation factor 1-alpha OS=Solanum lycopersicum GN=Solyc11g069700.1 PE=3 SV=1
7.36723	7.0013	7.80396	7.00182	7.12297	6.87894	7.06603	6.93761	6.82416								834	17	17	17	35.2	35.2	35.2	61.955	0	170.6	279370000	41	2	6.95483	5.88997	5.29541	6.80293	5.07229	5.71748	5.38773	5.64401	5.22334	5.2885	0.0237949	1	-0.0239983	-0.0179462	0.174382	1	-0.148397	-0.112211	K4DAD5;K4C9L7	K4DAD5	>tr|K4DAD5|K4DAD5_SOLLC Uncharacterized protein OS=Solanum lycopersicum GN=Solyc11g069790.1 PE=3 SV=1
6.85077	6.74357	6.77468	6.95521	6.49132	6.29585	6.69126	6.66673	6.82246								836	6	6	6	28.3	28.3	28.3	32.364	0	41.527	51152000	22	1	6.45359	5.55765	5.19204	5.92847	5.28621	5.50447	5.2397	5.54916	5.29119	5.38167	0.472282	1	0.201417	0.169997	0.00512392	0.998532	0.00287708	0.00243004	K4DAQ2	K4DAQ2	>tr|K4DAQ2|K4DAQ2_SOLLC Uncharacterized protein OS=Solanum lycopersicum GN=Solyc11g071950.1 PE=4 SV=1
6.80565	6.6326	7.12685	6.68836	6.62012	6.41649	6.49602	6.51076	6.42055								838	3	3	3	18.1	18.1	18.1	24.52	0	30.328	67142000	20	1	6.68087	5.64639	5.39329	6.45162	5.11521	5.67597	5.0128	5.45823	5.20753	5.0812	0.0113718	1	0.00871261	0.00695466	0.10022	1	-0.0668041	-0.0539064	K4DAS6	K4DAS6	>tr|K4DAS6|K4DAS6_SOLLC Uncharacterized protein OS=Solanum lycopersicum GN=Solyc11g072190.1 PE=3 SV=1
5.87773	6.22277	5.81266	5.82095	6.09367	5.95152	6.07438	5.99473	6.17432								839	3	3	3	11.6	11.6	11.6	40.959	0	23.309	9820000	16	2	5.71336	4.56138	4.76087	5.07485	3.97867	4.98174	4.47044	4.70325	4.75664	4.78826	0.158641	1	-0.0551473	-0.0487878	0.426869	1	0.124222	0.110487	K4DAU1;K4BF97	K4DAU1	>tr|K4DAU1|K4DAU1_SOLLC Uncharacterized protein OS=Solanum lycopersicum GN=Solyc11g072340.1 PE=4 SV=1
8.36461	8.49496	8.443	8.39698	8.79229	8.72035	8.56185	8.55155	8.68578								841	15	15	3	62.1	62.1	18.4	11.425	0	161.16	3774400000	157	2	8.79869	7.64728	7.55348	8.0391	7.27413	8.20047	7.82325	7.95272	7.73271	7.71379	0.75627	1	-0.175227	-0.15836	0.00897137	1	-0.00344054	-0.00305503	P35057;K4DAZ1	P35057;K4DAZ1	>sp|P35057|H4_SOLLC Histone H4 OS=Solanum lycopersicum PE=3 SV=2;>tr|K4DAZ1|K4DAZ1_SOLLC Histone H4 OS=Solanum lycopersicum GN=Solyc11g072840.1 PE=3 SV=1
6.86889	5.78435	5.56061	5.96945	5.20992	7.39292	5.47895	5.40911	7.40033								842	5	3	3	34.8	26.2	26.2	14.921	0	31.029	88315000	9	2	7.24706	6.33939	6.39484	6.42768	5.36635	6.36453	6.49138	5.91553	5.81284	6.50492	0.389399	1	-0.678862	-0.391279	0.971919	0.564	-1.31683	-0.80552	K4DB32;K4DB31	K4DB32;K4DB31	>tr|K4DB32|K4DB32_SOLLC Histone H2A OS=Solanum lycopersicum GN=Solyc11g073260.1 PE=3 SV=1;>tr|K4DB31|K4DB31_SOLLC Histone H2A OS=Solanum lycopersicum GN=Solyc11g073250.1 PE=3 SV=1
7.25103	7.52261	6.86806	7.33047	7.45703	7.22113	7.16256	7.10741	7.19703								843	10	10	10	43.4	43.4	43.4	26.763	0	113.07	162340000	68	1	7.06431	6.13159	6.16602	5.98517	5.82714	6.55718	5.94017	6.08027	5.81906	5.90163	0.545004	1	0.152616	0.135806	0.708707	1	0.266946	0.227774	K4DB34	K4DB34	>tr|K4DB34|K4DB34_SOLLC Uncharacterized protein OS=Solanum lycopersicum GN=Solyc11g073280.1 PE=4 SV=1
5.84553	5.65078	6.77767	5.59305	5.71095	5.5789	5.81743	5.30067	5.4871								844	2	2	2	8.9	8.9	8.9	40.54	0	14.275	19532000	2	1	5.98972	4.72848	4.24748	5.87238	3.97537	4.69204	NaN	4.88725	3.87231	4.22521	0.17547	1	-0.195887	-0.137624	0.380354	1	-0.393756	-0.2744	K4DB46	K4DB46	>tr|K4DB46|K4DB46_SOLLC Uncharacterized protein OS=Solanum lycopersicum GN=Solyc12g005080.1 PE=3 SV=1
7.62963	7.8828	7.75428	7.77846	8.11049	7.86874	7.86807	7.55766	8.01795								845	6	6	5	43.9	43.9	37.1	13.86	0	46.729	722740000	41	8	8.08084	6.91357	6.91014	7.42617	6.5341	7.44546	6.93949	7.29576	6.60617	7.13491	0.516811	1	-0.121602	-0.11022	0.058456	1	-0.0300064	-0.0254799	K4DB65;K4CXI7;K4CVP7;K4BDU6;K4CAU8;K4CV07;K4DBM0;K4CAR4	K4DB65;K4CXI7;K4CVP7;K4BDU6	>tr|K4DB65|K4DB65_SOLLC Histone H2A OS=Solanum lycopersicum GN=Solyc12g005270.1 PE=3 SV=1;>tr|K4CXI7|K4CXI7_SOLLC Histone H2A OS=Solanum lycopersicum GN=Solyc10g006560.2 PE=3 SV=1;>tr|K4CVP7|K4CVP7_SOLLC Histone H2A OS=Solanum lycopersicum GN=Solyc09g08271
6.58279	6.62193	6.4553	6.51044	6.44902	6.52343	6.40821	6.47192	6.40778								846	3	3	3	16.2	16.2	16.2	28.234	0	20.978	30386000	8	4	6.33656	5.45969	5.32075	5.76361	4.86252	5.50501	5.22647	5.41895	5.19684	5.04844	0.2498	1	0.0383056	0.0361116	0.337555	1	0.0521178	0.0489934	K4DB71;P29766;K4CXI9;K4CH72	K4DB71;P29766;K4CXI9;K4CH72	>tr|K4DB71|K4DB71_SOLLC Uncharacterized protein OS=Solanum lycopersicum GN=Solyc12g005330.1 PE=4 SV=1;>sp|P29766|RL8_SOLLC 60S ribosomal protein L8 OS=Solanum lycopersicum GN=RPL8 PE=2 SV=1;>tr|K4CXI9|K4CXI9_SOLLC Uncharacterized protein OS=Solanum lycoper
6.67178	5.29511	6.82759	5.93446	6.81933	5.5135	6.69572	6.6747	5.7725								848	2	2	2	7.8	7.8	7.8	50.215	0	22.467	59148000	12	1	6.34058	5.36827	5.08647	6.00307	4.82406	5.5215	4.48182	5.25686	4.9715	5.09486	0.347135	1	0.396127	0.268885	0.131352	1	0.225185	0.138111	K4DBB5	K4DBB5	>tr|K4DBB5|K4DBB5_SOLLC Uncharacterized protein OS=Solanum lycopersicum GN=Solyc12g005770.1 PE=4 SV=1
7.26183	7.32812	6.89457	7.07015	7.19474	7.1941	7.14026	7.17251	7.21423								850	9	9	9	30.9	30.9	30.9	45.686	0	71.3	137280000	43	1	6.77589	6.0289	5.75951	5.99687	5.40069	5.97132	5.60131	5.954	5.5821	5.66637	0.182974	1	0.0564472	0.0505095	0.500438	1	0.130823	0.117413	K4DBK8	K4DBK8	>tr|K4DBK8|K4DBK8_SOLLC Uncharacterized protein OS=Solanum lycopersicum GN=Solyc12g006710.1 PE=4 SV=1
8.14613	8.26278	7.58349	8.3104	8.20347	8.29442	8.02226	8.14888	8.29121								853	7	7	7	58.1	58.1	58.1	6.9311	0	54.09	1180700000	29	1	8.59502	7.73703	7.65564	7.53017	7.50285	7.88566	7.59966	7.63076	7.50958	7.56015	0.153856	1	0.10322	0.0825269	0.246278	1	0.148667	0.120017	K4DBV8	K4DBV8	>tr|K4DBV8|K4DBV8_SOLLC Uncharacterized protein OS=Solanum lycopersicum GN=Solyc12g008700.1 PE=4 SV=1
6.18639	5.53033	6.20447	6.29438	6.82429	6.45738	6.73669	6.62395	6.39698								859	8	4	4	44.3	32.6	32.6	29.277	0	55.833	33912000	21	1	6.62726	5.169	5.53987	5.75127	4.85836	6.06506	5.58613	5.9083	5.67362	5.44739	0.102917	1	0.0528741	0.0446265	0.0218145	1	-0.0267574	-0.0189866	K4DCL4	K4DCL4	>tr|K4DCL4|K4DCL4_SOLLC Uncharacterized protein OS=Solanum lycopersicum GN=Solyc12g011280.1 PE=4 SV=1
6.17924	6.50994	5.96838	6.3947	6.49343	6.52174	5.86677	5.81477	6.06822								860	2	2	2	6.6	6.6	6.6	38.493	0	13.043	17184000	8	1	6.08899	5.07361	5.04999	5.35497	4.83081	5.50102	5.32253	4.83437	4.55337	4.85356	0.0592859	1	-0.0392133	-0.0319045	0.109765	1	0.0866024	0.0673749	K4DCR4	K4DCR4	>tr|K4DCR4|K4DCR4_SOLLC Uncharacterized protein OS=Solanum lycopersicum GN=Solyc12g013790.1 PE=4 SV=1
8.00398	7.90686	8.2651	7.78698	7.83999	7.89445	7.76385	7.77664	7.83171								866	30	30	30	35.2	35.2	35.2	102.19	0	282.85	1062900000	124	4	7.37328	6.38502	6.0159	7.09861	5.77154	6.36784	5.9297	6.18884	6.01808	6.09541	0.395723	1	-0.145486	-0.125923	0.482971	1	-0.155925	-0.136734	K4DF00;P31542;P31541;K4BLY5	K4DF00;P31542;P31541;K4BLY5	>tr|K4DF00|K4DF00_SOLLC Uncharacterized protein OS=Solanum lycopersicum GN=Solyc12g042060.1 PE=3 SV=1;>sp|P31542|CLPAB_SOLLC ATP-dependent Clp protease ATP-binding subunit ClpA homolog CD4B, chloroplastic OS=Solanum lycopersicum GN=CD4B PE=3 SV=1;>sp|P3154
6.74902	6.6948	7.30878	6.63082	6.81965	6.92056	6.74552	6.70076	6.8526								868	9	9	9	26	26	26	68.57	0	102.68	107690000	22	5	6.45238	5.15612	4.82	6.24343	4.75841	5.46331	5.06009	5.28303	5.00852	5.06573	1.01599	1	-0.31886	-0.277922	0.912636	1	-0.28891	-0.251709	Q84XW6;K4DFR1;Q84XV7;K4C764;Q93XK8	Q84XW6;K4DFR1;Q84XV7;K4C764	>tr|Q84XW6|Q84XW6_SOLLC Vacuolar H+-ATPase A1 subunit isoform OS=Solanum lycopersicum PE=2 SV=1;>tr|K4DFR1|K4DFR1_SOLLC Uncharacterized protein OS=Solanum lycopersicum GN=LOC543861 PE=3 SV=1;>tr|Q84XV7|Q84XV7_SOLLC Vacuolar H+-ATPase A2 subunit isoform OS=
7.42157	7.28387	8.1611	8.02481	7.92868	7.91326	7.42167	7.23641	7.51763								869	3	2	2	10.4	5.6	5.6	30.821	0	94.964	676950000	17	3	7.83056	6.54135	6.19193	7.51052	6.63591	7.00873	6.75946	6.61468	6.26432	6.6055	0.367019	1	-0.241311	-0.189287	0.582968	1	-0.381009	-0.295018	K4DFV3;V5YNW3;K4CIU0	K4DFV3	>tr|K4DFV3|K4DFV3_SOLLC Plasmamembrane intrinsic protein 13 OS=Solanum lycopersicum GN=Solyc12g056220.1 PE=2 SV=1
6.54717	6.4723	6.8837	6.35243	6.48293	5.37719	6.86986	5.69619	5.47495								871	5	5	5	26	26	26	27.331	0	46.669	48308000	15	1	6.57008	5.53108	5.1919	6.20583	4.82435	5.67695	5.27411	5.80802	5.28782	4.67876	0.594858	1	0.677877	0.44906	0.214817	1	0.305196	0.196644	K4DG14	K4DG14	>tr|K4DG14|K4DG14_SOLLC Uncharacterized protein OS=Solanum lycopersicum GN=Solyc12g056830.1 PE=3 SV=1
6.6796	6.37918	5.93945	5.23167	5.14067	6.28823	5.45709	5.63577	6.20101								872	4	4	4	10.7	10.7	10.7	54.415	0	24.448	24193000	4	6	6.06145	5.30846	5.04254	5.65529	4.4445	5.1586	4.57489	4.87731	4.77856	4.61502	0.312676	1	-0.353439	-0.241775	0.493655	1	-0.424356	-0.308654	K4DG37;K4BTX7;K4BTX6;K4BTX4;K4DG38;K4DG39	K4DG37;K4BTX7;K4BTX6;K4BTX4	>tr|K4DG37|K4DG37_SOLLC Glycosyltransferase OS=Solanum lycopersicum GN=Solyc12g057060.1 PE=3 SV=1;>tr|K4BTX7|K4BTX7_SOLLC Glycosyltransferase OS=Solanum lycopersicum GN=Solyc04g074390.2 PE=3 SV=1;>tr|K4BTX6|K4BTX6_SOLLC Glycosyltransferase OS=Solanum lycop
5.89562	5.8034	6.77738	5.84474	6.17123	5.99111	6.06251	5.91283	5.64447								877	8	7	7	22.4	20.7	20.7	56.505	0	75.867	25974000	28	2	5.98318	4.38855	3.21237	5.87996	4.15767	4.89992	4.27809	4.6134	4.18845	3.9115	0.233872	1	-0.20336	-0.151586	0.19026	1	-0.175163	-0.129516	P30264;K4DH34	P30264;K4DH34	>sp|P30264|CATA1_SOLLC Catalase isozyme 1 OS=Solanum lycopersicum GN=CAT1 PE=2 SV=1;>tr|K4DH34|K4DH34_SOLLC Catalase OS=Solanum lycopersicum GN=cat1 PE=3 SV=1
8.22978	8.06978	8.09792	8.028	8.17534	8.25203	8.13609	8.13615	8.16364								879	21	14	6	37.8	27.1	12.2	47.998	0	208.98	1363800000	84	1	7.70339	6.88282	6.54506	7.0616	6.35234	6.94642	6.48163	6.86873	6.5205	6.47934	0.21062	1	-0.0399033	-0.0371736	0.335546	1	-0.0441052	-0.0418358	K4DH36	K4DH36	>tr|K4DH36|K4DH36_SOLLC Glyceraldehyde-3-phosphate dehydrogenase OS=Solanum lycopersicum GN=Solyc12g094640.1 PE=3 SV=1
7.53685	7.36949	7.71258	7.43399	7.21688	7.32968	7.15921	7.00868	7.08329								881	10	10	2	32.4	32.4	7.5	46.843	0	96.343	261180000	42	4	7.05523	6.20156	5.90042	6.71967	5.68518	6.02723	5.79037	5.83677	5.66269	5.61602	0.00227621	0.994975	0.00149854	0.00123337	0.347918	1	-0.176832	-0.146041	K4DH72;K4DH73;K4C711;K4CDV2	K4DH72;K4DH73;K4C711;K4CDV2	>tr|K4DH72|K4DH72_SOLLC Uncharacterized protein OS=Solanum lycopersicum GN=Solyc12g095990.1 PE=3 SV=1;>tr|K4DH73|K4DH73_SOLLC Uncharacterized protein OS=Solanum lycopersicum GN=Solyc12g096000.1 PE=3 SV=1;>tr|K4C711|K4C711_SOLLC Uncharacterized protein OS=S
7.61582	7.46151	7.11909	7.32085	7.77028	7.85598	7.77101	7.61156	7.44574								882	23	4	4	60.2	13.3	13.3	28.305	0	262.53	331850000	26	1	7.5667	6.648	6.48503	6.51021	6.15721	6.75065	6.78022	6.79909	6.58059	6.46728	0.141266	1	0.0956251	0.0764543	0.240269	1	0.140847	0.114411	K4DHA3	K4DHA3	>tr|K4DHA3|K4DHA3_SOLLC 40S ribosomal protein S6 OS=Solanum lycopersicum GN=Solyc12g096300.1 PE=3 SV=1
7.40715	7.50144	6.80666	7.27404	7.63965	7.78365	7.48606	7.58653	7.54556								886	14	4	4	71.8	19.2	19.2	17.701	0	126.69	259900000	30	14	7.56971	6.44069	6.39575	6.40548	6.21958	6.82286	6.78561	6.78067	6.6432	6.65265	0.0114858	1	0.0104623	0.00804444	0.265398	1	0.19725	0.152097	K4DHR7;K4DHS4;A3FMH5;K4B017;K4CX88;K4CXH9;K4CH96;Q40164;K4D4I0;K4CIZ3;O65830;K4C608;K4D4H7;K4D4H8	K4DHR7;K4DHS4;A3FMH5;K4B017;K4CX88;K4CXH9;K4CH96;Q40164;K4D4I0	>tr|K4DHR7|K4DHR7_SOLLC Uncharacterized protein OS=Solanum lycopersicum GN=Solyc12g098940.1 PE=4 SV=1;>tr|K4DHS4|K4DHS4_SOLLC Uncharacterized protein OS=Solanum lycopersicum GN=Solyc12g099030.1 PE=4 SV=1;>tr|A3FMH5|A3FMH5_SOLLC Ubiquitin (Fragment) OS=Sola
7.31086	7.16755	7.02719	7.12411	7.08486	7.08558	7.10219	7.18588	7.02152								889	7	7	7	35	35	35	28.277	0	57.821	127770000	39	1	6.93033	6.17237	5.8675	6.10109	5.80106	5.95982	5.70255	6.18338	5.94338	5.76347	0.904209	1	0.134295	0.125592	1.27734	1	0.101338	0.0977028	K4DI37	K4DI37	>tr|K4DI37|K4DI37_SOLLC Uncharacterized protein OS=Solanum lycopersicum GN=Solyc12g100160.1 PE=3 SV=1
6.51937	6.48183	6.98279	6.60295	6.60844	5.45863	6.47489	6.49621	5.61312								894	2	2	2	8.1	8.1	8.1	37.429	0	13.432	46603000	2	2	6.43797	5.25496	5.06232	6.13415	5.10755	5.67634	4.56894	5.3356	5.10571	5.0013	0.456524	1	0.514224	0.346089	0.452612	1	0.510649	0.343637	P20721;O49877	P20721;O49877	>sp|P20721|CYSPL_SOLLC Low-temperature-induced cysteine proteinase (Fragment) OS=Solanum lycopersicum PE=2 SV=1;>tr|O49877|O49877_SOLLC CYP1 OS=Solanum lycopersicum GN=C14 PE=2 SV=1
7.54557	5.57086	5.98592	6.508	5.93349	6.42534	6.80174	7.27349	7.08998								895	13	2	2	62.8	16.7	16.7	20.231	0	194.42	83273000	15	2	6.84132	6.33582	6.07951	5.15594	5.04786	4.18469	5.32885	5.87685	6.02412	6.1066	0.433991	1	0.451357	0.312285	0.147258	1	-0.241137	-0.149851	P07180;P05349	P07180;P05349	>sp|P07180|RBS3A_SOLLC Ribulose bisphosphate carboxylase small chain 3A/3C, chloroplastic OS=Solanum lycopersicum GN=RBCS-3A/3C PE=3 SV=1;>sp|P05349|RBS3B_SOLLC Ribulose bisphosphate carboxylase small chain 3B, chloroplastic OS=Solanum lycopersicum GN=RBCS
8.86852	9.05983	8.53479	8.63722	8.9904	9.05111	9.13637	9.11157	8.94812								896	13	13	2	62.8	62.8	16.7	20.278	0	194.89	7944800000	149	1	8.8209	7.83393	7.78816	7.96778	7.4829	8.01724	7.82407	8.04852	7.84391	7.7545	0.0583248	1	0.0360285	0.0296835	0.576581	1	0.209258	0.180142	P07179	P07179	>sp|P07179|RBS2A_SOLLC Ribulose bisphosphate carboxylase small chain 2A, chloroplastic OS=Solanum lycopersicum GN=RBCS-2A PE=2 SV=2
7.65794	7.84678	7.41191	7.59251	7.9016	7.9774	8.08824	7.94953	7.67533								898	12	5	5	62.4	28.2	28.2	20.307	0	163.58	654560000	45	1	7.73677	6.70035	6.63799	6.86589	5.91677	6.81352	6.37692	7.24497	6.77507	6.6618	0.151083	1	0.0913496	0.0745383	0.564586	1	0.21109	0.18103	P08706	P08706	>sp|P08706|RBS1_SOLLC Ribulose bisphosphate carboxylase small chain 1, chloroplastic OS=Solanum lycopersicum GN=RBCS-1 PE=2 SV=2
5.93224	7.20935	6.10321	7.48674	7.21964	7.21368	7.50737	7.5712	7.46632								900	3	3	3	16.8	16.8	16.8	22.918	0	20.777	193080000	9	1	7.13963	6.1873	5.99578	6.46419	5.95901	5.63588	5.90776	6.28675	6.33319	6.32432	0.0238539	1	0.0477138	0.0285904	0.393544	1	0.40566	0.282645	P12372	P12372	>sp|P12372|PSAD_SOLLC Photosystem I reaction center subunit II, chloroplastic OS=Solanum lycopersicum GN=psaD PE=2 SV=1
7.08332	7.71198	7.32685	7.5294	7.79165	7.86493	7.88799	7.94426	7.79575								901	12	12	7	59.2	59.2	44.2	28.774	0	97.293	465160000	59	3	7.62621	6.35286	6.48623	6.72149	6.41327	6.87315	6.46665	6.97698	6.81937	6.42121	0.219839	1	-0.162271	-0.126022	0.349545	1	0.153455	0.129801	P14278;P14279;K4DBF1	P14278;P14279;K4DBF1	>sp|P14278|CB24_SOLLC Chlorophyll a-b binding protein 4, chloroplastic OS=Solanum lycopersicum GN=CAB4 PE=2 SV=1;>sp|P14279|CB25_SOLLC Chlorophyll a-b binding protein 5, chloroplastic (Fragment) OS=Solanum lycopersicum GN=CAB5 PE=2 SV=1;>tr|K4DBF1|K4DBF1_S
8.13925	8.09771	8.27496	7.95526	8.16699	7.92431	8.11224	8.08232	7.94074								902	13	13	3	27.2	27.2	10	49.287	0	124.82	1361200000	106	2	7.73598	6.85139	6.53995	7.27969	6.27602	6.88511	6.35274	6.83663	6.54213	6.42687	0.0603206	1	0.0222425	0.0197215	0.230916	1	0.0689993	0.0617623	P17786;K4C424	P17786;K4C424	>sp|P17786|EF1A_SOLLC Elongation factor 1-alpha OS=Solanum lycopersicum PE=2 SV=1;>tr|K4C424|K4C424_SOLLC Uncharacterized protein OS=Solanum lycopersicum GN=Solyc06g009960.1 PE=4 SV=1
6.21711	6.13139	7.40463	6.62944	6.1295	6.29785	6.34183	5.98193	6.1536								904	4	4	4	22.8	22.8	22.8	17.91	0	31.028	85048000	20	1	6.92966	5.57992	5.09107	6.83565	5.15002	5.53798	5.23175	5.49065	4.99187	4.94149	0.20828	1	-0.222564	-0.157445	0.605071	1	-0.537753	-0.384588	P21568	P21568	>sp|P21568|CYPH_SOLLC Peptidyl-prolyl cis-trans isomerase OS=Solanum lycopersicum GN=CYP PE=2 SV=1
5.39308	5.70137	6.4798	6.53161	5.4202	6.47384	6.70934	5.10909	6.62648								905	3	3	3	12.5	12.5	12.5	34.947	0	18.191	25322000	5	2	6.08128	4.98848	4.63663	5.57653	5.06729	5.22704	5.00299	5.01699	4.49967	5.22081	0.309835	1	-0.315366	-0.22282	2.48016	0.254	-1.11649	-0.947635	P23322;Q157M6	P23322	>sp|P23322|PSBO_SOLLC Oxygen-evolving enhancer protein 1, chloroplastic OS=Solanum lycopersicum GN=PSBO PE=2 SV=2
6.17412	5.96461	6.54586	5.77813	6.3934	6.32408	6.29957	6.27701	5.15676								906	4	4	4	14.4	14.4	14.4	47.798	0	49.082	27256000	11	5	6.07375	4.90729	4.1438	5.89208	4.10374	5.07357	4.65351	4.94901	4.47449	4.18882	0.0565241	1	0.0750399	0.051446	0.170526	1	0.202775	0.139896	P26300;K4D3Y9;Q42887;REV__K4CZX2;Q9SWV5	P26300;K4D3Y9;Q42887	>sp|P26300|ENO_SOLLC Enolase OS=Solanum lycopersicum GN=PGH1 PE=2 SV=1;>tr|K4D3Y9|K4D3Y9_SOLLC Uncharacterized protein OS=Solanum lycopersicum GN=Solyc10g085550.1 PE=3 SV=1;>tr|Q42887|Q42887_SOLLC Enolase (Fragment) OS=Solanum lycopersicum PE=3 SV=1
6.76403	6.78667	6.59641	6.6897	6.84137	6.93128	7.13773	7.11866	6.83591								908	2	2	2	16.8	16.8	16.8	27.47	0	64.473	77206000	19	2	6.84626	5.63384	5.40083	6.06145	5.23014	6.06303	5.89389	6.29596	5.86893	5.55514	0.167898	1	0.0759563	0.064881	0.374015	1	0.127705	0.111717	P27525;P27524	P27525;P27524	>sp|P27525|CB4B_SOLLC Chlorophyll a-b binding protein CP24 10B, chloroplastic OS=Solanum lycopersicum GN=CAP10B PE=3 SV=1;>sp|P27524|CB4A_SOLLC Chlorophyll a-b binding protein CP24 10A, chloroplastic OS=Solanum lycopersicum GN=CAP10A PE=3 SV=1
7.13583	7.10924	7.01279	7.3998	7.41439	7.37214	7.31133	7.24418	7.31057								910	8	8	8	29.3	29.3	29.3	29.92	0	72.07	184650000	38	1	7.36325	6.26309	6.06043	6.57038	6.01157	6.81881	6.22071	6.58632	6.25445	6.1608	0.137794	1	0.0504858	0.0444661	0.0588512	1	0.0241027	0.0211096	P37218	P37218	>sp|P37218|H1_SOLLC Histone H1 OS=Solanum lycopersicum PE=3 SV=1
7.20839	7.01708	7.41888	6.97446	6.87069	6.99102	6.63342	6.74915	6.67193								912	2	2	2	7.7	7.7	7.7	42.652	0	19.143	132560000	19	4	6.80019	5.89669	5.47676	6.53667	5.24037	5.78372	5.48896	5.51175	5.29181	5.23719	0.117908	1	-0.0885212	-0.0695212	0.256573	1	-0.148305	-0.12059	P43282;P43281;P43280;K4D3I3	P43282;P43281;P43280;K4D3I3	>sp|P43282|METK3_SOLLC S-adenosylmethionine synthase 3 OS=Solanum lycopersicum GN=SAM3 PE=2 SV=1;>sp|P43281|METK2_SOLLC S-adenosylmethionine synthase 2 OS=Solanum lycopersicum GN=SAM2 PE=2 SV=1;>sp|P43280|METK1_SOLLC S-adenosylmethionine synthase 1 OS=Sola
6.92312	6.90372	6.49273	6.9264	7.06408	7.15939	7.29285	7.2647	7.01986								913	4	4	4	19.9	19.9	19.9	29.268	0	46.589	100320000	25	1	6.88743	5.86901	5.62308	5.80081	5.43234	6.07893	5.89697	6.30856	6.03306	5.74208	0.263821	1	0.156797	0.126735	0.338145	1	0.186842	0.152116	P54773	P54773	>sp|P54773|PSBS_SOLLC Photosystem II 22 kDa protein, chloroplastic OS=Solanum lycopersicum GN=PSBS PE=3 SV=1
7.99505	8.0724	7.85133	7.88324	8.06945	8.29402	8.03687	8.15836	8.10921								914	14	14	4	71.8	71.8	19.2	17.701	0	131.6	1022000000	103	2	8.16435	7.10524	7.04759	7.2938	6.69836	7.46642	7.28634	7.28876	7.18546	7.14789	0.343674	1	-0.113135	-0.0995624	0.0392605	0.996154	0.0152136	0.0134439	P62980;K4AVQ8	P62980;K4AVQ8	>sp|P62980|RS27A_SOLLC Ubiquitin-40S ribosomal protein S27a OS=Solanum lycopersicum GN=UBI3 PE=3 SV=2;>tr|K4AVQ8|K4AVQ8_SOLLC Uncharacterized protein OS=Solanum lycopersicum GN=Solyc01g056940.2 PE=4 SV=1
6.34895	6.29124	7.53362	6.36237	6.19745	6.29859	6.14457	6.17566	6.25775								915	4	3	3	19.9	16.1	16.1	29.432	0	46.799	93169000	5	3	6.82314	5.49643	5.06367	6.71698	5.15183	5.5144	5.08775	5.2933	4.94773	5.13846	0.411797	1	-0.411357	-0.288765	0.493154	1	-0.475208	-0.334618	P93214;P93212;K4BTW1	P93214;P93212;K4BTW1	>sp|P93214|14339_SOLLC 14-3-3 protein 9 OS=Solanum lycopersicum GN=TFT9 PE=2 SV=2;>sp|P93212|14337_SOLLC 14-3-3 protein 7 OS=Solanum lycopersicum GN=TFT7 PE=2 SV=2;>tr|K4BTW1|K4BTW1_SOLLC Uncharacterized protein OS=Solanum lycopersicum GN=TFT7 PE=3 SV=1
6.90059	6.74554	7.45959	7.2819	7.27552	7.39615	7.05687	6.75858	7.01439								916	4	4	3	12.9	12.9	8	30.752	0	33.42	177990000	15	2	7.4053	6.11391	5.72954	7.06089	6.01005	6.66026	6.31856	6.40233	5.87406	6.054	0.519638	1	-0.210259	-0.178533	0.748022	1	-0.363499	-0.297185	V5YN05;Q08451	V5YN05;Q08451	>tr|V5YN05|V5YN05_SOLLC Plasmamembrane intrinsic protein 15 OS=Solanum lycopersicum GN=PIP1;5 PE=2 SV=1;>sp|Q08451|PIP1_SOLLC Probable aquaporin PIP-type pTOM75 OS=Solanum lycopersicum PE=2 SV=1
8.39599	8.45824	7.8997	8.48845	8.42805	8.44962	8.27007	8.30324	8.42455								918	19	19	19	58.8	58.8	58.8	30.048	0	189.37	2050000000	121	6	8.16563	7.232	7.12506	7.22011	6.90861	7.52084	7.13268	7.2858	7.08561	7.11694	0.266757	1	0.126881	0.106612	0.304078	1	0.138555	0.11688	Q2MI59;A0A0C5C9X2;K4ASW3;A0A0C5CUU5;K4BZL2;K4CZX3	Q2MI59;A0A0C5C9X2;K4ASW3	>sp|Q2MI59|RK2_SOLLC 50S ribosomal protein L2, chloroplastic OS=Solanum lycopersicum GN=rpl2-A PE=3 SV=1;>tr|A0A0C5C9X2|A0A0C5C9X2_SOLLC 50S ribosomal protein L2, chloroplastic OS=Solanum lycopersicum GN=rpl2 PE=3 SV=1;>tr|K4ASW3|K4ASW3_SOLLC Uncharacteriz
5.78694	5.85181	6.72175	5.58261	5.26424	5.62693	5.55018	5.83524	5.88455								919	5	5	5	24.9	24.9	24.9	33	0	35.708	17145000	4	1	6.00368	4.53145	4.06157	5.96745	3.65855	3.7873	NaN	4.30029	3.66175	NaN	0.575579	1	-0.437831	-0.327061	0.485699	1	-0.427313	-0.309023	Q2QJT5	Q2QJT5	>tr|Q2QJT5|Q2QJT5_SOLLC ASR4 OS=Solanum lycopersicum GN=Asr4 PE=2 SV=1
6.61578	6.54276	7.27154	6.63126	6.51463	5.20748	6.49981	6.51787	5.07899								920	11	2	2	31.3	5.8	5.8	50.576	0	83.193	83847000	3	1	6.60127	5.26043	4.87187	6.45684	4.83787	5.54919	5.07922	5.15945	5.026	4.90031	0.439881	1	0.729616	0.426274	0.400653	1	0.672418	0.393121	Q38MV0	Q38MV0	>tr|Q38MV0|Q38MV0_SOLLC Beta-tubulin OS=Solanum lycopersicum GN=TUB PE=2 SV=1
6.64511	6.37936	7.24839	6.5692	6.94661	6.77463	6.50572	6.43399	6.37985								922	3	3	3	22.4	22.4	22.4	27.408	0	24.259	93499000	25	3	6.89163	5.65258	5.24854	6.65263	5.1672	6.12833	5.59633	5.63817	5.27503	5.21069	0.375386	1	-0.227613	-0.181469	0.278563	1	-0.214301	-0.163674	Q3I5C4;Q9SMD3;K4CQB7	Q3I5C4;Q9SMD3	>tr|Q3I5C4|Q3I5C4_SOLLC Cytosolic ascorbate peroxidase 1 OS=Solanum lycopersicum GN=APX1 PE=2 SV=1;>tr|Q9SMD3|Q9SMD3_SOLLC Ascorbate peroxidase OS=Solanum lycopersicum GN=Apx PE=3 SV=1
5.94027	5.88077	5.55236	5.85799	6.03981	6.05926	6.34879	6.23289	6.07904								923	2	2	2	11.6	11.6	11.6	26.202	0	18.947	11557000	4	2	6.02144	4.88325	4.40759	5.29988	4.30658	5.22724	4.86347	5.42807	5.06934	5.00796	0.264485	1	0.152132	0.12372	0.315245	1	0.154272	0.12854	Q40133;Q9LEG3	Q40133;Q9LEG3	>tr|Q40133|Q40133_SOLLC Alcohol dehydrogenase homolog (Fragment) OS=Solanum lycopersicum GN=GAD3 PE=2 SV=1;>tr|Q9LEG3|Q9LEG3_SOLLC Putative alcohol dehydrogenase OS=Solanum lycopersicum GN=yfe37 PE=2 SV=1
7.41133	7.28142	7.97987	7.47822	7.30929	7.55414	7.37985	7.28863	7.39686								932	14	14	13	52	52	46.7	34.467	0	138.41	476970000	66	1	7.37747	6.21767	5.74378	7.18398	5.82504	6.19703	6.07368	6.15073	5.78294	5.96353	0.553156	1	-0.220489	-0.187404	0.940273	1	-0.350511	-0.298473	Q5NE20	Q5NE20	>tr|Q5NE20|Q5NE20_SOLLC Carbonic anhydrase OS=Solanum lycopersicum GN=ca2 PE=2 SV=1
6.62294	6.23734	7.38496	6.43556	6.56329	6.43234	6.58958	6.47194	6.45054								935	5	5	4	15.4	15.4	11.5	37.631	0	51.075	89378000	23	1	6.67248	5.24022	4.51307	6.54047	4.85626	5.46589	4.82831	5.34209	4.87925	5.47631	0.256902	1	-0.20659	-0.156531	0.431139	1	-0.331759	-0.249595	Q645M9	Q645M9	>tr|Q645M9|Q645M9_SOLLC Glyoxisomal malate dehydrogenase OS=Solanum lycopersicum GN=gMDH PE=2 SV=1
6.7587	6.70484	6.89876	6.87965	6.74462	6.89375	6.94033	6.81493	6.89768								937	7	7	7	33.9	33.9	33.9	24.572	0	76.132	72725000	25	1	6.71555	5.62396	5.31361	6.23144	5.32836	5.74499	5.53147	5.99877	5.55581	5.60047	0.280026	1	-0.0371687	-0.0352842	1.93392	1	-0.141931	-0.137501	Q672Q6	Q672Q6	>tr|Q672Q6|Q672Q6_SOLLC Photosystem II oxygen-evolving complex protein 3 OS=Solanum lycopersicum GN=PsbQ PE=2 SV=1
7.41467	7.47257	7.35108	7.53575	7.44232	7.46774	7.40746	7.48659	7.36668								940	8	8	8	23.9	23.9	23.9	44.407	0	60.054	258200000	43	2	7.03173	5.98971	5.75533	6.41283	5.8306	6.25734	6.00182	6.20052	5.89188	5.88599	0.445859	1	0.0574581	0.0544422	0.862211	1	0.0719894	0.0692987	Q6SKP4;K4B1S7	Q6SKP4;K4B1S7	>tr|Q6SKP4|Q6SKP4_SOLLC Ribosomal protein L3 OS=Solanum lycopersicum GN=RPL3 PE=2 SV=1;>tr|K4B1S7|K4B1S7_SOLLC Uncharacterized protein OS=Solanum lycopersicum GN=Solyc01g103510.2 PE=3 SV=1
7.65398	7.46972	7.77036	7.24586	7.41295	7.52341	7.28836	7.20461	7.21909								941	15	15	4	23.5	23.5	5.7	80.158	0	133.23	376470000	48	1	7.04427	6.13811	5.71462	6.74165	5.35704	6.11985	5.77611	5.90733	5.59417	5.50602	0.203295	1	-0.108217	-0.0897752	0.326445	1	-0.14186	-0.120359	Q6UJX4	Q6UJX4	>tr|Q6UJX4|Q6UJX4_SOLLC Molecular chaperone Hsp90-1 OS=Solanum lycopersicum GN=Hsp90-1 PE=2 SV=1
5.3292	5.85649	7.26656	5.62919	6.39599	6.30488	6.63809	6.53813	6.65307								942	2	2	2	6.4	6.4	6.4	27.91	0	13.84	70097000	3	3	6.80431	5.72375	5.12659	6.56944	5.17061	5.39669	4.63454	5.82938	5.56226	5.71441	0.837056	1	-0.876009	-0.58969	0.614005	1	-0.477965	-0.354187	Q7YK44;Q6X1D0;K4BIU3	Q7YK44;Q6X1D0;K4BIU3	>tr|Q7YK44|Q7YK44_SOLLC Superoxide dismutase OS=Solanum lycopersicum GN=sodb PE=2 SV=1;>tr|Q6X1D0|Q6X1D0_SOLLC Superoxide dismutase OS=Solanum lycopersicum GN=FESOD PE=2 SV=1;>tr|K4BIU3|K4BIU3_SOLLC Superoxide dismutase OS=Solanum lycopersicum GN=Solyc03g0
5.60268	5.75432	5.60724	5.55432	5.77301	5.47564	5.64608	5.6977	5.62978								947	2	2	2	8.7	8.7	8.7	32.37	0	18.108	2990300	8	1	5.27159	3.90663	3.30233	4.87115	3.12294	4.7918	4.10782	4.32999	NaN	3.70381	0.213158	1	0.0301407	0.0285724	1.48881	1	0.17079	0.162174	Q93YH0	Q93YH0	>tr|Q93YH0|Q93YH0_SOLLC ATP-dependent Clp protease proteolytic subunit OS=Solanum lycopersicum GN=clpP2 PE=2 SV=1
6.77886	6.82431	6.81572	6.64187	6.76063	6.5934	6.62844	6.49649	6.49146								950	7	7	7	14.6	14.6	14.6	92.199	0	75.584	55456000	25	3	6.06269	4.84579	4.86422	5.64377	4.56895	5.36667	4.88112	5.12057	4.77783	4.53221	0.175341	1	0.0495323	0.0447399	0.163521	1	0.0602822	0.0529398	Q9SDZ6;Q9AWC0;Q9SWF4	Q9SDZ6;Q9AWC0	>tr|Q9SDZ6|Q9SDZ6_SOLLC Phospholipase D alpha (Fragment) OS=Solanum lycopersicum GN=PLDa1 PE=2 SV=1;>tr|Q9AWC0|Q9AWC0_SOLLC Phospholipase D OS=Solanum lycopersicum GN=PLDa1 PE=2 SV=1
5.99585	5.70366	6.76112	5.93078	5.66178	5.26597	5.87512	5.77788	5.75728								952	3	3	3	14.2	14.2	14.2	31.07	0	18.342	18563000	3	2	6.03818	5.0103	4.26524	5.86722	4.47747	4.62897	4.42326	4.92128	4.47235	4.34918	0.00429874	0.998506	0.00579643	0.00402149	0.184722	1	-0.213681	-0.148257	Q9LL35;K4CFW6	Q9LL35;K4CFW6	>tr|Q9LL35|Q9LL35_SOLLC Light dependent NADH:protochlorophyllide oxidoreductase 2 (Fragment) OS=Solanum lycopersicum PE=2 SV=1;>tr|K4CFW6|K4CFW6_SOLLC Uncharacterized protein OS=Solanum lycopersicum GN=Solyc07g054210.2 PE=4 SV=1
6.67406	6.5095	7.28845	6.92997	6.74702	6.64019	6.55784	6.35583	6.66222								953	8	8	6	12.4	12.4	9.1	105.04	0	51.164	84098000	15	5	6.24356	5.00195	4.69188	6.01043	4.80324	5.37649	4.91183	4.94467	4.54925	4.85457	0.234891	1	-0.142996	-0.115389	0.606524	1	-0.326172	-0.262818	Q9SPD5;P23980;P22180;K4DCC3;K4CNH9	Q9SPD5	>tr|Q9SPD5|Q9SPD5_SOLLC Plasma membrane ATPase OS=Solanum lycopersicum GN=LHA2 PE=2 SV=1
7.74949	7.85247	5.89561	8.17785	8.42745	5.97176	7.88204	8.85901	5.33137						+	PCNA_FLAG_control	954	28	28	28	44.5	44.5	44.5	68.976	0	323.31	1263600000	114	7	7.67026	6.38694	6.31566	NaN	6.46673	7.22832	NaN	6.56136	7.2743	NaN	3.11843	0.104	2.20355	1.77938	2.76368	0	2.64673	1.95378	Rep-GFP;Rep;CON__sp|P42212mut2|CFP;CON__sp|P42212mut1|YFP;CON__sp|P42212|GFP;CON__sp|P42212mut3|eGFP;eGFP	Rep-GFP;Rep	>Rep-GFP;>Rep
5.74225	6.38987	5.70414	5.61597	6.50111	5.31594	5.42881	5.21358	5.13636								967	2	2	2	7	7	7	31.57	0	11.393	12388000	2	2	5.86254	NaN	4.89761	NaN	NaN	5.5133	4.95338	NaN	5.35102	3.97321	-4.34294e-08	1	0	0	0.661592	1	0.649377	0.449499	SlPCNA_flag;flag_tag	SlPCNA_flag;flag_tag	>SlPCNA_flag;>flag_tag

## Sheet: proteinGroups
Protein IDs	Majority protein IDs	Peptide counts (all)	Peptide counts (razor+unique)	Peptide counts (unique)	Fasta headers	Number of proteins	Peptides	Razor + unique peptides	Unique peptides	Peptides FrM10_Rep-GFP	Peptides FrM11_Rep-GFP_PCNA_FLAG	Peptides FrM12_PCNA_FLAG_control	Peptides FrM4_Rep-GFP	Peptides FrM5_Rep-GFP_PCNA_FLAG	Peptides FrM6_PCNA_FLAG_control	Peptides FrM7_Rep-GFP	Peptides FrM8_Rep-GFP_PCNA_FLAG	Peptides FrM9_PCNA_FLAG_control	Razor + unique peptides FrM10_Rep-GFP	Razor + unique peptides FrM11_Rep-GFP_PCNA_FLAG	Razor + unique peptides FrM12_PCNA_FLAG_control	Razor + unique peptides FrM4_Rep-GFP	Razor + unique peptides FrM5_Rep-GFP_PCNA_FLAG	Razor + unique peptides FrM6_PCNA_FLAG_control	Razor + unique peptides FrM7_Rep-GFP	Razor + unique peptides FrM8_Rep-GFP_PCNA_FLAG	Razor + unique peptides FrM9_PCNA_FLAG_control	Unique peptides FrM10_Rep-GFP	Unique peptides FrM11_Rep-GFP_PCNA_FLAG	Unique peptides FrM12_PCNA_FLAG_control	Unique peptides FrM4_Rep-GFP	Unique peptides FrM5_Rep-GFP_PCNA_FLAG	Unique peptides FrM6_PCNA_FLAG_control	Unique peptides FrM7_Rep-GFP	Unique peptides FrM8_Rep-GFP_PCNA_FLAG	Unique peptides FrM9_PCNA_FLAG_control	Sequence coverage [%]	Unique + razor sequence coverage [%]	Unique sequence coverage [%]	Mol. weight [kDa]	Sequence length	Sequence lengths	Q-value	Score	Identification type FrM10_Rep-GFP	Identification type FrM11_Rep-GFP_PCNA_FLAG	Identification type FrM12_PCNA_FLAG_control	Identification type FrM4_Rep-GFP	Identification type FrM5_Rep-GFP_PCNA_FLAG
Q9STA8;O82000;A0A060PVS3	Q9STA8;O82000;A0A060PVS3	1;1;1	1;1;1	1;1;1	>tr|Q9STA8|Q9STA8_SOLLC Hexose transporter OS=Solanum lycopersicum GN=ht2 PE=2 SV=1;>tr|O82000|O82000_SOLLC Hexose transporter protein OS=Solanum lycopersicum PE=2 SV=1;>tr|A0A060PVS3|A0A060PVS3_SOLLC Sugar transporter 2 OS=Solanum lycopersicum GN=STP2 PE=	3	1	1	1	1	0	1	0	1	1	1	1	0	1	0	1	0	1	1	1	1	0	1	0	1	0	1	1	1	1	0	3.3	3.3	3.3	57.575	523	523;523;523	0	12.127	By MS/MS	By matching	By MS/MS	By matching	By MS/MS
A0A068EXM2;J7Q5V6;Q8MDI4;K4D005;K4B911;A0A0K0MAK0;A0A0K0M9G7;A0A0K0MNP7;K4DG81;K4CCX8	A0A068EXM2	37;16;10;3;2;1;1;1;1;1	1;1;0;0;0;0;0;0;0;0	1;1;0;0;0;0;0;0;0;0	>tr|A0A068EXM2|A0A068EXM2_SOLLC Ribulose-1,5-bisphosphate carboxylase/oxygenase large subunit (Fragment) OS=Solanum lycopersicum GN=rbcL PE=3 SV=1	10	37	1	1	27	28	33	29	34	36	35	34	30	0	0	0	0	0	0	0	1	1	0	0	0	0	0	0	0	1	1	64.7	4.1	4.1	46.313	419	419;193;143;73;129;51;62;69;102;181	0	323.31	By matching	By matching	By matching	By matching	By matching
Q2MIA4;A0A0C5C9Q9;K4DEG3	Q2MIA4;A0A0C5C9Q9	11;11;1	11;11;1	11;11;1	>sp|Q2MIA4|PSBC_SOLLC Photosystem II CP43 reaction center protein OS=Solanum lycopersicum GN=psbC PE=3 SV=1;>tr|A0A0C5C9Q9|A0A0C5C9Q9_SOLLC Photosystem II CP43 reaction center protein OS=Solanum lycopersicum GN=psbC PE=3 SV=1	3	11	11	11	9	7	9	8	10	10	10	9	10	9	7	9	8	10	10	10	9	10	9	7	9	8	10	10	10	9	10	27.3	27.3	27.3	51.893	473	473;473;74	0	115.6	By MS/MS	By MS/MS	By MS/MS	By MS/MS	By MS/MS
Q2MI94;A0A0C5C9T7;K4AUQ3	Q2MI94;A0A0C5C9T7	7;7;2	1;1;1	1;1;1	>sp|Q2MI94|ATPE_SOLLC ATP synthase epsilon chain, chloroplastic OS=Solanum lycopersicum GN=atpE PE=3 SV=1;>tr|A0A0C5C9T7|A0A0C5C9T7_SOLLC ATP synthase epsilon chain, chloroplastic OS=Solanum lycopersicum GN=atpE PE=3 SV=1	3	7	1	1	6	5	6	3	5	5	7	5	5	1	1	1	1	1	1	1	1	1	1	1	1	1	1	1	1	1	1	43.6	8.3	8.3	14.579	133	133;133;96	0	123.88	By MS/MS	By MS/MS	By matching	By MS/MS	By matching
Q3SC83;A0A0C5C9U3	Q3SC83;A0A0C5C9U3	1;1	1;1	1;1	>sp|Q3SC83|PSBF_SOLLC Cytochrome b559 subunit beta OS=Solanum lycopersicum GN=psbF PE=3 SV=1;>tr|A0A0C5C9U3|A0A0C5C9U3_SOLLC Cytochrome b559 subunit beta OS=Solanum lycopersicum GN=psbF PE=3 SV=1	2	1	1	1	1	1	1	1	1	1	1	1	1	1	1	1	1	1	1	1	1	1	1	1	1	1	1	1	1	1	1	30.8	30.8	30.8	4.4843	39	39;39	0.0023364	6.3189	By matching	By matching	By matching	By MS/MS	By matching
Q2MI68;A0A0C5C9V1;K4ASV9	Q2MI68;A0A0C5C9V1;K4ASV9	10;10;10	10;10;10	10;10;10	>sp|Q2MI68|RR11_SOLLC 30S ribosomal protein S11, chloroplastic OS=Solanum lycopersicum GN=rps11 PE=3 SV=1;>tr|A0A0C5C9V1|A0A0C5C9V1_SOLLC 30S ribosomal protein S11, chloroplastic OS=Solanum lycopersicum GN=rps11 PE=3 SV=1;>tr|K4ASV9|K4ASV9_SOLLC Ribosomal	3	10	10	10	9	8	8	9	10	9	10	10	9	9	8	8	9	10	9	10	10	9	9	8	8	9	10	9	10	10	9	63.8	63.8	63.8	14.913	138	138;138;171	0	103.34	By MS/MS	By MS/MS	By MS/MS	By MS/MS	By MS/MS
Q2MI62;A0A0C5C9V4;K4D7T2	Q2MI62;A0A0C5C9V4	8;8;1	8;8;1	2;2;0	>sp|Q2MI62|RR3_SOLLC 30S ribosomal protein S3, chloroplastic OS=Solanum lycopersicum GN=rps3 PE=3 SV=1;>tr|A0A0C5C9V4|A0A0C5C9V4_SOLLC 30S ribosomal protein S3, chloroplastic OS=Solanum lycopersicum GN=rps3 PE=3 SV=1	3	8	8	2	8	7	8	7	8	8	8	8	7	8	7	8	7	8	8	8	8	7	2	2	2	2	2	2	2	2	2	39.9	39.9	11.9	25.15	218	218;218;90	0	75.802	By MS/MS	By MS/MS	By MS/MS	By MS/MS	By MS/MS
Q2MI46;K4D771;A0A0C5C9W4	Q2MI46;K4D771;A0A0C5C9W4	1;1;1	1;1;1	1;1;1	>sp|Q2MI46|NDHI_SOLLC NAD(P)H-quinone oxidoreductase subunit I, chloroplastic OS=Solanum lycopersicum GN=ndhI PE=3 SV=1;>tr|K4D771|K4D771_SOLLC NAD(P)H-quinone oxidoreductase subunit I, chloroplastic OS=Solanum lycopersicum GN=ndhI PE=3 SV=1;>tr|A0A0C5C9W4	3	1	1	1	1	1	1	1	1	1	1	1	1	1	1	1	1	1	1	1	1	1	1	1	1	1	1	1	1	1	1	6.6	6.6	6.6	19.537	167	167;167;167	0.0024213	6.4908	By matching	By matching	By matching	By MS/MS	By matching
Q2MI42;A0A0C5C9W8;K4D779	Q2MI42;A0A0C5C9W8;K4D779	2;2;1	2;2;1	2;2;1	>sp|Q2MI42|TI214_SOLLC Protein TIC 214 OS=Solanum lycopersicum GN=TIC214 PE=3 SV=1;>tr|A0A0C5C9W8|A0A0C5C9W8_SOLLC Ycf1 protein OS=Solanum lycopersicum GN=ycf1 PE=4 SV=1;>tr|K4D779|K4D779_SOLLC Uncharacterized protein OS=Solanum lycopersicum GN=Solyc11g021	3	2	2	2	1	1	2	0	1	1	2	2	1	1	1	2	0	1	1	2	2	1	1	1	2	0	1	1	2	2	1	1.6	1.6	1.6	225.28	1891	1891;1891;177	0	11.4	By matching	By matching	By MS/MS	By matching	By matching
Q2MIB4;A0A0C5CEA0;K4DDU0	Q2MIB4;A0A0C5CEA0	9;9;3	9;9;3	9;9;3	>sp|Q2MIB4|ATPF_SOLLC ATP synthase subunit b, chloroplastic OS=Solanum lycopersicum GN=atpF PE=3 SV=1;>tr|A0A0C5CEA0|A0A0C5CEA0_SOLLC ATP synthase subunit b, chloroplastic OS=Solanum lycopersicum GN=atpF PE=3 SV=1	3	9	9	9	6	6	9	6	9	8	8	8	9	6	6	9	6	9	8	8	8	9	6	6	9	6	9	8	8	8	9	45.1	45.1	45.1	20.871	184	184;209;60	0	94.647	By MS/MS	By MS/MS	By MS/MS	By MS/MS	By MS/MS
K4CYR6;Q2MIA8;A0A0C5CEA8	K4CYR6;Q2MIA8;A0A0C5CEA8	1;1;1	1;1;1	1;1;1	>tr|K4CYR6|K4CYR6_SOLLC Uncharacterized protein OS=Solanum lycopersicum GN=Solyc10g017920.1 PE=3 SV=1;>sp|Q2MIA8|RPOB_SOLLC DNA-directed RNA polymerase subunit beta OS=Solanum lycopersicum GN=rpoB PE=3 SV=1;>tr|A0A0C5CEA8|A0A0C5CEA8_SOLLC DNA-directed RNA	3	1	1	1	1	1	1	0	1	0	0	0	0	1	1	1	0	1	0	0	0	0	1	1	1	0	1	0	0	0	0	6	6	6	24.538	215	215;1070;1070	0.0087241	5.9079	By matching	By MS/MS	By MS/MS	By matching	By matching
Q2MIA1;A0A0C5CEC1;Q19KB4;K4C423	Q2MIA1;A0A0C5CEC1;Q19KB4	5;5;3;1	5;5;3;1	5;5;3;1	>sp|Q2MIA1|PSAB_SOLLC Photosystem I P700 chlorophyll a apoprotein A2 OS=Solanum lycopersicum GN=psaB PE=3 SV=1;>tr|A0A0C5CEC1|A0A0C5CEC1_SOLLC Photosystem I P700 chlorophyll a apoprotein A2 OS=Solanum lycopersicum GN=psaB PE=3 SV=1;>tr|Q19KB4|Q19KB4_SOLLC	4	5	5	5	1	1	3	1	3	4	4	4	1	1	1	3	1	3	4	4	4	1	1	1	3	1	3	4	4	4	1	8.9	8.9	8.9	82.409	734	734;734;422;56	0	37.775	By matching	By MS/MS	By MS/MS	By matching	By MS/MS
Q2MI98;A0A0C5CEC3;K4CS03;K4CS05;K4D7A6;K4CRZ9	Q2MI98;A0A0C5CEC3	13;13;3;3;2;1	13;13;3;3;2;1	13;13;3;3;2;1	>sp|Q2MI98|RR4_SOLLC 30S ribosomal protein S4, chloroplastic OS=Solanum lycopersicum GN=rps4 PE=3 SV=1;>tr|A0A0C5CEC3|A0A0C5CEC3_SOLLC 30S ribosomal protein S4, chloroplastic OS=Solanum lycopersicum GN=rps4 PE=3 SV=1	6	13	13	13	12	11	11	10	13	12	13	13	12	12	11	11	10	13	12	13	13	12	12	11	11	10	13	12	13	13	12	56.2	56.2	56.2	23.379	201	201;201;117;176;109;114	0	164.16	By MS/MS	By MS/MS	By MS/MS	By MS/MS	By MS/MS
Q9SCB5;Q2MI93;A0A0C5CEC7;A8Y6N6;K4BRC3	Q9SCB5;Q2MI93;A0A0C5CEC7;A8Y6N6	20;20;20;13;1	1;1;1;0;0	1;1;1;0;0	>tr|Q9SCB5|Q9SCB5_SOLLC ATP synthase subunit beta (Fragment) OS=Solanum lycopersicum GN=atpB PE=3 SV=1;>sp|Q2MI93|ATPB_SOLLC ATP synthase subunit beta, chloroplastic OS=Solanum lycopersicum GN=atpB PE=3 SV=1;>tr|A0A0C5CEC7|A0A0C5CEC7_SOLLC ATP synthase sub	5	20	1	1	17	15	19	15	17	19	19	19	17	1	1	1	1	1	1	1	1	1	1	1	1	1	1	1	1	1	1	61.6	2.4	2.4	52.952	498	498;498;498;336;139	0	264.35	By MS/MS	By MS/MS	By MS/MS	By MS/MS	By MS/MS
Q2MI78;A0A0C5CED7	Q2MI78;A0A0C5CED7	3;3	3;3	3;3	>sp|Q2MI78|RR18_SOLLC 30S ribosomal protein S18, chloroplastic OS=Solanum lycopersicum GN=rps18 PE=3 SV=1;>tr|A0A0C5CED7|A0A0C5CED7_SOLLC 30S ribosomal protein S18, chloroplastic OS=Solanum lycopersicum GN=rps18 PE=3 SV=1	2	3	3	3	3	2	3	3	3	3	3	3	3	3	2	3	3	3	3	3	3	3	3	2	3	3	3	3	3	3	3	26.7	26.7	26.7	12.052	101	101;101	0	22.344	By MS/MS	By MS/MS	By MS/MS	By MS/MS	By MS/MS
Q2MI72;A0A0C5CEE1	Q2MI72;A0A0C5CEE1	3;3	3;3	3;3	>sp|Q2MI72|PSBH_SOLLC Photosystem II reaction center protein H OS=Solanum lycopersicum GN=psbH PE=3 SV=1;>tr|A0A0C5CEE1|A0A0C5CEE1_SOLLC Photosystem II phosphoprotein OS=Solanum lycopersicum GN=psbH PE=3 SV=1	2	3	3	3	3	3	3	2	3	3	2	3	3	3	3	3	2	3	3	2	3	3	3	3	3	2	3	3	2	3	3	37	37	37	7.7589	73	73;73	0	38.542	By MS/MS	By MS/MS	By MS/MS	By MS/MS	By MS/MS
Q2MI64;A0A0C5CEE6	Q2MI64;A0A0C5CEE6	1;1	1;1	1;1	>sp|Q2MI64|RK14_SOLLC 50S ribosomal protein L14, chloroplastic OS=Solanum lycopersicum GN=rpl14 PE=3 SV=1;>tr|A0A0C5CEE6|A0A0C5CEE6_SOLLC 50S ribosomal protein L14, chloroplastic OS=Solanum lycopersicum GN=rpl14 PE=3 SV=1	2	1	1	1	1	0	1	1	1	1	1	0	1	1	0	1	1	1	1	1	0	1	1	0	1	1	1	1	1	0	1	10.7	10.7	10.7	13.578	122	122;122	0.0087719	5.9238	By MS/MS	By matching	By matching	By matching	By matching
K4ASW2;Q2MI60;A0A0C5CEF1	K4ASW2;Q2MI60;A0A0C5CEF1	1;1;1	1;1;1	1;1;1	>tr|K4ASW2|K4ASW2_SOLLC Uncharacterized protein OS=Solanum lycopersicum GN=rps19 PE=3 SV=1;>sp|Q2MI60|RR19_SOLLC 30S ribosomal protein S19, chloroplastic OS=Solanum lycopersicum GN=rps19 PE=3 SV=1;>tr|A0A0C5CEF1|A0A0C5CEF1_SOLLC 30S ribosomal protein S19,	3	1	1	1	1	1	1	1	1	1	1	1	1	1	1	1	1	1	1	1	1	1	1	1	1	1	1	1	1	1	1	22.4	22.4	22.4	5.5253	49	49;92;114	0	6.9553	By MS/MS	By MS/MS	By MS/MS	By MS/MS	By MS/MS
Q2MIC2;A0A0C5CEF2;A0A0C5CEG6;K4DGI4	Q2MIC2;A0A0C5CEF2;A0A0C5CEG6;K4DGI4	3;3;3;2	3;3;3;2	3;3;3;2	>sp|Q2MIC2|RR12_SOLLC 30S ribosomal protein S12, chloroplastic OS=Solanum lycopersicum GN=rps12-A PE=3 SV=1;>tr|A0A0C5CEF2|A0A0C5CEF2_SOLLC 30S ribosomal protein S12, chloroplastic OS=Solanum lycopersicum GN=rps12 PE=3 SV=1;>tr|A0A0C5CEG6|A0A0C5CEG6_SOLLC	4	3	3	3	3	3	3	3	3	3	3	3	3	3	3	3	3	3	3	3	3	3	3	3	3	3	3	3	3	3	3	18.7	18.7	18.7	13.738	123	123;123;136;83	0	20.241	By MS/MS	By MS/MS	By MS/MS	By MS/MS	By MS/MS
K4D008;Q2MI44;A0A0C5CEG4	K4D008;Q2MI44;A0A0C5CEG4	1;1;1	1;1;1	1;1;1	>tr|K4D008|K4D008_SOLLC Uncharacterized protein OS=Solanum lycopersicum GN=Solyc10g047460.1 PE=4 SV=1;>sp|Q2MI44|NDHH_SOLLC NAD(P)H-quinone oxidoreductase subunit H, chloroplastic OS=Solanum lycopersicum GN=ndhH PE=3 SV=1;>tr|A0A0C5CEG4|A0A0C5CEG4_SOLLC NA	3	1	1	1	1	1	1	1	1	1	1	1	1	1	1	1	1	1	1	1	1	1	1	1	1	1	1	1	1	1	1	14.8	14.8	14.8	7.1439	61	61;393;393	0	7.2217	By matching	By MS/MS	By MS/MS	By matching	By MS/MS
Q2MIC0;A0A0C5CHA2;K4B4X9;K4B4J8	Q2MIC0;A0A0C5CHA2	6;6;1;1	6;6;1;1	6;6;1;1	>sp|Q2MIC0|PSBA_SOLLC Photosystem II protein D1 OS=Solanum lycopersicum GN=psbA PE=3 SV=1;>tr|A0A0C5CHA2|A0A0C5CHA2_SOLLC Photosystem II protein D1 OS=Solanum lycopersicum GN=psbA PE=3 SV=1	4	6	6	6	5	4	4	3	3	6	5	6	6	5	4	4	3	3	6	5	6	6	5	4	4	3	3	6	5	6	6	20.7	20.7	20.7	38.95	353	353;353;51;261	0	73.744	By MS/MS	By MS/MS	By MS/MS	By MS/MS	By MS/MS
Q2MIB5;A0A0C5CHA6;K4C8X4;K4CZH8;K4D8S7	Q2MIB5;A0A0C5CHA6	34;34;3;2;1	34;34;3;2;1	34;34;3;2;1	>sp|Q2MIB5|ATPA_SOLLC ATP synthase subunit alpha, chloroplastic OS=Solanum lycopersicum GN=atpA PE=3 SV=1;>tr|A0A0C5CHA6|A0A0C5CHA6_SOLLC ATP synthase subunit alpha, chloroplastic OS=Solanum lycopersicum GN=atpA PE=3 SV=1	5	34	34	34	27	26	32	26	31	27	32	31	26	27	26	32	26	31	27	32	31	26	27	26	32	26	31	27	32	31	26	49.5	49.5	49.5	55.411	507	507;507;108;293;91	0	323.31	By MS/MS	By MS/MS	By MS/MS	By MS/MS	By MS/MS
Q2MIB1;A0A0C5CHB1;K4CJV3;K4AUT4	Q2MIB1;A0A0C5CHB1	5;5;1;1	5;5;1;1	4;4;0;0	>sp|Q2MIB1|RR2_SOLLC 30S ribosomal protein S2, chloroplastic OS=Solanum lycopersicum GN=rps2 PE=3 SV=1;>tr|A0A0C5CHB1|A0A0C5CHB1_SOLLC 30S ribosomal protein S2, chloroplastic OS=Solanum lycopersicum GN=rps2 PE=3 SV=1	4	5	5	4	3	3	4	2	4	3	4	3	2	3	3	4	2	4	3	4	3	2	2	2	3	1	3	2	3	2	1	28.8	28.8	25.4	26.943	236	236;236;61;200	0	42.722	By MS/MS	By MS/MS	By matching	By matching	By MS/MS
Q2MIA2;A0A0C5CHD2	Q2MIA2;A0A0C5CHD2	6;6	6;6	6;6	>sp|Q2MIA2|RR14_SOLLC 30S ribosomal protein S14, chloroplastic OS=Solanum lycopersicum GN=rps14 PE=3 SV=1;>tr|A0A0C5CHD2|A0A0C5CHD2_SOLLC 30S ribosomal protein S14, chloroplastic OS=Solanum lycopersicum GN=rps14 PE=3 SV=1	2	6	6	6	5	6	6	5	6	5	5	6	6	5	6	6	5	6	5	5	6	6	5	6	6	5	6	5	5	6	6	52	52	52	11.76	100	100;100	0	61.634	By MS/MS	By MS/MS	By MS/MS	By MS/MS	By MS/MS
P27065;A0A0C5CHE6;R4KR84;R4KTU1;R4KWK2;R4KWJ6;R4KR74;R4KTW3;R4KMW8;R4KMV8;N0GUQ0;A0A0K1CVQ2;S5PZJ1;E7E8A8;K7XGS5;A0A0K0MAK6;A0A0K0M9X6;A0A0K0M9G6;A0A0K0M9G1;K4DG82	P27065;A0A0C5CHE6;R4KR84;R4KTU1;R4KWK2;R4KWJ6;R4KR74;R4KTW3;R4KMW8;R4KMV8	49;49;42;41;41;41;41;40;40;40;21;19;17;16;8;5;5;5;5;1	49;49;42;41;41;41;41;40;40;40;21;19;17;16;8;5;5;5;5;1	9;9;2;2;2;2;2;2;2;2;2;0;0;0;0;0;0;0;0;1	>sp|P27065|RBL_SOLLC Ribulose bisphosphate carboxylase large chain OS=Solanum lycopersicum GN=rbcL PE=1 SV=4;>tr|A0A0C5CHE6|A0A0C5CHE6_SOLLC Ribulose 1,5-bisphosphate carboxylase/oxygenase large subunit OS=Solanum lycopersicum GN=rbcL PE=3 SV=1;>tr|R4KR84|	20	49	49	9	34	37	46	39	45	47	46	43	41	34	37	46	39	45	47	46	43	41	4	6	9	7	7	8	7	6	8	68.6	68.6	12.2	52.954	477	477;477;432;433;434;434;435;427;432;432;225;233;181;184;144;51;62;62;62;112	0	323.31	By MS/MS	By MS/MS	By MS/MS	By MS/MS	By MS/MS
Q2MI87;A0A0C5CHE9;K4BZL1;K4CZP0	Q2MI87;A0A0C5CHE9	6;6;2;2	6;6;2;2	6;6;2;2	>sp|Q2MI87|CYF_SOLLC Cytochrome f OS=Solanum lycopersicum GN=petA PE=3 SV=1;>tr|A0A0C5CHE9|A0A0C5CHE9_SOLLC Cytochrome f OS=Solanum lycopersicum GN=petA PE=3 SV=1	4	6	6	6	4	5	5	5	5	5	6	5	5	4	5	5	5	5	5	6	5	5	4	5	5	5	5	5	6	5	5	29.1	29.1	29.1	35.217	320	320;320;174;391	0	90.549	By MS/MS	By MS/MS	By MS/MS	By MS/MS	By MS/MS
Q2MI65;A0A0C5CHG4	Q2MI65;A0A0C5CHG4	7;7	7;7	7;7	>sp|Q2MI65|RR8_SOLLC 30S ribosomal protein S8, chloroplastic OS=Solanum lycopersicum GN=rps8 PE=3 SV=1;>tr|A0A0C5CHG4|A0A0C5CHG4_SOLLC 30S ribosomal protein S8, chloroplastic OS=Solanum lycopersicum GN=rps8 PE=3 SV=1	2	7	7	7	7	7	6	5	7	6	7	6	7	7	7	6	5	7	6	7	6	7	7	7	6	5	7	6	7	6	7	50.7	50.7	50.7	15.776	134	134;134	0	84.71	By MS/MS	By MS/MS	By MS/MS	By MS/MS	By MS/MS
Q2MI49;A0A0C5CHH4	Q2MI49;A0A0C5CHH4	4;4	4;4	4;4	>sp|Q2MI49|PSAC_SOLLC Photosystem I iron-sulfur center OS=Solanum lycopersicum GN=psaC PE=3 SV=1;>tr|A0A0C5CHH4|A0A0C5CHH4_SOLLC Photosystem I iron-sulfur center OS=Solanum lycopersicum GN=psaC PE=3 SV=1	2	4	4	4	3	3	4	3	4	3	3	3	4	3	3	4	3	4	3	3	3	4	3	3	4	3	4	3	3	3	4	63	63	63	9.0384	81	81;81	0	41.575	By MS/MS	By MS/MS	By MS/MS	By MS/MS	By MS/MS
Q2MIB8;A0A0C5CUK8	Q2MIB8;A0A0C5CUK8	2;2	2;2	2;2	>sp|Q2MIB8|RR16_SOLLC 30S ribosomal protein S16, chloroplastic OS=Solanum lycopersicum GN=rps16 PE=3 SV=1;>tr|A0A0C5CUK8|A0A0C5CUK8_SOLLC 30S ribosomal protein S16, chloroplastic OS=Solanum lycopersicum GN=rps16 PE=3 SV=1	2	2	2	2	2	2	2	2	2	1	2	2	2	2	2	2	2	2	1	2	2	2	2	2	2	2	2	1	2	2	2	25	25	25	10.38	88	88;88	0	12.728	By MS/MS	By MS/MS	By matching	By MS/MS	By matching
Q2MIA5;A0A0C5CUN5;K4CLB7;K4CC19	Q2MIA5;A0A0C5CUN5	5;5;1;1	5;5;1;1	5;5;1;1	>sp|Q2MIA5|PSBD_SOLLC Photosystem II D2 protein OS=Solanum lycopersicum GN=psbD PE=3 SV=1;>tr|A0A0C5CUN5|A0A0C5CUN5_SOLLC Photosystem II D2 protein OS=Solanum lycopersicum GN=psbD PE=3 SV=1	4	5	5	5	3	3	5	4	5	5	5	4	5	3	3	5	4	5	5	5	4	5	3	3	5	4	5	5	5	4	5	15.3	15.3	15.3	39.535	353	353;353;83;124	0	57.275	By MS/MS	By MS/MS	By MS/MS	By MS/MS	By MS/MS
Q2MIA0;A0A0C5CUR3;K4C422;K4CS01;K4B4U6	Q2MIA0;A0A0C5CUR3	4;4;1;1;1	4;4;1;1;1	4;4;1;1;1	>sp|Q2MIA0|PSAA_SOLLC Photosystem I P700 chlorophyll a apoprotein A1 OS=Solanum lycopersicum GN=psaA PE=3 SV=1;>tr|A0A0C5CUR3|A0A0C5CUR3_SOLLC Photosystem I P700 chlorophyll a apoprotein A1 OS=Solanum lycopersicum GN=psaA PE=3 SV=1	5	4	4	4	3	3	3	1	4	4	4	4	3	3	3	3	1	4	4	4	4	3	3	3	3	1	4	4	4	4	3	5.2	5.2	5.2	83.046	750	750;750;72;80;283	0	23.242	By matching	By MS/MS	By MS/MS	By MS/MS	By MS/MS
C6L8P4;K4ASW0;Q2MI63;A0A0C5CUU1;K4CXM1	C6L8P4;K4ASW0;Q2MI63;A0A0C5CUU1	11;11;11;11;1	11;11;11;11;1	11;11;11;11;1	>tr|C6L8P4|C6L8P4_SOLLC 50S ribosomal protein L16, chloroplastic (Fragment) OS=Solanum lycopersicum PE=3 SV=1;>tr|K4ASW0|K4ASW0_SOLLC Uncharacterized protein OS=Solanum lycopersicum GN=rpl16 PE=3 SV=1;>sp|Q2MI63|RK16_SOLLC 50S ribosomal protein L16, chloro	5	11	11	11	8	8	9	9	8	11	9	10	10	8	8	9	9	8	11	9	10	10	8	8	9	9	8	11	9	10	10	79.5	79.5	79.5	13.091	117	117;118;134;134;76	0	119.78	By MS/MS	By MS/MS	By MS/MS	By MS/MS	By MS/MS
Q2MI54;A0A0C5CUU8;K4CT06;K4CTX8;K4BH27	Q2MI54;A0A0C5CUU8;K4CT06	8;8;6;3;1	8;8;6;3;1	5;5;4;2;1	>sp|Q2MI54|RR7_SOLLC 30S ribosomal protein S7, chloroplastic OS=Solanum lycopersicum GN=rps7-A PE=3 SV=1;>tr|A0A0C5CUU8|A0A0C5CUU8_SOLLC 30S ribosomal protein S7, chloroplastic OS=Solanum lycopersicum GN=rps7 PE=3 SV=1;>tr|K4CT06|K4CT06_SOLLC Uncharacteriz	5	8	8	5	7	8	8	8	8	8	8	6	8	7	8	8	8	8	8	8	6	8	4	5	5	5	5	5	5	3	5	43.9	43.9	31.6	17.386	155	155;155;155;131;63	0	85.78	By MS/MS	By MS/MS	By MS/MS	By MS/MS	By MS/MS
Q2MI43;A0A0C5CUV5	Q2MI43;A0A0C5CUV5	4;4	4;4	4;4	>sp|Q2MI43|RR15_SOLLC 30S ribosomal protein S15, chloroplastic OS=Solanum lycopersicum GN=rps15 PE=3 SV=1;>tr|A0A0C5CUV5|A0A0C5CUV5_SOLLC 30S ribosomal protein S15, chloroplastic OS=Solanum lycopersicum GN=rps15 PE=3 SV=1	2	4	4	4	4	4	4	4	4	4	4	4	4	4	4	4	4	4	4	4	4	4	4	4	4	4	4	4	4	4	4	40.2	40.2	40.2	10.429	87	87;87	0	45.697	By MS/MS	By MS/MS	By MS/MS	By MS/MS	By MS/MS
P42652;A0A0J9YZP8;P93207;K4ATN1;K4BXW5	P42652;A0A0J9YZP8	4;4;1;1;1	2;2;0;0;0	2;2;0;0;0	>sp|P42652|14334_SOLLC 14-3-3 protein 4 OS=Solanum lycopersicum GN=TFT4 PE=2 SV=1;>tr|A0A0J9YZP8|A0A0J9YZP8_SOLLC Uncharacterized protein OS=Solanum lycopersicum PE=3 SV=1	5	4	2	2	3	2	4	3	2	4	2	2	3	1	1	2	1	1	2	1	1	1	1	1	2	1	1	2	1	1	1	18.8	9.6	9.6	29.298	260	260;260;252;274;285	0	34.75	By MS/MS	By MS/MS	By MS/MS	By matching	By matching
A0A0J9YZP9;P12360;K4C2T0	A0A0J9YZP9;P12360;K4C2T0	2;1;1	2;1;1	2;1;1	>tr|A0A0J9YZP9|A0A0J9YZP9_SOLLC Uncharacterized protein OS=Solanum lycopersicum PE=4 SV=1;>sp|P12360|CB11_SOLLC Chlorophyll a-b binding protein 6A, chloroplastic OS=Solanum lycopersicum GN=CAB6A PE=2 SV=1;>tr|K4C2T0|K4C2T0_SOLLC Uncharacterized protein OS=	3	2	2	2	1	1	1	1	2	1	2	2	1	1	1	1	1	2	1	2	2	1	1	1	1	1	2	1	2	2	1	15.4	15.4	15.4	26.466	246	246;246;246	0	13	By MS/MS	By MS/MS	By matching	By MS/MS	By MS/MS
A0A0K0M9H5	A0A0K0M9H5	2	1	1	>tr|A0A0K0M9H5|A0A0K0M9H5_SOLLC Ribulose-1,5-bisphosphate carboxylase/oxygenase large subunit (Fragment) OS=Solanum lycopersicum GN=rbcL PE=3 SV=1	1	2	1	1	1	1	2	1	2	2	1	2	1	0	0	1	0	1	1	0	1	0	0	0	1	0	1	1	0	1	0	32.3	32.3	32.3	6.6523	62	62	0	33.694	By matching	By matching	By MS/MS	By matching	By matching
A0A0K0MAZ2	A0A0K0MAZ2	3	1	1	>tr|A0A0K0MAZ2|A0A0K0MAZ2_SOLLC Ribulose-1,5-bisphosphate carboxylase/oxygenase large subunit (Fragment) OS=Solanum lycopersicum GN=rbcL PE=3 SV=1	1	3	1	1	3	2	3	3	3	2	2	2	2	1	0	1	1	1	0	0	0	0	1	0	1	1	1	0	0	0	0	45.1	17.6	17.6	5.7084	51	51	0	69.701	By matching	By matching	By matching	By matching	By MS/MS
P12670;A0A0P0UWG5;Q01591;K4CP63	P12670;A0A0P0UWG5;Q01591;K4CP63	2;2;1;1	2;2;1;1	1;1;0;0	>sp|P12670|NP24_SOLLC Protein NP24 OS=Solanum lycopersicum PE=1 SV=2;>tr|A0A0P0UWG5|A0A0P0UWG5_SOLLC Protein NP24 (Fragment) OS=Solanum lycopersicum PE=2 SV=1;>sp|Q01591|TPM1_SOLLC Osmotin-like protein TPM-1 (Fragment) OS=Solanum lycopersicum GN=TPM-1 PE=2	4	2	2	1	2	2	2	2	1	1	1	1	1	2	2	2	2	1	1	1	1	1	1	1	1	1	0	0	1	0	0	8.1	8.1	4	26.646	247	247;247;238;246	0	11.728	By MS/MS	By MS/MS	By matching	By matching	By matching
K4CTX6;A1X875;K4CAK7	K4CTX6;A1X875	3;3;1	3;3;1	3;3;1	>tr|K4CTX6|K4CTX6_SOLLC Uncharacterized protein OS=Solanum lycopersicum GN=LOC100037516 PE=4 SV=1;>tr|A1X875|A1X875_SOLLC Putative nuclear GTPase OS=Solanum lycopersicum PE=2 SV=1	3	3	3	3	1	1	1	1	2	0	2	1	1	1	1	1	1	2	0	2	1	1	1	1	1	1	2	0	2	1	1	9.4	9.4	9.4	68.363	609	609;609;605	0	16.892	By matching	By MS/MS	By matching	By matching	By MS/MS
A4ZYQ6	A4ZYQ6	1	1	1	>tr|A4ZYQ6|A4ZYQ6_SOLLC 1-aminocyclopropane-1-carboxylate oxidase OS=Solanum lycopersicum GN=LOC100125909 PE=2 SV=1	1	1	1	1	0	0	1	0	0	0	0	0	0	0	0	1	0	0	0	0	0	0	0	0	1	0	0	0	0	0	0	5.3	5.3	5.3	36.349	319	319	0	12.028	By matching	By matching	By MS/MS	By matching	By matching
K4BVM3;A5H9U4	K4BVM3;A5H9U4	1;1	1;1	1;1	>tr|K4BVM3|K4BVM3_SOLLC Uncharacterized protein OS=Solanum lycopersicum GN=Solyc04g081440.2 PE=4 SV=1;>tr|A5H9U4|A5H9U4_SOLLC Beta-fructofuranosidase (Fragment) OS=Solanum lycopersicum GN=fruc PE=2 SV=1	2	1	1	1	1	1	1	1	1	0	0	1	0	1	1	1	1	1	0	0	1	0	1	1	1	1	1	0	0	1	0	3	3	3	65.214	570	570;571	0	9.4063	By MS/MS	By MS/MS	By MS/MS	By MS/MS	By MS/MS
P93236;A5JV19	P93236;A5JV19	1;1	1;1	1;1	>sp|P93236|ABA2_SOLLC Zeaxanthin epoxidase, chloroplastic OS=Solanum lycopersicum PE=2 SV=1;>tr|A5JV19|A5JV19_SOLLC Zeaxanthin epoxidase, chloroplastic OS=Solanum lycopersicum GN=ZE PE=2 SV=1	2	1	1	1	0	1	1	0	1	1	1	1	0	0	1	1	0	1	1	1	1	0	0	1	1	0	1	1	1	1	0	1.3	1.3	1.3	73.101	669	669;669	0.0024038	6.4503	By matching	By matching	By MS/MS	By matching	By matching
Q0GA16;A7LI54;K4B0G4	Q0GA16;A7LI54;K4B0G4	5;5;5	5;5;5	5;5;5	>tr|Q0GA16|Q0GA16_SOLLC Phototropin-2 OS=Solanum lycopersicum PE=2 SV=1;>tr|A7LI54|A7LI54_SOLLC Phototropin-2 OS=Solanum lycopersicum GN=PHOT2 PE=2 SV=1;>tr|K4B0G4|K4B0G4_SOLLC Uncharacterized protein OS=Solanum lycopersicum GN=PHOT2 PE=4 SV=1	3	5	5	5	3	5	5	4	5	5	5	4	4	3	5	5	4	5	5	5	4	4	3	5	5	4	5	5	5	4	4	6.2	6.2	6.2	106.21	952	952;952;955	0	31.434	By MS/MS	By MS/MS	By MS/MS	By MS/MS	By MS/MS
K4BPF0;A7UP12	K4BPF0;A7UP12	2;2	2;2	2;2	>tr|K4BPF0|K4BPF0_SOLLC Uncharacterized protein OS=Solanum lycopersicum GN=cdc5 PE=4 SV=1;>tr|A7UP12|A7UP12_SOLLC CDC5-like protein OS=Solanum lycopersicum GN=cdc5 PE=2 SV=1	2	2	2	2	0	0	0	0	1	1	0	0	0	0	0	0	0	1	1	0	0	0	0	0	0	0	1	1	0	0	0	3.4	3.4	3.4	111.17	987	987;987	0	26.703	By matching	By matching	By matching	By matching	By MS/MS
B1N662	B1N662	3	3	3	>tr|B1N662|B1N662_SOLLC Mitochondrial carrier protein OS=Solanum lycopersicum GN=Solyc10g079200.1 PE=3 SV=1	1	3	3	3	2	2	3	1	2	2	2	2	2	2	2	3	1	2	2	2	2	2	2	2	3	1	2	2	2	2	2	17.2	17.2	17.2	30.571	297	297	0	19.574	By MS/MS	By MS/MS	By MS/MS	By matching	By matching
K4BQZ8;B1Q3F1	K4BQZ8;B1Q3F1	1;1	1;1	1;1	>tr|K4BQZ8|K4BQZ8_SOLLC Glutamate decarboxylase OS=Solanum lycopersicum GN=Solyc04g025530.2 PE=3 SV=1;>tr|B1Q3F1|B1Q3F1_SOLLC Glutamate decarboxylase OS=Solanum lycopersicum GN=LeGAD2 PE=2 SV=1	2	1	1	1	1	0	1	0	1	0	1	1	0	1	0	1	0	1	0	1	1	0	1	0	1	0	1	0	1	1	0	3.7	3.7	3.7	56.162	493	493;503	0	9.7723	By MS/MS	By matching	By matching	By matching	By matching
B1Q3F6;K4CSE1	B1Q3F6;K4CSE1	3;2	3;2	3;2	>tr|B1Q3F6|B1Q3F6_SOLLC Succinic semialdehyde reductase isofom1 OS=Solanum lycopersicum GN=LeSSR1 PE=2 SV=1;>tr|K4CSE1|K4CSE1_SOLLC Uncharacterized protein OS=Solanum lycopersicum GN=SSR1 PE=4 SV=1	2	3	3	3	0	1	3	0	3	1	1	0	1	0	1	3	0	3	1	1	0	1	0	1	3	0	3	1	1	0	1	19.5	19.5	19.5	30.447	287	287;287	0	41.897	By matching	By MS/MS	By MS/MS	By matching	By MS/MS
B1Q3F7;K4BMX1	B1Q3F7;K4BMX1	2;1	2;1	2;1	>tr|B1Q3F7|B1Q3F7_SOLLC Succinic semialdehyde reductase isofom2 OS=Solanum lycopersicum GN=LeSSR2 PE=2 SV=1;>tr|K4BMX1|K4BMX1_SOLLC Uncharacterized protein OS=Solanum lycopersicum GN=SSR2 PE=4 SV=1	2	2	2	2	1	0	2	0	1	0	1	2	0	1	0	2	0	1	0	1	2	0	1	0	2	0	1	0	1	2	0	11.8	11.8	11.8	38.281	363	363;382	0	16.546	By matching	By matching	By MS/MS	By matching	By matching
B2LW68;Q9S9G8	B2LW68;Q9S9G8	2;1	2;1	2;1	>tr|B2LW68|B2LW68_SOLLC PR1 protein OS=Solanum lycopersicum GN=LOC100191111 PE=2 SV=1;>tr|Q9S9G8|Q9S9G8_SOLLC TOM P14C pathogenesis-related PR-1 protein (Fragments) OS=Solanum lycopersicum PE=1 SV=1	2	2	2	2	1	1	2	1	1	1	1	1	1	1	1	2	1	1	1	1	1	1	1	1	2	1	1	1	1	1	1	13.4	13.4	13.4	20.123	179	179;97	0	23.999	By MS/MS	By MS/MS	By MS/MS	By matching	By MS/MS
C0KKU8	C0KKU8	1	1	1	>tr|C0KKU8|C0KKU8_SOLLC Lipoxygenase OS=Solanum lycopersicum GN=loxF PE=2 SV=1	1	1	1	1	1	0	1	1	1	1	1	1	1	1	0	1	1	1	1	1	1	1	1	0	1	1	1	1	1	1	1	1.2	1.2	1.2	102.47	902	902	0.0023952	6.4279	By MS/MS	By matching	By MS/MS	By MS/MS	By matching
K4CI55;R9R6M9;R9R6F4;G5CV36;C1K5M3;G5CV51;R9R6P6	K4CI55;R9R6M9;R9R6F4;G5CV36;C1K5M3;G5CV51;R9R6P6	1;1;1;1;1;1;1	1;1;1;1;1;1;1	1;1;1;1;1;1;1	>tr|K4CI55|K4CI55_SOLLC Uncharacterized protein OS=Solanum lycopersicum GN=Solyc08g005640.2 PE=4 SV=1;>tr|R9R6M9|R9R6M9_SOLLC Terpene synthase 19 OS=Solanum lycopersicum PE=4 SV=1;>tr|R9R6F4|R9R6F4_SOLLC Terpene synthase 20 OS=Solanum lycopersicum PE=4 SV=	7	1	1	1	1	0	1	0	0	0	1	0	1	1	0	1	0	0	0	1	0	1	1	0	1	0	0	0	1	0	1	1.8	1.8	1.8	78.61	667	667;778;778;778;778;784;792	0.0045045	6.0625	By MS/MS	By matching	By matching	By matching	By matching
C5IU71	C5IU71	2	2	2	>tr|C5IU71|C5IU71_SOLLC Chloroplast sedoheptulose-1,7-bisphosphatase OS=Solanum lycopersicum GN=SBPase PE=2 SV=1	1	2	2	2	1	1	1	1	1	1	1	1	1	1	1	1	1	1	1	1	1	1	1	1	1	1	1	1	1	1	1	5.3	5.3	5.3	42.587	394	394	0	14.717	By matching	By MS/MS	By MS/MS	By matching	By matching
C6K2K9	C6K2K9	2	2	1	>tr|C6K2K9|C6K2K9_SOLLC GDP-mannose 3,5-epimerase OS=Solanum lycopersicum GN=GME1 PE=2 SV=1	1	2	2	1	1	1	2	1	1	1	1	1	1	1	1	2	1	1	1	1	1	1	0	0	1	0	0	0	0	0	0	7.2	7.2	3.5	42.456	376	376	0	18.286	By MS/MS	By matching	By MS/MS	By MS/MS	By MS/MS
C6K2L0	C6K2L0	2	1	1	>tr|C6K2L0|C6K2L0_SOLLC GDP-mannose 3,5-epimerase OS=Solanum lycopersicum GN=GME2 PE=2 SV=1	1	2	1	1	2	1	2	1	2	2	1	2	1	1	0	1	0	1	1	0	1	0	1	0	1	0	1	1	0	1	0	8	4.3	4.3	42.548	376	376	0	14.101	By matching	By matching	By MS/MS	By matching	By matching
C6KI36	C6KI36	1	1	1	>tr|C6KI36|C6KI36_SOLLC Starch synthase III OS=Solanum lycopersicum GN=LOC100316882 PE=2 SV=1	1	1	1	1	1	1	1	0	1	1	1	1	1	1	1	1	0	1	1	1	1	1	1	1	1	0	1	1	1	1	1	1.1	1.1	1.1	139.16	1230	1230	0	6.6954	By matching	By matching	By MS/MS	By matching	By matching
CON__sp|P00760|TRY1_BOVIN	CON__sp|P00760|TRY1_BOVIN	6	6	6	>sp|P00760|TRY1_BOVIN Cationic trypsin OS=Bos taurus PE=1 SV=3	1	6	6	6	5	5	6	5	6	6	6	5	5	5	5	6	5	6	6	6	5	5	5	5	6	5	6	6	6	5	5	29.7	29.7	29.7	25.785	246	246	0	97.744	By MS/MS	By MS/MS	By MS/MS	By MS/MS	By MS/MS
CON__sp|P02533|K1C14_HUMAN;CON__sp|Q14525|KT33B_HUMAN;CON__sp|Q15323|K1H1_HUMAN;CON__sp|Q14532|K1H2_HUMAN;CON__sp|Q92764|KRT35_HUMAN	CON__sp|P02533|K1C14_HUMAN	32;1;1;1;1	26;0;0;0;0	17;0;0;0;0	>sp|P02533|K1C14_HUMAN Keratin, type I cytoskeletal 14 OS=Homo sapiens GN=KRT14 PE=1 SV=4	5	32	26	17	22	18	29	23	27	25	32	29	23	17	13	23	19	22	20	26	24	18	10	7	14	10	14	11	17	15	10	57.8	52.5	38.8	51.561	472	472;404;416;448;455	0	323.31	By MS/MS	By MS/MS	By MS/MS	By MS/MS	By MS/MS
CON__sp|P02538|K2C6A_HUMAN	CON__sp|P02538|K2C6A_HUMAN	30	13	2	>sp|P02538|K2C6A_HUMAN Keratin, type II cytoskeletal 6A OS=Homo sapiens GN=KRT6A PE=1 SV=3	1	30	13	2	19	21	23	23	22	20	29	22	21	8	10	12	11	9	7	13	10	10	2	2	2	2	2	2	2	2	2	50.7	31.6	3.9	60.044	564	564	0	289.81	By MS/MS	By MS/MS	By MS/MS	By MS/MS	By MS/MS
CON__sp|P04259|K2C6B_HUMAN	CON__sp|P04259|K2C6B_HUMAN	29	2	2	>sp|P04259|K2C6B_HUMAN Keratin, type II cytoskeletal 6B OS=Homo sapiens GN=KRT6B PE=1 SV=5	1	29	2	2	19	21	22	22	21	19	27	20	19	0	2	2	2	1	1	1	1	0	0	2	2	2	1	1	1	1	0	47	4.6	4.6	60.066	564	564	0	271.91	By matching	By MS/MS	By MS/MS	By MS/MS	By matching
CON__sp|P04264|K2C1_HUMAN	CON__sp|P04264|K2C1_HUMAN	63	63	57	>sp|P04264|K2C1_HUMAN Keratin, type II cytoskeletal 1 OS=Homo sapiens GN=KRT1 PE=1 SV=6	1	63	63	57	53	53	56	51	54	50	60	54	54	53	53	56	51	54	50	60	54	54	48	47	52	45	48	44	54	49	49	71.4	71.4	69.9	66.038	644	644	0	323.31	By MS/MS	By MS/MS	By MS/MS	By MS/MS	By MS/MS
CON__sp|P08779|K1C16_HUMAN	CON__sp|P08779|K1C16_HUMAN	31	16	16	>sp|P08779|K1C16_HUMAN Keratin, type I cytoskeletal 16 OS=Homo sapiens GN=KRT16 PE=1 SV=4	1	31	16	16	19	21	29	26	24	22	30	27	21	7	10	14	13	11	8	15	13	8	7	10	14	13	11	8	15	13	8	59.4	40.4	40.4	51.267	473	473	0	300.75	By matching	By MS/MS	By MS/MS	By MS/MS	By MS/MS
CON__sp|P13645|K1C10_HUMAN	CON__sp|P13645|K1C10_HUMAN	48	48	42	>sp|P13645|K1C10_HUMAN Keratin, type I cytoskeletal 10 OS=Homo sapiens GN=KRT10 PE=1 SV=6	1	48	48	42	30	28	40	34	43	40	47	39	35	30	28	40	34	43	40	47	39	35	25	23	34	30	38	35	41	34	30	64.7	64.7	60.4	58.826	584	584	0	323.31	By MS/MS	By MS/MS	By MS/MS	By MS/MS	By MS/MS
CON__sp|P13647|K2C5_HUMAN;CON__sp|P08729|K2C7_HUMAN;CON__sp|O43790|KRT86_HUMAN;CON__sp|P78385|KRT83_HUMAN;CON__sp|Q14533|KRT81_HUMAN;CON__sp|P78386|KRT85_HUMAN	CON__sp|P13647|K2C5_HUMAN	32;3;1;1;1;1	23;1;1;1;1;1	16;0;0;0;0;0	>sp|P13647|K2C5_HUMAN Keratin, type II cytoskeletal 5 OS=Homo sapiens GN=KRT5 PE=1 SV=3	6	32	23	16	22	20	26	25	26	27	30	27	24	15	13	20	17	18	20	22	20	17	11	9	14	13	13	15	15	15	13	42.5	35.9	26.6	62.378	590	590;469;486;493;505;507	0	287.51	By MS/MS	By MS/MS	By MS/MS	By MS/MS	By MS/MS
CON__sp|Q02257|PLAK_MOUSE;CON__sp|P14923|PLAK_HUMAN	CON__sp|Q02257|PLAK_MOUSE;CON__sp|P14923|PLAK_HUMAN	10;10	10;10	10;10	>sp|Q02257|PLAK_MOUSE Junction plakoglobin OS=Mus musculus GN=Jup PE=1 SV=3;>sp|P14923|PLAK_HUMAN Junction plakoglobin OS=Homo sapiens GN=JUP PE=1 SV=3	2	10	10	10	4	4	7	7	7	9	10	5	7	4	4	7	7	7	9	10	5	7	4	4	7	7	7	9	10	5	7	16.2	16.2	16.2	81.8	745	745;745	0	87.291	By MS/MS	By matching	By matching	By MS/MS	By MS/MS
CON__sp|P35527|K1C9_HUMAN	CON__sp|P35527|K1C9_HUMAN	43	42	42	>sp|P35527|K1C9_HUMAN Keratin, type I cytoskeletal 9 OS=Homo sapiens GN=KRT9 PE=1 SV=3	1	43	42	42	28	24	32	26	30	25	42	29	25	27	23	31	26	30	25	41	29	25	27	23	31	26	30	25	41	29	25	74.3	74.3	74.3	62.064	623	623	0	323.31	By MS/MS	By MS/MS	By MS/MS	By MS/MS	By MS/MS
CON__sp|P35908|K22E_HUMAN	CON__sp|P35908|K22E_HUMAN	60	57	48	>sp|P35908|K22E_HUMAN Keratin, type II cytoskeletal 2 epidermal OS=Homo sapiens GN=KRT2 PE=1 SV=2	1	60	57	48	49	36	50	47	51	54	55	49	46	47	33	48	44	48	51	52	47	44	41	28	43	38	42	44	45	40	38	91.2	89.4	81.5	65.432	639	639	0	323.31	By MS/MS	By MS/MS	By MS/MS	By MS/MS	By MS/MS
CON__sp|P48668|K2C6C_HUMAN	CON__sp|P48668|K2C6C_HUMAN	30	1	0	>sp|P48668|K2C6C_HUMAN Keratin, type II cytoskeletal 6C OS=Homo sapiens GN=KRT6C PE=1 SV=3	1	30	1	0	19	21	23	23	22	19	29	22	21	1	1	1	1	1	0	1	1	1	0	0	0	0	0	0	0	0	0	50.7	1.8	0	60.024	564	564	0	287.87	By MS/MS	By matching	By MS/MS	By MS/MS	By matching
CON__sp|Q86Y46|K2C73_HUMAN	CON__sp|Q86Y46|K2C73_HUMAN	5	1	0	>sp|Q86Y46|K2C73_HUMAN Keratin, type II cytoskeletal 73 OS=Homo sapiens GN=KRT73 PE=1 SV=1	1	5	1	0	2	2	2	2	2	2	3	3	3	0	0	0	0	0	0	1	0	1	0	0	0	0	0	0	0	0	0	7	2.2	0	58.923	540	540	0	32.284	By matching	By matching	By matching	By matching	By matching
CON__sp|Q9NSB2|KRT84_HUMAN	CON__sp|Q9NSB2|KRT84_HUMAN	8	5	5	>sp|Q9NSB2|KRT84_HUMAN Keratin, type II cuticular Hb4 OS=Homo sapiens GN=KRT84 PE=1 SV=2	1	8	5	5	6	2	4	6	1	2	2	6	2	5	0	3	5	0	0	0	5	0	5	0	3	5	0	0	0	5	0	15.5	12	12	64.842	600	600	0	62.048	By MS/MS	By matching	By matching	By MS/MS	By matching
CON__sp|Q9NSB4|KRT82_HUMAN	CON__sp|Q9NSB4|KRT82_HUMAN	1	1	1	>sp|Q9NSB4|KRT82_HUMAN Keratin, type II cuticular Hb2 OS=Homo sapiens GN=KRT82 PE=1 SV=3	1	1	1	1	1	0	0	0	0	0	0	0	0	1	0	0	0	0	0	0	0	0	1	0	0	0	0	0	0	0	0	1.8	1.8	1.8	56.652	513	513	1	-2	By MS/MS	By matching	By matching	By matching	By matching
Q9STA9;D0EXD9	Q9STA9;D0EXD9	1;1	1;1	1;1	>tr|Q9STA9|Q9STA9_SOLLC Hexose transporter (Fragment) OS=Solanum lycopersicum GN=ht1 PE=2 SV=1;>tr|D0EXD9|D0EXD9_SOLLC Hexose transporter 1 OS=Solanum lycopersicum GN=HT1 PE=2 SV=1	2	1	1	1	0	0	1	0	1	0	1	0	0	0	0	1	0	1	0	1	0	0	0	0	1	0	1	0	1	0	0	6.8	6.8	6.8	33.137	292	292;523	0	33.07	By matching	By matching	By MS/MS	By matching	By matching
D2SLU7;K4C6K7;Q8LSK6;Q3SC88;K4D6Q9	D2SLU7;K4C6K7;Q8LSK6;Q3SC88;K4D6Q9	1;1;1;1;1	1;1;1;1;1	1;1;1;1;1	>tr|D2SLU7|D2SLU7_SOLLC Chloroplast stromal ascorbate peroxidase OS=Solanum lycopersicum PE=2 SV=1;>tr|K4C6K7|K4C6K7_SOLLC Uncharacterized protein OS=Solanum lycopersicum GN=Solyc06g060260.2 PE=3 SV=1;>tr|Q8LSK6|Q8LSK6_SOLLC Ascorbate peroxidase OS=Solanum	5	1	1	1	0	1	1	1	1	1	1	1	1	0	1	1	1	1	1	1	1	1	0	1	1	1	1	1	1	1	1	6	6	6	34.695	319	319;345;377;419;421	0	10.28	By matching	By matching	By MS/MS	By matching	By matching
D3J5I7	D3J5I7	2	2	2	>tr|D3J5I7|D3J5I7_SOLLC Plastid-dividing ring protein OS=Solanum lycopersicum GN=FtsZ1 PE=2 SV=1	1	2	2	2	2	1	2	1	2	1	1	0	1	2	1	2	1	2	1	1	0	1	2	1	2	1	2	1	1	0	1	10.3	10.3	10.3	43.981	419	419	0	12.116	By matching	By matching	By MS/MS	By matching	By matching
O82691;E0Z1D0;Q9SB93;K4CEB3;P49037;O82693;K4DC18	O82691;E0Z1D0;Q9SB93;K4CEB3;P49037;O82693;K4DC18	3;3;2;2;2;2;2	3;3;2;2;2;2;2	3;3;2;2;2;2;2	>tr|O82691|O82691_SOLLC Sucrose synthase OS=Solanum lycopersicum GN=sus3 PE=2 SV=1;>tr|E0Z1D0|E0Z1D0_SOLLC Sucrose synthase OS=Solanum lycopersicum GN=SUS3 PE=3 SV=1;>tr|Q9SB93|Q9SB93_SOLLC Sucrose synthase (Fragment) OS=Solanum lycopersicum GN=sus3 PE=4 S	7	3	3	3	3	3	2	3	2	2	3	2	2	3	3	2	3	2	2	3	2	2	3	3	2	3	2	2	3	2	2	4.1	4.1	4.1	92.573	805	805;805;406;803;805;805;805	0	25.343	By MS/MS	By MS/MS	By matching	By MS/MS	By matching
K4B428;E9NMH3	K4B428;E9NMH3	1;1	1;1	1;1	>tr|K4B428|K4B428_SOLLC Plasmamembrane intrinsic protein 28 OS=Solanum lycopersicum GN=Solyc01g111660.2 PE=2 SV=1;>tr|E9NMH3|E9NMH3_SOLLC Aquaporin OS=Solanum lycopersicum PE=2 SV=1	2	1	1	1	1	0	1	1	1	0	1	1	1	1	0	1	1	1	0	1	1	1	1	0	1	1	1	0	1	1	1	4.6	4.6	4.6	30.126	283	283;283	0	10.919	By matching	By matching	By MS/MS	By matching	By matching
K4DAW7;F6KQN4	K4DAW7;F6KQN4	1;1	1;1	1;1	>tr|K4DAW7|K4DAW7_SOLLC Uncharacterized protein OS=Solanum lycopersicum GN=LOC100736472 PE=4 SV=1;>tr|F6KQN4|F6KQN4_SOLLC AP2 transcription factor SlAP2d OS=Solanum lycopersicum PE=2 SV=1	2	1	1	1	0	0	1	0	1	0	0	0	0	0	0	1	0	1	0	0	0	0	0	0	1	0	1	0	0	0	0	2.7	2.7	2.7	53.069	481	481;496	0.0088009	5.9468	By matching	By matching	By MS/MS	By matching	By matching
G3K2M4;G3K2M3	G3K2M4;G3K2M3	3;2	3;2	3;2	>tr|G3K2M4|G3K2M4_SOLLC Methionine sulfoxide reductase A4 OS=Solanum lycopersicum GN=MSRA4 PE=3 SV=1;>tr|G3K2M3|G3K2M3_SOLLC Methionine sulfoxide reductase A3 OS=Solanum lycopersicum GN=MSRA3 PE=3 SV=1	2	3	3	3	3	3	2	2	3	3	3	2	2	3	3	2	2	3	3	3	2	2	3	3	2	2	3	3	3	2	2	10.9	10.9	10.9	28.928	257	257;237	0	19.982	By MS/MS	By MS/MS	By MS/MS	By MS/MS	By MS/MS
G8D593	G8D593	15	1	1	>tr|G8D593|G8D593_SOLLC Ribulose bisphosphate carboxylase large chain (Fragment) OS=Solanum lycopersicum GN=rbcL PE=3 SV=1	1	15	1	1	12	11	15	11	15	13	15	15	13	1	0	1	0	1	0	1	1	1	1	0	1	0	1	0	1	1	1	69.4	8.7	8.7	21.888	196	196	0	197.09	By matching	By matching	By matching	By matching	By matching
P25469;G8IIJ5	P25469;G8IIJ5	4;4	1;1	1;1	>sp|P25469|H2A1_SOLLC Histone H2A.1 OS=Solanum lycopersicum PE=2 SV=1;>tr|G8IIJ5|G8IIJ5_SOLLC Histone H2A (Fragment) OS=Solanum lycopersicum GN=HTA6 PE=2 SV=1	2	4	1	1	3	3	4	3	4	3	4	2	4	1	1	1	1	1	1	1	0	1	1	1	1	1	1	1	1	0	1	17.8	8.2	8.2	15.335	146	146;146	0	26.803	By matching	By matching	By matching	By matching	By MS/MS
G8Z261	G8Z261	7	7	7	>tr|G8Z261|G8Z261_SOLLC Hop-interacting protein THI032 OS=Solanum lycopersicum GN=Solyc12g099930.1 PE=2 SV=1	1	7	7	7	2	3	6	2	4	4	4	2	2	2	3	6	2	4	4	4	2	2	2	3	6	2	4	4	4	2	2	24.7	24.7	24.7	44.003	401	401	0	65.849	By MS/MS	By MS/MS	By MS/MS	By MS/MS	By MS/MS
G8Z282	G8Z282	1	1	1	>tr|G8Z282|G8Z282_SOLLC Hop-interacting protein THI119 OS=Solanum lycopersicum GN=Solyc08g005450.1 PE=2 SV=1	1	1	1	1	0	0	1	0	1	1	1	1	0	0	0	1	0	1	1	1	1	0	0	0	1	0	1	1	1	1	0	8.3	8.3	8.3	37.176	327	327	0	15.613	By matching	By matching	By MS/MS	By matching	By MS/MS
K4C9W3;H1ZXA7;P24629;K4CB53;K4BLR5;K4AWE3;K4B100	K4C9W3;H1ZXA7;P24629	11;11;7;5;5;2;2	1;1;1;0;0;0;0	1;1;1;0;0;0;0	>tr|K4C9W3|K4C9W3_SOLLC Uncharacterized protein OS=Solanum lycopersicum GN=hsc70 PE=3 SV=1;>tr|H1ZXA7|H1ZXA7_SOLLC Heat shock protein 70 isoform 1 OS=Solanum lycopersicum GN=hsc70.1 PE=2 SV=1;>sp|P24629|HSP71_SOLLC Heat shock cognate 70 kDa protein 1 OS=So	7	11	1	1	10	8	8	7	9	7	9	7	7	1	1	1	1	1	1	1	1	1	1	1	1	1	1	1	1	1	1	18.5	2	2	71.008	648	648;648;650;654;654;80;669	0	100.88	By matching	By matching	By matching	By MS/MS	By matching
H6WYS2	H6WYS2	1	1	1	>tr|H6WYS2|H6WYS2_SOLLC Sulfite reductase OS=Solanum lycopersicum GN=sir PE=2 SV=1	1	1	1	1	1	1	1	0	1	1	1	1	1	1	1	1	0	1	1	1	1	1	1	1	1	0	1	1	1	1	1	1.9	1.9	1.9	77.914	691	691	0.0022831	6.1922	By MS/MS	By matching	By matching	By matching	By matching
K4AS92	K4AS92	3	3	3	>tr|K4AS92|K4AS92_SOLLC Uncharacterized protein OS=Solanum lycopersicum GN=Solyc01g005250.2 PE=3 SV=1	1	3	3	3	1	1	3	0	3	1	1	0	0	1	1	3	0	3	1	1	0	0	1	1	3	0	3	1	1	0	0	17.6	17.6	17.6	41.521	381	381	0	24.761	By matching	By matching	By MS/MS	By matching	By matching
K4ASC2;K4D5Z8	K4ASC2;K4D5Z8	3;2	3;2	3;2	>tr|K4ASC2|K4ASC2_SOLLC Isocitrate dehydrogenase [NADP] OS=Solanum lycopersicum GN=Solyc01g005560.2 PE=3 SV=1;>tr|K4D5Z8|K4D5Z8_SOLLC Isocitrate dehydrogenase [NADP] OS=Solanum lycopersicum GN=Solyc11g011930.1 PE=3 SV=1	2	3	3	3	1	1	3	1	1	1	3	1	1	1	1	3	1	1	1	3	1	1	1	1	3	1	1	1	3	1	1	11.3	11.3	11.3	46.688	415	415;420	0	18.88	By MS/MS	By matching	By MS/MS	By matching	By matching
Q3SC84;K4ASC8	Q3SC84;K4ASC8	4;4	4;4	4;4	>tr|Q3SC84|Q3SC84_SOLLC Oxoglutarate/malate translocator OS=Solanum lycopersicum GN=ACI36 PE=2 SV=1;>tr|K4ASC8|K4ASC8_SOLLC Uncharacterized protein OS=Solanum lycopersicum GN=ACI36 PE=3 SV=1	2	4	4	4	4	4	4	4	4	4	4	4	4	4	4	4	4	4	4	4	4	4	4	4	4	4	4	4	4	4	4	16.5	16.5	16.5	31.714	297	297;297	0	32.558	By MS/MS	By MS/MS	By MS/MS	By MS/MS	By MS/MS
K4ASE8	K4ASE8	9	9	9	>tr|K4ASE8|K4ASE8_SOLLC Uncharacterized protein OS=Solanum lycopersicum GN=Solyc01g005820.2 PE=4 SV=1	1	9	9	9	8	8	7	7	8	8	7	8	6	8	8	7	7	8	8	7	8	6	8	8	7	7	8	8	7	8	6	29.4	29.4	29.4	29.041	252	252	0	98.703	By MS/MS	By MS/MS	By MS/MS	By MS/MS	By MS/MS
K4ASJ4	K4ASJ4	2	2	2	>tr|K4ASJ4|K4ASJ4_SOLLC Uncharacterized protein OS=Solanum lycopersicum GN=Solyc01g006280.2 PE=3 SV=1	1	2	2	2	0	1	2	0	2	0	1	2	0	0	1	2	0	2	0	1	2	0	0	1	2	0	2	0	1	2	0	5	5	5	67.326	634	634	0	25.002	By matching	By MS/MS	By MS/MS	By matching	By MS/MS
K4ASJ9	K4ASJ9	1	1	1	>tr|K4ASJ9|K4ASJ9_SOLLC Uncharacterized protein OS=Solanum lycopersicum GN=Solyc01g006330.2 PE=4 SV=1	1	1	1	1	1	1	1	1	1	1	1	1	1	1	1	1	1	1	1	1	1	1	1	1	1	1	1	1	1	1	1	3	3	3	44.597	398	398	0	7.1955	By matching	By matching	By matching	By matching	By MS/MS
K4ASU4	K4ASU4	25	25	0	>tr|K4ASU4|K4ASU4_SOLLC Uncharacterized protein OS=Solanum lycopersicum GN=atpB PE=3 SV=1	1	25	25	0	21	18	23	16	20	22	24	22	20	21	18	23	16	20	22	24	22	20	0	0	0	0	0	0	0	0	0	56.2	56.2	0	65.515	609	609	0	323.31	By MS/MS	By MS/MS	By MS/MS	By MS/MS	By MS/MS
Q2MI76;K4ASV2;A0A0C5CED9	Q2MI76;K4ASV2;A0A0C5CED9	2;2;1	2;2;1	2;2;1	>sp|Q2MI76|CLPP_SOLLC ATP-dependent Clp protease proteolytic subunit OS=Solanum lycopersicum GN=clpP PE=3 SV=1;>tr|K4ASV2|K4ASV2_SOLLC ATP-dependent Clp protease proteolytic subunit OS=Solanum lycopersicum GN=clpP PE=3 SV=1;>tr|A0A0C5CED9|A0A0C5CED9_SOLLC	3	2	2	2	0	1	2	0	2	0	2	1	1	0	1	2	0	2	0	2	1	1	0	1	2	0	2	0	2	1	1	16	16	16	23.189	206	206;206;193	0	18.039	By matching	By MS/MS	By MS/MS	By matching	By MS/MS
Q2MI75;K4ASV3	Q2MI75;K4ASV3	16;16	16;16	16;16	>sp|Q2MI75|PSBB_SOLLC Photosystem II CP47 reaction center protein OS=Solanum lycopersicum GN=psbB PE=3 SV=1;>tr|K4ASV3|K4ASV3_SOLLC Photosystem II CP47 reaction center protein OS=Solanum lycopersicum GN=psbB PE=3 SV=1	2	16	16	16	7	9	12	6	12	13	14	15	10	7	9	12	6	12	13	14	15	10	7	9	12	6	12	13	14	15	10	29.5	29.5	29.5	56.014	508	508;553	0	159.25	By MS/MS	By MS/MS	By MS/MS	By MS/MS	By MS/MS
K4ASV5;Q2MI71;K4AUV5	K4ASV5;Q2MI71;K4AUV5	2;2;1	2;2;1	2;2;1	>tr|K4ASV5|K4ASV5_SOLLC Uncharacterized protein OS=Solanum lycopersicum GN=petB PE=3 SV=1;>sp|Q2MI71|CYB6_SOLLC Cytochrome b6 OS=Solanum lycopersicum GN=petB PE=3 SV=1;>tr|K4AUV5|K4AUV5_SOLLC Uncharacterized protein OS=Solanum lycopersicum GN=Solyc01g01774	3	2	2	2	1	1	0	0	1	2	2	2	2	1	1	0	0	1	2	2	2	2	1	1	0	0	1	2	2	2	2	11.7	11.7	11.7	23.949	213	213;215;97	0	15.228	By MS/MS	By matching	By matching	By matching	By matching
K4ASW1;Q2MI61;A0A0C5CEE9	K4ASW1	7;1;1	1;1;1	1;1;1	>tr|K4ASW1|K4ASW1_SOLLC Uncharacterized protein OS=Solanum lycopersicum GN=rpl22 PE=3 SV=1	3	7	1	1	7	6	7	6	7	7	7	7	6	1	1	1	1	1	1	1	1	1	1	1	1	1	1	1	1	1	1	19.3	2	2	40.466	352	352;155;155	0	70.118	By MS/MS	By matching	By MS/MS	By matching	By matching
K4AT29	K4AT29	1	1	1	>tr|K4AT29|K4AT29_SOLLC Uncharacterized protein OS=Solanum lycopersicum GN=Solyc01g008310.2 PE=4 SV=1	1	1	1	1	0	0	1	0	0	0	0	0	0	0	0	1	0	0	0	0	0	0	0	0	1	0	0	0	0	0	0	3	3	3	64.726	576	576	0	6.8028	By matching	By matching	By MS/MS	By matching	By matching
K4AT31	K4AT31	5	5	5	>tr|K4AT31|K4AT31_SOLLC Uncharacterized protein OS=Solanum lycopersicum GN=Solyc01g008330.2 PE=4 SV=1	1	5	5	5	5	5	4	5	5	5	4	5	4	5	5	4	5	5	5	4	5	4	5	5	4	5	5	5	4	5	4	13.2	13.2	13.2	58.545	536	536	0	35.253	By MS/MS	By MS/MS	By matching	By MS/MS	By MS/MS
K4ATA5	K4ATA5	25	25	25	>tr|K4ATA5|K4ATA5_SOLLC Uncharacterized protein OS=Solanum lycopersicum GN=Solyc01g009090.2 PE=4 SV=1	1	25	25	25	18	18	21	17	21	20	23	21	20	18	18	21	17	21	20	23	21	20	18	18	21	17	21	20	23	21	20	37.4	37.4	37.4	83.658	748	748	0	285.21	By MS/MS	By MS/MS	By MS/MS	By MS/MS	By MS/MS
K4ATE8	K4ATE8	4	2	2	>tr|K4ATE8|K4ATE8_SOLLC Ribosomal protein OS=Solanum lycopersicum GN=Solyc01g009520.2 PE=3 SV=1	1	4	2	2	4	4	4	3	4	4	4	4	4	2	2	2	1	2	2	2	2	2	2	2	2	1	2	2	2	2	2	20.8	10.2	10.2	24.578	216	216	0	27.302	By matching	By MS/MS	By MS/MS	By matching	By MS/MS
K4ATF8;K4ATF7	K4ATF8;K4ATF7	5;4	2;1	2;1	>tr|K4ATF8|K4ATF8_SOLLC Uncharacterized protein OS=Solanum lycopersicum GN=Solyc01g009630.2 PE=4 SV=1;>tr|K4ATF7|K4ATF7_SOLLC Uncharacterized protein OS=Solanum lycopersicum GN=Solyc01g009620.2 PE=4 SV=1	2	5	2	2	5	5	5	4	5	4	4	5	4	2	2	2	1	2	1	1	2	1	2	2	2	1	2	1	1	2	1	34.5	13.5	13.5	22.938	200	200;200	0	39.918	By MS/MS	By MS/MS	By matching	By matching	By matching
K4ATJ4	K4ATJ4	2	2	2	>tr|K4ATJ4|K4ATJ4_SOLLC Peptidyl-prolyl cis-trans isomerase OS=Solanum lycopersicum GN=Solyc01g009990.2 PE=3 SV=1	1	2	2	2	1	1	2	1	1	1	1	1	1	1	1	2	1	1	1	1	1	1	1	1	2	1	1	1	1	1	1	11.7	11.7	11.7	26.535	248	248	0	16.39	By MS/MS	By matching	By MS/MS	By matching	By MS/MS
K4ATN9	K4ATN9	6	6	6	>tr|K4ATN9|K4ATN9_SOLLC Uncharacterized protein OS=Solanum lycopersicum GN=Solyc01g010440.2 PE=4 SV=1	1	6	6	6	5	5	6	5	6	5	5	4	4	5	5	6	5	6	5	5	4	4	5	5	6	5	6	5	5	4	4	13.8	13.8	13.8	48.853	442	442	0	60.155	By MS/MS	By MS/MS	By MS/MS	By MS/MS	By MS/MS
K4BWQ1;K4ATQ2	K4BWQ1;K4ATQ2	7;7	7;7	7;7	>tr|K4BWQ1|K4BWQ1_SOLLC Uncharacterized protein OS=Solanum lycopersicum GN=Solyc05g007250.2 PE=3 SV=1;>tr|K4ATQ2|K4ATQ2_SOLLC Uncharacterized protein OS=Solanum lycopersicum GN=Solyc01g010580.2 PE=3 SV=1	2	7	7	7	7	7	7	7	6	7	7	7	7	7	7	7	7	6	7	7	7	7	7	7	7	7	6	7	7	7	7	28.9	28.9	28.9	22.99	197	197;197	0	49.96	By MS/MS	By MS/MS	By MS/MS	By MS/MS	By MS/MS
K4ATS8	K4ATS8	1	1	1	>tr|K4ATS8|K4ATS8_SOLLC Uncharacterized protein OS=Solanum lycopersicum GN=Solyc01g010850.1 PE=4 SV=1	1	1	1	1	0	0	0	0	0	1	1	1	0	0	0	0	0	0	1	1	1	0	0	0	0	0	0	1	1	1	0	13	13	13	11.225	92	92	1	-2	By matching	By matching	By matching	By matching	By matching
K4AU70	K4AU70	1	1	1	>tr|K4AU70|K4AU70_SOLLC Uncharacterized protein OS=Solanum lycopersicum GN=Solyc01g014330.2 PE=4 SV=1	1	1	1	1	0	1	0	0	0	0	0	0	0	0	1	0	0	0	0	0	0	0	0	1	0	0	0	0	0	0	0	26.7	26.7	26.7	10.259	90	90	1	-2	By matching	By MS/MS	By matching	By matching	By matching
K4AUS1	K4AUS1	3	1	1	>tr|K4AUS1|K4AUS1_SOLLC Uncharacterized protein OS=Solanum lycopersicum GN=Solyc01g017400.1 PE=4 SV=1	1	3	1	1	3	2	2	2	2	2	2	2	2	1	0	0	0	0	0	0	0	0	1	0	0	0	0	0	0	0	0	19.4	10.6	10.6	24.972	217	217	0	18.078	By MS/MS	By matching	By matching	By matching	By matching
K4AV63	K4AV63	18	18	13	>tr|K4AV63|K4AV63_SOLLC Uncharacterized protein OS=Solanum lycopersicum GN=Solyc01g028810.2 PE=3 SV=1	1	18	18	13	17	15	18	14	17	15	17	15	14	17	15	18	14	17	15	17	15	14	12	10	13	9	12	10	12	10	9	35.1	35.1	25.9	62.991	599	599	0	221.1	By MS/MS	By MS/MS	By MS/MS	By MS/MS	By MS/MS
K4AV67	K4AV67	3	3	3	>tr|K4AV67|K4AV67_SOLLC Uncharacterized protein OS=Solanum lycopersicum GN=Solyc01g028860.2 PE=4 SV=1	1	3	3	3	2	2	3	2	3	2	2	2	2	2	2	3	2	3	2	2	2	2	2	2	3	2	3	2	2	2	2	6.7	6.7	6.7	77.223	706	706	0	19.751	By matching	By MS/MS	By MS/MS	By MS/MS	By MS/MS
K4AVB7	K4AVB7	2	2	2	>tr|K4AVB7|K4AVB7_SOLLC Uncharacterized protein OS=Solanum lycopersicum GN=Solyc01g044360.2 PE=4 SV=1	1	2	2	2	1	0	2	0	1	1	0	0	1	1	0	2	0	1	1	0	0	1	1	0	2	0	1	1	0	0	1	2.4	2.4	2.4	123.06	1111	1111	0	21.337	By MS/MS	By matching	By MS/MS	By matching	By matching
K4AVY7;K4BBH4;K4CS61	K4AVY7	47;3;1	47;3;1	42;1;0	>tr|K4AVY7|K4AVY7_SOLLC Uncharacterized protein OS=Solanum lycopersicum GN=Solyc01g057760.2 PE=4 SV=1	3	47	47	42	39	38	43	40	43	46	44	43	42	39	38	43	40	43	46	44	43	42	34	34	39	35	38	41	39	38	37	32.7	32.7	32.1	135.06	1221	1221;706;558	0	323.31	By MS/MS	By MS/MS	By MS/MS	By MS/MS	By MS/MS
K4AVZ4;K4DHT2	K4AVZ4	14;5	14;5	14;5	>tr|K4AVZ4|K4AVZ4_SOLLC Uncharacterized protein OS=Solanum lycopersicum GN=Solyc01g057830.2 PE=4 SV=1	2	14	14	14	10	10	13	10	12	10	11	12	11	10	10	13	10	12	10	11	12	11	10	10	13	10	12	10	11	12	11	32.5	32.5	32.5	45.264	412	412;416	0	129.55	By MS/MS	By MS/MS	By MS/MS	By MS/MS	By MS/MS
K4AW47	K4AW47	1	1	1	>tr|K4AW47|K4AW47_SOLLC Uncharacterized protein OS=Solanum lycopersicum GN=Solyc01g058390.2 PE=3 SV=1	1	1	1	1	0	0	1	0	0	0	0	0	0	0	0	1	0	0	0	0	0	0	0	0	1	0	0	0	0	0	0	2.6	2.6	2.6	54.558	500	500	0	7.1237	By matching	By matching	By MS/MS	By matching	By matching
K4AWA8	K4AWA8	4	4	4	>tr|K4AWA8|K4AWA8_SOLLC Uncharacterized protein OS=Solanum lycopersicum GN=Solyc01g060030.2 PE=4 SV=1	1	4	4	4	3	3	2	3	4	3	3	2	3	3	3	2	3	4	3	3	2	3	3	3	2	3	4	3	3	2	3	15.1	15.1	15.1	29.814	265	265	0	39.353	By MS/MS	By MS/MS	By MS/MS	By MS/MS	By MS/MS
K4AWC1	K4AWC1	1	1	1	>tr|K4AWC1|K4AWC1_SOLLC Uncharacterized protein OS=Solanum lycopersicum GN=Solyc01g060180.2 PE=4 SV=1	1	1	1	1	1	0	1	1	0	0	1	0	0	1	0	1	1	0	0	1	0	0	1	0	1	1	0	0	1	0	0	2.8	2.8	2.8	62.378	567	567	0	9.005	By MS/MS	By matching	By MS/MS	By matching	By matching
K4AWF0;O22478;K4B1A3;K4CK49	K4AWF0	5;1;1;1	5;1;1;1	5;1;1;1	>tr|K4AWF0|K4AWF0_SOLLC Importin subunit alpha OS=Solanum lycopersicum GN=Solyc01g060470.2 PE=3 SV=1	4	5	5	5	2	3	5	2	3	5	4	2	2	2	3	5	2	3	5	4	2	2	2	3	5	2	3	5	4	2	2	14.9	14.9	14.9	58.735	530	530;527;534;577	0	30.333	By MS/MS	By MS/MS	By MS/MS	By matching	By matching
K4AWY2	K4AWY2	1	1	1	>tr|K4AWY2|K4AWY2_SOLLC CASP-like protein OS=Solanum lycopersicum GN=Solyc01g067330.2 PE=3 SV=1	1	1	1	1	1	1	1	1	1	1	1	1	1	1	1	1	1	1	1	1	1	1	1	1	1	1	1	1	1	1	1	5.3	5.3	5.3	20.472	190	190	0	8.0304	By matching	By matching	By matching	By MS/MS	By MS/MS
K4AX11	K4AX11	1	1	1	>tr|K4AX11|K4AX11_SOLLC Uncharacterized protein OS=Solanum lycopersicum GN=Solyc01g067630.2 PE=4 SV=1	1	1	1	1	1	0	1	0	0	1	0	0	0	1	0	1	0	0	1	0	0	0	1	0	1	0	0	1	0	0	0	9.1	9.1	9.1	21.49	197	197	0	22.132	By MS/MS	By matching	By MS/MS	By matching	By matching
K4AX28	K4AX28	1	1	1	>tr|K4AX28|K4AX28_SOLLC Uncharacterized protein OS=Solanum lycopersicum GN=Solyc01g067800.2 PE=4 SV=1	1	1	1	1	1	0	0	1	1	1	1	1	1	1	0	0	1	1	1	1	1	1	1	0	0	1	1	1	1	1	1	4.7	4.7	4.7	42.095	384	384	0.0023229	6.2985	By matching	By matching	By matching	By MS/MS	By matching
K4BW97;K4AX99	K4BW97;K4AX99	5;5	5;5	2;2	>tr|K4BW97|K4BW97_SOLLC Uncharacterized protein OS=Solanum lycopersicum GN=Solyc05g005690.1 PE=3 SV=1;>tr|K4AX99|K4AX99_SOLLC Uncharacterized protein OS=Solanum lycopersicum GN=Solyc01g068530.2 PE=3 SV=1	2	5	5	2	4	4	4	4	4	4	4	4	5	4	4	4	4	4	4	4	4	5	2	2	2	2	2	2	2	2	2	26.5	26.5	8.2	16.736	147	147;150	0	34.608	By MS/MS	By MS/MS	By MS/MS	By MS/MS	By MS/MS
K4AXC0	K4AXC0	2	2	2	>tr|K4AXC0|K4AXC0_SOLLC Citrate synthase OS=Solanum lycopersicum GN=Solyc01g073740.2 PE=3 SV=1	1	2	2	2	0	0	2	0	0	0	0	0	0	0	0	2	0	0	0	0	0	0	0	0	2	0	0	0	0	0	0	4.4	4.4	4.4	53.049	474	474	0	18.874	By matching	By matching	By MS/MS	By matching	By matching
K4AXE0	K4AXE0	1	1	1	>tr|K4AXE0|K4AXE0_SOLLC Uncharacterized protein OS=Solanum lycopersicum GN=Solyc01g073950.2 PE=4 SV=1	1	1	1	1	0	1	1	0	1	1	1	0	0	0	1	1	0	1	1	1	0	0	0	1	1	0	1	1	1	0	0	2.7	2.7	2.7	84.786	752	752	0	6.8346	By matching	By MS/MS	By MS/MS	By matching	By MS/MS
K4AY75;K4AXF7;K4DFY5;K4AY73	K4AY75;K4AXF7;K4DFY5;K4AY73	9;9;6;5	9;9;6;5	1;1;1;1	>tr|K4AY75|K4AY75_SOLLC Histone H3 OS=Solanum lycopersicum GN=Solyc01g086820.2 PE=3 SV=1;>tr|K4AXF7|K4AXF7_SOLLC Histone H3 OS=Solanum lycopersicum GN=Solyc01g079110.2 PE=3 SV=1;>tr|K4DFY5|K4DFY5_SOLLC Histone H3 OS=Solanum lycopersicum GN=Solyc12g056540.1	4	9	9	1	8	8	6	7	7	8	8	9	7	8	8	6	7	7	8	8	9	7	1	1	0	0	1	1	1	1	0	33.8	33.8	6.6	15.268	136	136;136;136;85	0	59.186	By MS/MS	By MS/MS	By MS/MS	By MS/MS	By MS/MS
K4AXH0	K4AXH0	1	1	1	>tr|K4AXH0|K4AXH0_SOLLC Uncharacterized protein OS=Solanum lycopersicum GN=Solyc01g079250.2 PE=4 SV=1	1	1	1	1	0	0	1	0	0	0	0	0	0	0	0	1	0	0	0	0	0	0	0	0	1	0	0	0	0	0	0	2.6	2.6	2.6	82.203	723	723	0	17.474	By matching	By matching	By MS/MS	By matching	By matching
K4AXJ0	K4AXJ0	1	1	1	>tr|K4AXJ0|K4AXJ0_SOLLC Uncharacterized protein OS=Solanum lycopersicum GN=Solyc01g079450.2 PE=4 SV=1	1	1	1	1	0	0	1	0	0	0	0	0	0	0	0	1	0	0	0	0	0	0	0	0	1	0	0	0	0	0	0	2	2	2	108.99	978	978	0	7.4789	By matching	By matching	By MS/MS	By matching	By matching
K4AXM4;P93230	K4AXM4;P93230	3;2	3;2	3;2	>tr|K4AXM4|K4AXM4_SOLLC Glucose-1-phosphate adenylyltransferase OS=Solanum lycopersicum GN=agpL3 PE=3 SV=1;>tr|P93230|P93230_SOLLC Glucose-1-phosphate adenylyltransferase OS=Solanum lycopersicum GN=agpL3 PE=2 SV=1	2	3	3	3	3	3	2	3	2	2	1	3	2	3	3	2	3	2	2	1	3	2	3	3	2	3	2	2	1	3	2	8.3	8.3	8.3	56.853	515	515;516	0	20.027	By MS/MS	By MS/MS	By MS/MS	By matching	By MS/MS
K4AXQ2	K4AXQ2	1	1	1	>tr|K4AXQ2|K4AXQ2_SOLLC Uncharacterized protein OS=Solanum lycopersicum GN=Solyc01g080070.2 PE=4 SV=1	1	1	1	1	1	1	1	1	1	1	1	1	1	1	1	1	1	1	1	1	1	1	1	1	1	1	1	1	1	1	1	3.1	3.1	3.1	44.872	425	425	1	-2	By matching	By matching	By matching	By matching	By matching
K4AXS2;Q37229;Q8RW39;K4BPV5	K4AXS2	13;6;1;1	13;6;1;1	13;6;1;1	>tr|K4AXS2|K4AXS2_SOLLC Glutamine synthetase OS=Solanum lycopersicum GN=Solyc01g080280.2 PE=3 SV=1	4	13	13	13	6	6	12	3	7	5	8	6	5	6	6	12	3	7	5	8	6	5	6	6	12	3	7	5	8	6	5	38.7	38.7	38.7	47.539	432	432;191;79;356	0	101.2	By MS/MS	By MS/MS	By MS/MS	By MS/MS	By MS/MS
K4AXU5	K4AXU5	3	3	3	>tr|K4AXU5|K4AXU5_SOLLC Uncharacterized protein OS=Solanum lycopersicum GN=Solyc01g080510.2 PE=4 SV=1	1	3	3	3	2	2	3	2	2	3	2	0	2	2	2	3	2	2	3	2	0	2	2	2	3	2	2	3	2	0	2	15.8	15.8	15.8	36.343	329	329	0	33.468	By matching	By matching	By MS/MS	By matching	By matching
K4AXX7;K4D4B5	K4AXX7;K4D4B5	2;1	2;1	2;1	>tr|K4AXX7|K4AXX7_SOLLC Protein translocase subunit SecA OS=Solanum lycopersicum GN=Solyc01g080840.2 PE=3 SV=1;>tr|K4D4B5|K4D4B5_SOLLC Protein translocase subunit SecA OS=Solanum lycopersicum GN=Solyc11g005020.1 PE=3 SV=1	2	2	2	2	0	0	1	0	0	0	1	1	0	0	0	1	0	0	0	1	1	0	0	0	1	0	0	0	1	1	0	1.8	1.8	1.8	114.64	1018	1018;1011	0	13.658	By matching	By matching	By MS/MS	By matching	By matching
K4AY32	K4AY32	1	1	1	>tr|K4AY32|K4AY32_SOLLC Uncharacterized protein OS=Solanum lycopersicum GN=Solyc01g081400.2 PE=4 SV=1	1	1	1	1	1	0	0	0	1	0	0	0	0	1	0	0	0	1	0	0	0	0	1	0	0	0	1	0	0	0	0	10.2	10.2	10.2	18.429	167	167	0.002401	6.4458	By matching	By matching	By matching	By matching	By MS/MS
K4AYA3	K4AYA3	2	2	2	>tr|K4AYA3|K4AYA3_SOLLC Uncharacterized protein OS=Solanum lycopersicum GN=Solyc01g087120.2 PE=3 SV=1	1	2	2	2	1	1	2	1	1	1	1	1	1	1	1	2	1	1	1	1	1	1	1	1	2	1	1	1	1	1	1	10.5	10.5	10.5	26.475	239	239	0	11.729	By MS/MS	By MS/MS	By MS/MS	By matching	By MS/MS
K4AYG3	K4AYG3	4	4	4	>tr|K4AYG3|K4AYG3_SOLLC Ribosomal protein OS=Solanum lycopersicum GN=Solyc01g087730.2 PE=3 SV=1	1	4	4	4	3	3	3	2	2	1	3	2	2	3	3	3	2	2	1	3	2	2	3	3	3	2	2	1	3	2	2	18	18	18	37.057	338	338	0	30.125	By MS/MS	By matching	By MS/MS	By matching	By matching
K4AYJ8	K4AYJ8	2	2	2	>tr|K4AYJ8|K4AYJ8_SOLLC Uncharacterized protein OS=Solanum lycopersicum GN=Solyc01g088080.2 PE=3 SV=1	1	2	2	2	1	1	1	1	0	1	0	1	1	1	1	1	1	0	1	0	1	1	1	1	1	1	0	1	0	1	1	7.2	7.2	7.2	58.406	541	541	0	13.318	By MS/MS	By matching	By MS/MS	By matching	By matching
K4AYM7	K4AYM7	2	2	2	>tr|K4AYM7|K4AYM7_SOLLC Eukaryotic translation initiation factor 3 subunit B OS=Solanum lycopersicum GN=Solyc01g088370.2 PE=3 SV=1	1	2	2	2	1	1	2	0	2	0	2	2	1	1	1	2	0	2	0	2	2	1	1	1	2	0	2	0	2	2	1	3.1	3.1	3.1	82.718	717	717	0	17.349	By matching	By matching	By MS/MS	By matching	By matching
K4AYP1	K4AYP1	5	5	4	>tr|K4AYP1|K4AYP1_SOLLC Uncharacterized protein OS=Solanum lycopersicum GN=Solyc01g088510.2 PE=4 SV=1	1	5	5	4	3	3	4	3	5	3	5	4	1	3	3	4	3	5	3	5	4	1	2	2	3	2	4	2	4	3	0	14.6	14.6	11.9	57.579	512	512	0	69.021	By MS/MS	By MS/MS	By MS/MS	By MS/MS	By MS/MS
K4AYQ1	K4AYQ1	1	1	1	>tr|K4AYQ1|K4AYQ1_SOLLC Uncharacterized protein OS=Solanum lycopersicum GN=Solyc01g088610.2 PE=3 SV=1	1	1	1	1	0	0	1	0	1	0	0	0	0	0	0	1	0	1	0	0	0	0	0	0	1	0	1	0	0	0	0	15.6	15.6	15.6	14.93	135	135	0	6.6808	By matching	By matching	By MS/MS	By matching	By matching
K4AYR0	K4AYR0	2	2	2	>tr|K4AYR0|K4AYR0_SOLLC Uncharacterized protein OS=Solanum lycopersicum GN=Solyc01g088700.2 PE=4 SV=1	1	2	2	2	0	0	2	0	1	0	0	0	0	0	0	2	0	1	0	0	0	0	0	0	2	0	1	0	0	0	0	2.2	2.2	2.2	195.65	1805	1805	0	14.709	By matching	By matching	By MS/MS	By matching	By matching
K4AYS0	K4AYS0	10	10	8	>tr|K4AYS0|K4AYS0_SOLLC Uncharacterized protein OS=Solanum lycopersicum GN=Solyc01g088800.2 PE=4 SV=1	1	10	10	8	7	8	10	8	8	7	9	7	6	7	8	10	8	8	7	9	7	6	5	7	8	6	6	6	7	6	5	12.1	12.1	10.6	84.782	753	753	0	60.543	By matching	By MS/MS	By MS/MS	By MS/MS	By MS/MS
K4AYS8	K4AYS8	1	1	1	>tr|K4AYS8|K4AYS8_SOLLC Uncharacterized protein OS=Solanum lycopersicum GN=Solyc01g089870.2 PE=4 SV=1	1	1	1	1	1	1	0	0	0	0	0	0	0	1	1	0	0	0	0	0	0	0	1	1	0	0	0	0	0	0	0	2	2	2	62.581	545	545	0	6.9022	By MS/MS	By MS/MS	By matching	By matching	By matching
K4CT39;K4AYT8	K4CT39;K4AYT8	1;1	1;1	1;1	>tr|K4CT39|K4CT39_SOLLC Uncharacterized protein OS=Solanum lycopersicum GN=Solyc09g055420.1 PE=4 SV=1;>tr|K4AYT8|K4AYT8_SOLLC Nucleoside diphosphate kinase OS=Solanum lycopersicum GN=LOC544095 PE=3 SV=1	2	1	1	1	0	0	1	0	0	0	0	0	0	0	0	1	0	0	0	0	0	0	0	0	1	0	0	0	0	0	0	12.8	12.8	12.8	12.629	117	117;148	0.0022624	6.1175	By matching	By matching	By MS/MS	By matching	By matching
K4AYW0	K4AYW0	3	3	3	>tr|K4AYW0|K4AYW0_SOLLC Uncharacterized protein OS=Solanum lycopersicum GN=Solyc01g090190.2 PE=4 SV=1	1	3	3	3	2	2	3	2	3	2	2	3	2	2	2	3	2	3	2	2	3	2	2	2	3	2	3	2	2	3	2	15.8	15.8	15.8	38.837	360	360	0	21.225	By MS/MS	By matching	By MS/MS	By MS/MS	By MS/MS
K4AYW1	K4AYW1	1	1	1	>tr|K4AYW1|K4AYW1_SOLLC Uncharacterized protein OS=Solanum lycopersicum GN=Solyc01g090200.2 PE=3 SV=1	1	1	1	1	1	0	1	0	1	1	1	0	0	1	0	1	0	1	1	1	0	0	1	0	1	0	1	1	1	0	0	2.1	2.1	2.1	118.92	1061	1061	0.0023148	6.2613	By matching	By matching	By MS/MS	By matching	By matching
P10748;K4AZ59	P10748;K4AZ59	1;1	1;1	1;1	>sp|P10748|AROA_SOLLC 3-phosphoshikimate 1-carboxyvinyltransferase, chloroplastic OS=Solanum lycopersicum PE=2 SV=1;>tr|K4AZ59|K4AZ59_SOLLC 3-phosphoshikimate 1-carboxyvinyltransferase OS=Solanum lycopersicum GN=Solyc01g091190.2 PE=3 SV=1	2	1	1	1	1	1	1	1	1	1	1	1	1	1	1	1	1	1	1	1	1	1	1	1	1	1	1	1	1	1	1	2.1	2.1	2.1	55.605	520	520;520	0	8.0422	By MS/MS	By matching	By MS/MS	By matching	By matching
K4AZH0	K4AZH0	1	1	1	>tr|K4AZH0|K4AZH0_SOLLC Uncharacterized protein OS=Solanum lycopersicum GN=Solyc01g094290.2 PE=4 SV=1	1	1	1	1	0	0	1	0	1	0	0	1	1	0	0	1	0	1	0	0	1	1	0	0	1	0	1	0	0	1	1	1.2	1.2	1.2	128.77	1198	1198	0	7.7486	By matching	By matching	By MS/MS	By matching	By matching
K4C4X4;K4AZJ7;K4BF25	K4C4X4;K4AZJ7;K4BF25	2;2;2	2;2;2	2;2;2	>tr|K4C4X4|K4C4X4_SOLLC 60S ribosomal protein L36 OS=Solanum lycopersicum GN=Solyc06g036050.2 PE=3 SV=1;>tr|K4AZJ7|K4AZJ7_SOLLC 60S ribosomal protein L36 OS=Solanum lycopersicum GN=Solyc01g094560.2 PE=3 SV=1;>tr|K4BF25|K4BF25_SOLLC 60S ribosomal protein L3	3	2	2	2	1	2	2	2	2	1	1	2	1	1	2	2	2	2	1	1	2	1	1	2	2	2	2	1	1	2	1	14.5	14.5	14.5	15.678	138	138;152;158	0	11.855	By MS/MS	By MS/MS	By MS/MS	By MS/MS	By MS/MS
K4AZL9	K4AZL9	3	3	3	>tr|K4AZL9|K4AZL9_SOLLC Cysteine synthase OS=Solanum lycopersicum GN=Solyc01g094790.2 PE=3 SV=1	1	3	3	3	1	1	2	2	3	2	2	2	1	1	1	2	2	3	2	2	2	1	1	1	2	2	3	2	2	2	1	13.4	13.4	13.4	38.889	357	357	0	24.656	By MS/MS	By matching	By MS/MS	By MS/MS	By matching
K4AZN3	K4AZN3	1	1	1	>tr|K4AZN3|K4AZN3_SOLLC Uncharacterized protein OS=Solanum lycopersicum GN=Solyc01g094930.2 PE=3 SV=1	1	1	1	1	0	0	1	1	0	0	0	0	1	0	0	1	1	0	0	0	0	1	0	0	1	1	0	0	0	0	1	2.8	2.8	2.8	48.603	424	424	0	6.7402	By matching	By matching	By MS/MS	By matching	By matching
K4AZQ5	K4AZQ5	1	1	1	>tr|K4AZQ5|K4AZQ5_SOLLC Uncharacterized protein OS=Solanum lycopersicum GN=Solyc01g095160.2 PE=4 SV=1	1	1	1	1	0	1	0	0	1	0	1	0	0	0	1	0	0	1	0	1	0	0	0	1	0	0	1	0	1	0	0	1.7	1.7	1.7	79.099	695	695	0.0023981	6.4322	By matching	By MS/MS	By matching	By matching	By MS/MS
K4AZV6	K4AZV6	2	2	2	>tr|K4AZV6|K4AZV6_SOLLC Uncharacterized protein OS=Solanum lycopersicum GN=Solyc01g095670.2 PE=4 SV=1	1	2	2	2	2	2	2	2	2	2	2	2	2	2	2	2	2	2	2	2	2	2	2	2	2	2	2	2	2	2	2	5.7	5.7	5.7	46.836	442	442	0	20.536	By MS/MS	By MS/MS	By matching	By MS/MS	By MS/MS
K4AZW3	K4AZW3	4	4	4	>tr|K4AZW3|K4AZW3_SOLLC Uncharacterized protein OS=Solanum lycopersicum GN=Solyc01g095740.2 PE=4 SV=1	1	4	4	4	2	4	3	3	2	3	4	4	3	2	4	3	3	2	3	4	4	3	2	4	3	3	2	3	4	4	3	5.7	5.7	5.7	96.19	870	870	0	24.731	By matching	By MS/MS	By MS/MS	By matching	By matching
K4AZY6	K4AZY6	10	3	3	>tr|K4AZY6|K4AZY6_SOLLC Uncharacterized protein OS=Solanum lycopersicum GN=Solyc01g095970.2 PE=3 SV=1	1	10	3	3	7	6	8	6	7	6	10	6	8	1	0	2	2	2	2	3	1	1	1	0	2	2	2	2	3	1	1	19.2	6.6	6.6	68.208	610	610	0	75.883	By MS/MS	By matching	By matching	By MS/MS	By matching
K4B047;K4B046	K4B047;K4B046	1;1	1;1	1;1	>tr|K4B047|K4B047_SOLLC Uncharacterized protein OS=Solanum lycopersicum GN=Solyc01g096590.2 PE=3 SV=1;>tr|K4B046|K4B046_SOLLC Uncharacterized protein OS=Solanum lycopersicum GN=Solyc01g096580.2 PE=3 SV=1	2	1	1	1	1	1	1	1	1	1	1	1	1	1	1	1	1	1	1	1	1	1	1	1	1	1	1	1	1	1	1	10.3	10.3	10.3	13.132	117	117;117	0	7.7841	By MS/MS	By MS/MS	By MS/MS	By MS/MS	By MS/MS
K4B066	K4B066	1	1	1	>tr|K4B066|K4B066_SOLLC Uncharacterized protein OS=Solanum lycopersicum GN=Solyc01g096780.2 PE=4 SV=1	1	1	1	1	0	0	1	0	1	0	1	0	0	0	0	1	0	1	0	1	0	0	0	0	1	0	1	0	1	0	0	4.2	4.2	4.2	34.586	307	307	0	7.1118	By matching	By matching	By MS/MS	By matching	By matching
K4B0D3	K4B0D3	1	1	1	>tr|K4B0D3|K4B0D3_SOLLC Uncharacterized protein OS=Solanum lycopersicum GN=Solyc01g097460.2 PE=3 SV=1	1	1	1	1	1	0	1	0	0	0	0	0	1	1	0	1	0	0	0	0	0	1	1	0	1	0	0	0	0	0	1	6.8	6.8	6.8	31.147	293	293	0.0023557	6.3427	By MS/MS	By matching	By matching	By matching	By matching
K4B0H3	K4B0H3	1	1	1	>tr|K4B0H3|K4B0H3_SOLLC Uncharacterized protein OS=Solanum lycopersicum GN=Solyc01g097860.2 PE=4 SV=1	1	1	1	1	1	0	1	0	1	1	1	0	1	1	0	1	0	1	1	1	0	1	1	0	1	0	1	1	1	0	1	4.2	4.2	4.2	32.14	288	288	0.0023337	6.3118	By MS/MS	By matching	By MS/MS	By matching	By matching
K4B0H4	K4B0H4	11	1	1	>tr|K4B0H4|K4B0H4_SOLLC 40S ribosomal protein S24 OS=Solanum lycopersicum GN=Solyc01g097870.2 PE=3 SV=1	1	11	1	1	11	11	8	8	11	10	10	10	10	1	1	0	0	1	1	1	1	0	1	1	0	0	1	1	1	1	0	56.4	6.8	6.8	15.363	133	133	0	86.072	By MS/MS	By MS/MS	By matching	By matching	By matching
K4B0H5	K4B0H5	1	1	1	>tr|K4B0H5|K4B0H5_SOLLC Uncharacterized protein OS=Solanum lycopersicum GN=Solyc01g097880.2 PE=4 SV=1	1	1	1	1	1	0	1	0	0	0	0	0	0	1	0	1	0	0	0	0	0	0	1	0	1	0	0	0	0	0	0	7.5	7.5	7.5	20.188	186	186	0	7.5411	By matching	By matching	By MS/MS	By matching	By matching
K4B0I7	K4B0I7	2	2	2	>tr|K4B0I7|K4B0I7_SOLLC Uncharacterized protein OS=Solanum lycopersicum GN=Solyc01g098000.2 PE=3 SV=1	1	2	2	2	1	1	2	1	1	1	1	0	0	1	1	2	1	1	1	1	0	0	1	1	2	1	1	1	1	0	0	9.5	9.5	9.5	26.117	241	241	0	10.92	By matching	By matching	By MS/MS	By matching	By MS/MS
K4B0J0	K4B0J0	3	3	3	>tr|K4B0J0|K4B0J0_SOLLC Uncharacterized protein OS=Solanum lycopersicum GN=Solyc01g098030.2 PE=4 SV=1	1	3	3	3	1	1	2	0	2	2	2	3	1	1	1	2	0	2	2	2	3	1	1	1	2	0	2	2	2	3	1	12.7	12.7	12.7	51.02	473	473	0	17.943	By matching	By MS/MS	By matching	By matching	By matching
K4B0M6	K4B0M6	1	1	1	>tr|K4B0M6|K4B0M6_SOLLC Uncharacterized protein OS=Solanum lycopersicum GN=Solyc01g098390.2 PE=4 SV=1	1	1	1	1	1	1	1	1	1	1	1	1	1	1	1	1	1	1	1	1	1	1	1	1	1	1	1	1	1	1	1	3.7	3.7	3.7	39.408	349	349	0	7.1519	By matching	By MS/MS	By matching	By MS/MS	By MS/MS
K4B0Q1	K4B0Q1	2	2	2	>tr|K4B0Q1|K4B0Q1_SOLLC Uncharacterized protein OS=Solanum lycopersicum GN=Solyc01g098640.2 PE=4 SV=1	1	2	2	2	0	0	0	1	2	1	1	2	0	0	0	0	1	2	1	1	2	0	0	0	0	1	2	1	1	2	0	15.6	15.6	15.6	31.593	289	289	0	23.05	By matching	By matching	By matching	By MS/MS	By MS/MS
K4B0U8	K4B0U8	1	1	1	>tr|K4B0U8|K4B0U8_SOLLC Uncharacterized protein OS=Solanum lycopersicum GN=Solyc01g099110.2 PE=4 SV=1	1	1	1	1	0	0	1	0	0	0	1	0	0	0	0	1	0	0	0	1	0	0	0	0	1	0	0	0	1	0	0	2.1	2.1	2.1	78.694	707	707	0	8.5986	By matching	By matching	By MS/MS	By matching	By matching
K4DHC7;K4B101	K4DHC7;K4B101	7;7	7;7	7;7	>tr|K4DHC7|K4DHC7_SOLLC Uncharacterized protein OS=Solanum lycopersicum GN=Solyc12g096540.1 PE=4 SV=1;>tr|K4B101|K4B101_SOLLC Uncharacterized protein OS=Solanum lycopersicum GN=Solyc01g099670.2 PE=4 SV=1	2	7	7	7	6	7	6	7	7	7	7	7	7	6	7	6	7	7	7	7	7	7	6	7	6	7	7	7	7	7	7	33.9	33.9	33.9	19.852	180	180;182	0	46.041	By MS/MS	By MS/MS	By MS/MS	By MS/MS	By MS/MS
K4CUM0;K4B108	K4CUM0;K4B108	1;1	1;1	1;1	>tr|K4CUM0|K4CUM0_SOLLC Uncharacterized protein OS=Solanum lycopersicum GN=Solyc09g065940.2 PE=4 SV=1;>tr|K4B108|K4B108_SOLLC Uncharacterized protein OS=Solanum lycopersicum GN=Solyc01g099740.2 PE=4 SV=1	2	1	1	1	1	1	0	1	1	1	1	1	1	1	1	0	1	1	1	1	1	1	1	1	0	1	1	1	1	1	1	12.5	12.5	12.5	14.455	136	136;151	0	12.299	By MS/MS	By matching	By matching	By matching	By MS/MS
P54776;K4B110;K4CJL9	P54776;K4B110	5;5;1	5;5;1	5;5;1	>sp|P54776|PRS6A_SOLLC 26S protease regulatory subunit 6A homolog OS=Solanum lycopersicum GN=TBP1 PE=2 SV=1;>tr|K4B110|K4B110_SOLLC Uncharacterized protein OS=Solanum lycopersicum GN=TBP1 PE=3 SV=1	3	5	5	5	2	1	5	2	3	2	4	3	2	2	1	5	2	3	2	4	3	2	2	1	5	2	3	2	4	3	2	17.5	17.5	17.5	47.505	423	423;423;190	0	33.015	By MS/MS	By matching	By MS/MS	By matching	By MS/MS
Q6DUX3;K4B112;K4B111	Q6DUX3;K4B112;K4B111	1;1;1	1;1;1	1;1;1	>sp|Q6DUX3|TCTP_SOLLC Translationally-controlled tumor protein homolog OS=Solanum lycopersicum GN=TCTP PE=2 SV=1;>tr|K4B112|K4B112_SOLLC Uncharacterized protein OS=Solanum lycopersicum GN=Solyc01g099780.2 PE=4 SV=1;>tr|K4B111|K4B111_SOLLC Uncharacterized p	3	1	1	1	1	1	1	1	1	1	1	1	0	1	1	1	1	1	1	1	1	0	1	1	1	1	1	1	1	1	0	5.4	5.4	5.4	18.908	168	168;168;168	0	6.8958	By matching	By MS/MS	By MS/MS	By matching	By MS/MS
K4B115	K4B115	9	3	3	>tr|K4B115|K4B115_SOLLC Uncharacterized protein OS=Solanum lycopersicum GN=Solyc01g099810.2 PE=4 SV=1	1	9	3	3	8	8	8	8	9	9	9	9	9	3	3	3	3	3	3	3	3	3	3	3	3	3	3	3	3	3	3	25	9.8	9.8	30.15	264	264	0	59.803	By MS/MS	By MS/MS	By matching	By MS/MS	By MS/MS
K4B117	K4B117	3	3	2	>tr|K4B117|K4B117_SOLLC Uncharacterized protein OS=Solanum lycopersicum GN=Solyc01g099830.2 PE=4 SV=1	1	3	3	2	3	3	2	2	3	3	2	3	3	3	3	2	2	3	3	2	3	3	2	2	1	1	2	2	1	2	2	29.6	29.6	20	14.022	125	125	0	28.877	By MS/MS	By MS/MS	By MS/MS	By MS/MS	By MS/MS
K4B124	K4B124	6	6	5	>tr|K4B124|K4B124_SOLLC Uncharacterized protein OS=Solanum lycopersicum GN=Solyc01g099900.2 PE=4 SV=1	1	6	6	5	6	5	6	5	6	6	5	6	6	6	5	6	5	6	6	5	6	6	5	4	5	4	5	5	5	5	5	27.8	27.8	20.3	20.762	187	187	0	58.276	By MS/MS	By MS/MS	By MS/MS	By MS/MS	By MS/MS
K4B139	K4B139	1	1	1	>tr|K4B139|K4B139_SOLLC Uncharacterized protein OS=Solanum lycopersicum GN=Solyc01g100050.2 PE=4 SV=1	1	1	1	1	0	0	1	0	0	0	0	0	0	0	0	1	0	0	0	0	0	0	0	0	1	0	0	0	0	0	0	1.1	1.1	1.1	124.68	1132	1132	0.0022779	6.1756	By matching	By matching	By MS/MS	By matching	By matching
K4B166	K4B166	1	1	1	>tr|K4B166|K4B166_SOLLC Uncharacterized protein OS=Solanum lycopersicum GN=Solyc01g100320.2 PE=3 SV=1	1	1	1	1	0	0	1	1	0	0	0	0	0	0	0	1	1	0	0	0	0	0	0	0	1	1	0	0	0	0	0	3.3	3.3	3.3	39.454	359	359	0	8.0636	By matching	By matching	By MS/MS	By matching	By matching
K4B171	K4B171	1	1	1	>tr|K4B171|K4B171_SOLLC Uncharacterized protein OS=Solanum lycopersicum GN=Solyc01g100370.2 PE=4 SV=1	1	1	1	1	1	1	1	1	1	1	0	1	1	1	1	1	1	1	1	0	1	1	1	1	1	1	1	1	0	1	1	4.8	4.8	4.8	18.038	166	166	0.002448	6.5649	By MS/MS	By matching	By matching	By matching	By matching
K4B188	K4B188	1	1	1	>tr|K4B188|K4B188_SOLLC Uncharacterized protein OS=Solanum lycopersicum GN=Solyc01g100570.2 PE=4 SV=1	1	1	1	1	1	1	1	1	1	1	1	1	1	1	1	1	1	1	1	1	1	1	1	1	1	1	1	1	1	1	1	1.6	1.6	1.6	62.143	553	553	0	6.9357	By MS/MS	By MS/MS	By matching	By MS/MS	By matching
K4B1G3	K4B1G3	1	1	1	>tr|K4B1G3|K4B1G3_SOLLC Uncharacterized protein OS=Solanum lycopersicum GN=Solyc01g102350.2 PE=4 SV=1	1	1	1	1	1	1	1	1	0	0	0	0	1	1	1	1	1	0	0	0	0	1	1	1	1	1	0	0	0	0	1	2.7	2.7	2.7	46.307	415	415	0.002265	6.1188	By matching	By MS/MS	By matching	By matching	By matching
K4B1I7	K4B1I7	1	1	1	>tr|K4B1I7|K4B1I7_SOLLC Uncharacterized protein OS=Solanum lycopersicum GN=Solyc01g102590.2 PE=4 SV=1	1	1	1	1	1	0	1	1	1	1	1	1	1	1	0	1	1	1	1	1	1	1	1	0	1	1	1	1	1	1	1	2.7	2.7	2.7	45.969	410	410	0.006689	6.0017	By MS/MS	By matching	By matching	By MS/MS	By MS/MS
K4B1N9	K4B1N9	2	1	1	>tr|K4B1N9|K4B1N9_SOLLC Uncharacterized protein OS=Solanum lycopersicum GN=Solyc01g103130.1 PE=3 SV=1	1	2	1	1	2	2	2	2	2	2	2	2	2	1	1	1	1	1	1	1	1	1	1	1	1	1	1	1	1	1	1	5.1	3.6	3.6	65.802	607	607	0	17.84	By matching	By MS/MS	By matching	By matching	By matching
K4B1S1;K4D6V7;A8W7B5	K4B1S1	17;3;3	17;3;3	17;3;3	>tr|K4B1S1|K4B1S1_SOLLC Uncharacterized protein OS=Solanum lycopersicum GN=Solyc01g103450.2 PE=3 SV=1	3	17	17	17	13	12	15	10	9	9	14	11	12	13	12	15	10	9	9	14	11	12	13	12	15	10	9	9	14	11	12	24.3	24.3	24.3	74.896	703	703;692;692	0	119.51	By MS/MS	By MS/MS	By MS/MS	By MS/MS	By MS/MS
K4B1Z2;K4CZ52	K4B1Z2	10;1	10;1	10;1	>tr|K4B1Z2|K4B1Z2_SOLLC Uncharacterized protein OS=Solanum lycopersicum GN=Solyc01g104170.2 PE=4 SV=1	2	10	10	10	8	6	10	6	9	5	7	5	7	8	6	10	6	9	5	7	5	7	8	6	10	6	9	5	7	5	7	38.7	38.7	38.7	37.148	349	349;272	0	92.574	By MS/MS	By MS/MS	By MS/MS	By matching	By matching
K4B212	K4B212	1	1	1	>tr|K4B212|K4B212_SOLLC Uncharacterized protein OS=Solanum lycopersicum GN=Solyc01g104370.2 PE=3 SV=1	1	1	1	1	0	0	1	0	1	1	0	1	1	0	0	1	0	1	1	0	1	1	0	0	1	0	1	1	0	1	1	14.3	14.3	14.3	11.321	112	112	0	7.8578	By matching	By matching	By MS/MS	By matching	By MS/MS
K4B230	K4B230	26	26	26	>tr|K4B230|K4B230_SOLLC Uncharacterized protein OS=Solanum lycopersicum GN=Solyc01g104560.2 PE=4 SV=1	1	26	26	26	20	20	23	19	25	19	21	21	19	20	20	23	19	25	19	21	21	19	20	20	23	19	25	19	21	21	19	59.4	59.4	59.4	48.154	414	414	0	231.75	By MS/MS	By MS/MS	By MS/MS	By MS/MS	By MS/MS
K4B256	K4B256	3	3	3	>tr|K4B256|K4B256_SOLLC Uncharacterized protein OS=Solanum lycopersicum GN=Solyc01g104840.2 PE=4 SV=1	1	3	3	3	3	3	3	3	3	2	2	3	3	3	3	3	3	3	2	2	3	3	3	3	3	3	3	2	2	3	3	15.2	15.2	15.2	24.667	223	223	0	27.472	By MS/MS	By MS/MS	By MS/MS	By matching	By MS/MS
K4B276	K4B276	1	1	1	>tr|K4B276|K4B276_SOLLC Uncharacterized protein OS=Solanum lycopersicum GN=Solyc01g105060.2 PE=3 SV=1	1	1	1	1	0	0	1	0	0	0	0	0	0	0	0	1	0	0	0	0	0	0	0	0	1	0	0	0	0	0	0	6.2	6.2	6.2	24.874	225	225	0	8.4167	By matching	By matching	By MS/MS	By matching	By matching
K4B284	K4B284	1	1	1	>tr|K4B284|K4B284_SOLLC Uncharacterized protein OS=Solanum lycopersicum GN=Solyc01g105140.2 PE=4 SV=1	1	1	1	1	1	1	0	0	1	1	1	1	1	1	1	0	0	1	1	1	1	1	1	1	0	0	1	1	1	1	1	3.1	3.1	3.1	30.015	254	254	0.0087816	5.9242	By MS/MS	By MS/MS	By matching	By matching	By MS/MS
K4B2A4	K4B2A4	1	1	1	>tr|K4B2A4|K4B2A4_SOLLC Uncharacterized protein OS=Solanum lycopersicum GN=Solyc01g105340.2 PE=3 SV=1	1	1	1	1	1	0	1	1	1	1	1	1	0	1	0	1	1	1	1	1	1	0	1	0	1	1	1	1	1	1	0	3.7	3.7	3.7	37.664	353	353	0	13.142	By matching	By matching	By MS/MS	By MS/MS	By MS/MS
K4B2I9;K4B2J4	K4B2I9;K4B2J4	2;1	2;1	2;1	>tr|K4B2I9|K4B2I9_SOLLC Uncharacterized protein OS=Solanum lycopersicum GN=Solyc01g106210.2 PE=3 SV=1;>tr|K4B2J4|K4B2J4_SOLLC Uncharacterized protein OS=Solanum lycopersicum GN=Solyc01g106260.2 PE=3 SV=1	2	2	2	2	0	0	1	0	0	0	0	1	0	0	0	1	0	0	0	0	1	0	0	0	1	0	0	0	0	1	0	4.3	4.3	4.3	72.969	681	681;670	0	11.411	By matching	By matching	By MS/MS	By matching	By matching
K4B2Z4	K4B2Z4	2	2	2	>tr|K4B2Z4|K4B2Z4_SOLLC Glycosyltransferase OS=Solanum lycopersicum GN=Solyc01g107780.2 PE=3 SV=1	1	2	2	2	0	0	2	0	0	0	0	0	0	0	0	2	0	0	0	0	0	0	0	0	2	0	0	0	0	0	0	4.3	4.3	4.3	54.271	485	485	0	13.899	By matching	By matching	By MS/MS	By matching	By matching
Q43526;K4B2Z8	Q43526;K4B2Z8	1;1	1;1	1;1	>tr|Q43526|Q43526_SOLLC Glycosyltransferase (Fragment) OS=Solanum lycopersicum GN=twi1 PE=2 SV=1;>tr|K4B2Z8|K4B2Z8_SOLLC Glycosyltransferase OS=Solanum lycopersicum GN=Solyc01g107820.2 PE=3 SV=1	2	1	1	1	0	1	1	1	1	1	0	0	0	0	1	1	1	1	1	0	0	0	0	1	1	1	1	1	0	0	0	2.4	2.4	2.4	52.457	466	466;470	0	7.7102	By matching	By matching	By MS/MS	By matching	By matching
K4B303	K4B303	5	5	5	>tr|K4B303|K4B303_SOLLC Polyadenylate-binding protein OS=Solanum lycopersicum GN=Solyc01g107870.2 PE=3 SV=1	1	5	5	5	4	4	5	4	4	3	4	3	3	4	4	5	4	4	3	4	3	3	4	4	5	4	4	3	4	3	3	11.8	11.8	11.8	70.177	643	643	0	49.016	By MS/MS	By MS/MS	By MS/MS	By MS/MS	By MS/MS
K4B375	K4B375	5	5	5	>tr|K4B375|K4B375_SOLLC Uncharacterized protein OS=Solanum lycopersicum GN=Solyc01g108600.2 PE=3 SV=1	1	5	5	5	2	3	5	1	3	2	1	3	1	2	3	5	1	3	2	1	3	1	2	3	5	1	3	2	1	3	1	6.8	6.8	6.8	120.59	1072	1072	0	37.868	By MS/MS	By MS/MS	By MS/MS	By matching	By matching
K4B378;K4D0P3	K4B378	3;1	3;1	3;1	>tr|K4B378|K4B378_SOLLC Uncharacterized protein OS=Solanum lycopersicum GN=Solyc01g108630.2 PE=4 SV=1	2	3	3	3	1	1	3	0	0	1	0	0	0	1	1	3	0	0	1	0	0	0	1	1	3	0	0	1	0	0	0	5.1	5.1	5.1	65.892	587	587;584	0	18.62	By matching	By matching	By MS/MS	By matching	By matching
K4B381	K4B381	4	4	4	>tr|K4B381|K4B381_SOLLC N-acetyl-gamma-glutamyl-phosphate reductase OS=Solanum lycopersicum GN=Solyc01g108660.2 PE=2 SV=1	1	4	4	4	2	1	4	1	3	1	3	2	1	2	1	4	1	3	1	3	2	1	2	1	4	1	3	1	3	2	1	16.6	16.6	16.6	44.258	403	403	0	30.688	By MS/MS	By matching	By MS/MS	By matching	By MS/MS
K4B3H9;Q04130	K4B3H9	11;5	11;5	10;5	>tr|K4B3H9|K4B3H9_SOLLC Uncharacterized protein OS=Solanum lycopersicum GN=Solyc01g109660.2 PE=4 SV=1	2	11	11	10	9	9	11	7	8	6	6	8	6	9	9	11	7	8	6	6	8	6	8	8	10	6	7	5	5	7	5	54.9	54.9	49.1	17.343	175	175;82	0	128.23	By MS/MS	By MS/MS	By MS/MS	By MS/MS	By MS/MS
K4B3K7;K4D102	K4B3K7;K4D102	5;3	5;3	5;3	>tr|K4B3K7|K4B3K7_SOLLC Uncharacterized protein OS=Solanum lycopersicum GN=Solyc01g109940.2 PE=3 SV=1;>tr|K4D102|K4D102_SOLLC Uncharacterized protein OS=Solanum lycopersicum GN=Solyc10g054040.1 PE=3 SV=1	2	5	5	5	2	3	5	2	3	2	4	3	2	2	3	5	2	3	2	4	3	2	2	3	5	2	3	2	4	3	2	15.3	15.3	15.3	44.704	398	398;399	0	29.95	By matching	By matching	By MS/MS	By matching	By matching
K4B3M5	K4B3M5	1	1	1	>tr|K4B3M5|K4B3M5_SOLLC V-type proton ATPase subunit a OS=Solanum lycopersicum GN=Solyc01g110120.2 PE=3 SV=1	1	1	1	1	0	0	1	0	0	0	0	0	0	0	0	1	0	0	0	0	0	0	0	0	1	0	0	0	0	0	0	1.7	1.7	1.7	92.748	820	820	0	11.418	By matching	By matching	By MS/MS	By matching	By matching
K4B3P9;K4D136	K4B3P9	11;1	3;1	3;1	>tr|K4B3P9|K4B3P9_SOLLC Fructose-bisphosphate aldolase OS=Solanum lycopersicum GN=Solyc01g110360.2 PE=3 SV=1	2	11	3	3	9	8	10	8	8	8	7	7	7	2	2	2	2	2	1	2	2	2	2	2	2	2	2	1	2	2	2	28.2	12.6	12.6	42.773	397	397;447	0	125.3	By MS/MS	By matching	By MS/MS	By MS/MS	By matching
K4D180;K4B3X5	K4D180;K4B3X5	1;1	1;1	1;1	>tr|K4D180|K4D180_SOLLC Triosephosphate isomerase OS=Solanum lycopersicum GN=Solyc10g054870.1 PE=3 SV=1;>tr|K4B3X5|K4B3X5_SOLLC Triosephosphate isomerase OS=Solanum lycopersicum GN=Solyc01g111120.2 PE=3 SV=1	2	1	1	1	0	0	1	0	0	0	0	0	0	0	0	1	0	0	0	0	0	0	0	0	1	0	0	0	0	0	0	4.2	4.2	4.2	33.283	312	312;326	0	8.9397	By matching	By matching	By MS/MS	By matching	By matching
K4B3Z2	K4B3Z2	7	7	7	>tr|K4B3Z2|K4B3Z2_SOLLC Uncharacterized protein OS=Solanum lycopersicum GN=Solyc01g111300.2 PE=4 SV=1	1	7	7	7	7	6	7	7	6	5	6	5	6	7	6	7	7	6	5	6	5	6	7	6	7	7	6	5	6	5	6	31.4	31.4	31.4	18.368	191	191	0	108.7	By MS/MS	By MS/MS	By MS/MS	By MS/MS	By MS/MS
Q09Y77;K4B413;K4BAN0	Q09Y77;K4B413;K4BAN0	2;2;1	2;2;1	2;2;1	>tr|Q09Y77|Q09Y77_SOLLC Cytosolic ascorbate peroxidase isoform 4 OS=Solanum lycopersicum PE=3 SV=1;>tr|K4B413|K4B413_SOLLC Uncharacterized protein OS=Solanum lycopersicum GN=Solyc01g111510.2 PE=3 SV=1;>tr|K4BAN0|K4BAN0_SOLLC Uncharacterized protein OS=Sola	3	2	2	2	1	2	1	1	2	1	2	2	2	1	2	1	1	2	1	2	2	2	1	2	1	1	2	1	2	2	2	11.8	11.8	11.8	31.61	287	287;287;289	0	16.958	By MS/MS	By MS/MS	By MS/MS	By matching	By MS/MS
K4B425	K4B425	3	3	3	>tr|K4B425|K4B425_SOLLC Uncharacterized protein OS=Solanum lycopersicum GN=Solyc01g111630.2 PE=3 SV=1	1	3	3	3	0	0	3	1	1	1	2	2	1	0	0	3	1	1	1	2	2	1	0	0	3	1	1	1	2	2	1	16.6	16.6	16.6	42.258	386	386	0	29.39	By matching	By matching	By MS/MS	By matching	By matching
K4B433	K4B433	2	2	2	>tr|K4B433|K4B433_SOLLC Uncharacterized protein OS=Solanum lycopersicum GN=Solyc01g111710.2 PE=4 SV=1	1	2	2	2	0	0	2	0	0	0	1	0	0	0	0	2	0	0	0	1	0	0	0	0	2	0	0	0	1	0	0	3.1	3.1	3.1	55.363	487	487	0	12.138	By matching	By matching	By MS/MS	By matching	By matching
K4D1F7;K4B438	K4D1F7;K4B438	6;6	6;6	6;6	>tr|K4D1F7|K4D1F7_SOLLC Uncharacterized protein OS=Solanum lycopersicum GN=Solyc10g055670.1 PE=3 SV=1;>tr|K4B438|K4B438_SOLLC Uncharacterized protein OS=Solanum lycopersicum GN=Solyc01g111760.2 PE=3 SV=1	2	6	6	6	5	2	6	1	5	1	3	3	2	5	2	6	1	5	1	3	3	2	5	2	6	1	5	1	3	3	2	18.6	18.6	18.6	53.394	479	479;479	0	56.426	By MS/MS	By matching	By MS/MS	By matching	By matching
K4B467	K4B467	2	2	2	>tr|K4B467|K4B467_SOLLC Uncharacterized protein OS=Solanum lycopersicum GN=Solyc01g112060.2 PE=4 SV=1	1	2	2	2	1	2	2	2	1	2	1	2	1	1	2	2	2	1	2	1	2	1	1	2	2	2	1	2	1	2	1	5.2	5.2	5.2	42.465	386	386	0	12.84	By MS/MS	By MS/MS	By MS/MS	By MS/MS	By MS/MS
K4B4L4	K4B4L4	2	2	2	>tr|K4B4L4|K4B4L4_SOLLC Uncharacterized protein OS=Solanum lycopersicum GN=Solyc02g014150.2 PE=4 SV=1	1	2	2	2	1	1	2	1	2	2	2	1	2	1	1	2	1	2	2	2	1	2	1	1	2	1	2	2	2	1	2	5.3	5.3	5.3	41.13	377	377	0	12.496	By matching	By matching	By matching	By matching	By matching
K4B4N0;Q02090	K4B4N0	39;2	39;2	39;2	>tr|K4B4N0|K4B4N0_SOLLC Uncharacterized protein OS=Solanum lycopersicum GN=Solyc02g014310.2 PE=4 SV=1	2	39	39	39	35	34	33	34	35	35	37	36	36	35	34	33	34	35	35	37	36	36	35	34	33	34	35	35	37	36	36	45.5	45.5	45.5	65.752	631	631;129	0	323.31	By MS/MS	By MS/MS	By MS/MS	By MS/MS	By MS/MS
K4B4U4	K4B4U4	19	3	3	>tr|K4B4U4|K4B4U4_SOLLC Glyceraldehyde-3-phosphate dehydrogenase OS=Solanum lycopersicum GN=Solyc02g020940.2 PE=3 SV=1	1	19	3	3	14	14	17	16	15	17	15	15	15	2	2	3	2	2	3	2	3	2	2	2	3	2	2	3	2	3	2	44.5	11.5	11.5	43.515	409	409	0	215.77	By MS/MS	By MS/MS	By MS/MS	By MS/MS	By MS/MS
K4B4Z0	K4B4Z0	2	2	2	>tr|K4B4Z0|K4B4Z0_SOLLC Uncharacterized protein OS=Solanum lycopersicum GN=Solyc02g021400.1 PE=3 SV=1	1	2	2	2	2	2	2	1	2	2	2	2	2	2	2	2	1	2	2	2	2	2	2	2	2	1	2	2	2	2	2	23.1	23.1	23.1	7.5367	65	65	0	16.317	By MS/MS	By MS/MS	By MS/MS	By matching	By MS/MS
K4B5N6	K4B5N6	1	1	1	>tr|K4B5N6|K4B5N6_SOLLC Uncharacterized protein OS=Solanum lycopersicum GN=Solyc02g032930.2 PE=4 SV=1	1	1	1	1	0	0	1	0	0	0	0	0	0	0	0	1	0	0	0	0	0	0	0	0	1	0	0	0	0	0	0	9	9	9	25.158	222	222	0.0023697	6.3699	By matching	By matching	By MS/MS	By matching	By matching
K4B674	K4B674	4	4	1	>tr|K4B674|K4B674_SOLLC Uncharacterized protein OS=Solanum lycopersicum GN=Solyc02g061840.2 PE=4 SV=1	1	4	4	1	4	4	4	3	4	3	3	4	4	4	4	4	3	4	3	3	4	4	1	1	1	1	1	1	0	1	1	18.9	18.9	4.1	25.962	222	222	0	42.547	By MS/MS	By MS/MS	By MS/MS	By MS/MS	By MS/MS
K4BFN2;K4BAS0;K4B6B3	K4BFN2;K4BAS0;K4B6B3	4;4;4	4;4;4	4;4;4	>tr|K4BFN2|K4BFN2_SOLLC Uncharacterized protein OS=Solanum lycopersicum GN=Solyc03g033600.2 PE=4 SV=1;>tr|K4BAS0|K4BAS0_SOLLC Uncharacterized protein OS=Solanum lycopersicum GN=Solyc02g084020.2 PE=4 SV=1;>tr|K4B6B3|K4B6B3_SOLLC Uncharacterized protein OS=S	3	4	4	4	3	4	4	3	3	4	4	4	4	3	4	4	3	3	4	4	4	4	3	4	4	3	3	4	4	4	4	18.2	18.2	18.2	14.481	132	132;132;132	0	25.367	By MS/MS	By MS/MS	By MS/MS	By MS/MS	By MS/MS
K4B6B6	K4B6B6	3	3	3	>tr|K4B6B6|K4B6B6_SOLLC Uncharacterized protein OS=Solanum lycopersicum GN=Solyc02g062270.2 PE=4 SV=1	1	3	3	3	3	3	3	2	1	2	1	2	1	3	3	3	2	1	2	1	2	1	3	3	3	2	1	2	1	2	1	18.3	18.3	18.3	23.223	208	208	0	17.806	By matching	By MS/MS	By matching	By MS/MS	By matching
K4B6B8	K4B6B8	2	2	2	>tr|K4B6B8|K4B6B8_SOLLC Uncharacterized protein OS=Solanum lycopersicum GN=Solyc02g062290.2 PE=4 SV=1	1	2	2	2	1	2	1	2	2	2	2	1	2	1	2	1	2	2	2	2	1	2	1	2	1	2	2	2	2	1	2	4.6	4.6	4.6	77.319	690	690	0	23.33	By MS/MS	By MS/MS	By MS/MS	By MS/MS	By MS/MS
K4B6C3	K4B6C3	9	4	4	>tr|K4B6C3|K4B6C3_SOLLC Fructose-bisphosphate aldolase OS=Solanum lycopersicum GN=Solyc02g062340.2 PE=3 SV=1	1	9	4	4	7	5	9	6	7	5	7	6	6	4	2	4	2	3	2	3	3	3	4	2	4	2	3	2	3	3	3	27.8	10.6	10.6	42.67	395	395	0	83.729	By MS/MS	By MS/MS	By MS/MS	By MS/MS	By MS/MS
K4B6F0	K4B6F0	3	3	3	>tr|K4B6F0|K4B6F0_SOLLC Uncharacterized protein OS=Solanum lycopersicum GN=Solyc02g062620.2 PE=4 SV=1	1	3	3	3	3	3	3	2	2	2	3	2	3	3	3	3	2	2	2	3	2	3	3	3	3	2	2	2	3	2	3	12.8	12.8	12.8	30.097	257	257	0	26.348	By MS/MS	By MS/MS	By MS/MS	By MS/MS	By MS/MS
K4BIS2;K4B6G9	K4BIS2;K4B6G9	3;3	3;3	3;3	>tr|K4BIS2|K4BIS2_SOLLC Signal recognition particle subunit SRP68 OS=Solanum lycopersicum GN=Solyc03g093970.2 PE=3 SV=1;>tr|K4B6G9|K4B6G9_SOLLC Signal recognition particle subunit SRP68 OS=Solanum lycopersicum GN=Solyc02g062810.2 PE=3 SV=1	2	3	3	3	1	1	2	0	3	2	2	2	1	1	1	2	0	3	2	2	2	1	1	1	2	0	3	2	2	2	1	5.3	5.3	5.3	68.249	602	602;602	0	39.518	By MS/MS	By MS/MS	By MS/MS	By matching	By MS/MS
K4B6I0	K4B6I0	1	1	1	>tr|K4B6I0|K4B6I0_SOLLC Uncharacterized protein OS=Solanum lycopersicum GN=Solyc02g062920.2 PE=4 SV=1	1	1	1	1	1	1	1	1	1	1	0	1	0	1	1	1	1	1	1	0	1	0	1	1	1	1	1	1	0	1	0	2.3	2.3	2.3	62.228	560	560	0	6.6871	By matching	By MS/MS	By matching	By matching	By matching
K4BB90;K4B6J6	K4BB90;K4B6J6	1;1	1;1	1;1	>tr|K4BB90|K4BB90_SOLLC Uncharacterized protein OS=Solanum lycopersicum GN=Solyc02g085790.2 PE=3 SV=1;>tr|K4B6J6|K4B6J6_SOLLC Uncharacterized protein OS=Solanum lycopersicum GN=Solyc02g063090.2 PE=3 SV=1	2	1	1	1	0	0	1	0	0	0	0	0	0	0	0	1	0	0	0	0	0	0	0	0	1	0	0	0	0	0	0	3.9	3.9	3.9	58.974	535	535;535	0.0023866	6.4177	By matching	By matching	By MS/MS	By matching	By matching
K4B6N4	K4B6N4	2	1	1	>tr|K4B6N4|K4B6N4_SOLLC Malate dehydrogenase OS=Solanum lycopersicum GN=Solyc02g063490.2 PE=3 SV=1	1	2	1	1	1	2	2	1	1	2	2	1	1	0	1	1	0	0	1	1	0	0	0	1	1	0	0	1	1	0	0	7.4	3.4	3.4	36.859	352	352	0	18.987	By matching	By MS/MS	By MS/MS	By matching	By matching
K4B6R8;K4B2V6	K4B6R8;K4B2V6	2;1	2;1	2;1	>tr|K4B6R8|K4B6R8_SOLLC Uncharacterized protein OS=Solanum lycopersicum GN=Solyc02g064830.2 PE=4 SV=1;>tr|K4B2V6|K4B2V6_SOLLC Uncharacterized protein OS=Solanum lycopersicum GN=Solyc01g107390.2 PE=4 SV=1	2	2	2	2	1	2	2	0	0	1	0	0	1	1	2	2	0	0	1	0	0	1	1	2	2	0	0	1	0	0	1	4.5	4.5	4.5	67.604	599	599;597	0	12.338	By matching	By MS/MS	By matching	By matching	By matching
K4B6Z5	K4B6Z5	3	3	3	>tr|K4B6Z5|K4B6Z5_SOLLC Uncharacterized protein OS=Solanum lycopersicum GN=Solyc02g065630.2 PE=4 SV=1	1	3	3	3	3	3	3	3	2	2	3	2	2	3	3	3	3	2	2	3	2	2	3	3	3	3	2	2	3	2	2	7.9	7.9	7.9	47.6	442	442	0	17.144	By MS/MS	By MS/MS	By MS/MS	By MS/MS	By matching
K4B778;K4BGT9	K4B778	5;2	5;2	5;2	>tr|K4B778|K4B778_SOLLC Uncharacterized protein OS=Solanum lycopersicum GN=Solyc02g067460.2 PE=4 SV=1	2	5	5	5	4	2	5	5	4	4	3	4	4	4	2	5	5	4	4	3	4	4	4	2	5	5	4	4	3	4	4	18.5	18.5	18.5	29.559	276	276;338	0	34.568	By MS/MS	By MS/MS	By MS/MS	By MS/MS	By matching
K4B7E1	K4B7E1	7	7	7	>tr|K4B7E1|K4B7E1_SOLLC Uncharacterized protein OS=Solanum lycopersicum GN=Solyc02g068090.2 PE=3 SV=1	1	7	7	7	6	7	7	7	7	7	7	7	7	6	7	7	7	7	7	7	7	7	6	7	7	7	7	7	7	7	7	33.5	33.5	33.5	20.943	185	185	0	128.24	By MS/MS	By MS/MS	By MS/MS	By MS/MS	By MS/MS
K4B7Q8;K4LRQ8	K4B7Q8;K4LRQ8	25;25	25;25	25;25	>tr|K4B7Q8|K4B7Q8_SOLLC AGO2A2 OS=Solanum lycopersicum GN=Solyc02g069260.2 PE=2 SV=1;>tr|K4LRQ8|K4LRQ8_SOLLC AGO2A OS=Solanum lycopersicum PE=2 SV=1	2	25	25	25	14	17	15	15	22	17	21	23	17	14	17	15	15	22	17	21	23	17	14	17	15	15	22	17	21	23	17	27.6	27.6	27.6	116	1042	1042;1057	0	196.02	By MS/MS	By MS/MS	By MS/MS	By MS/MS	By MS/MS
K4B7S7	K4B7S7	7	2	2	>tr|K4B7S7|K4B7S7_SOLLC Uncharacterized protein OS=Solanum lycopersicum GN=Solyc02g069450.2 PE=4 SV=1	1	7	2	2	5	6	6	6	7	6	7	6	6	1	2	2	2	2	2	2	2	2	1	2	2	2	2	2	2	2	2	29.7	8.1	8.1	27.127	246	246	0	75.04	By MS/MS	By MS/MS	By matching	By MS/MS	By MS/MS
K4B7S8	K4B7S8	8	8	3	>tr|K4B7S8|K4B7S8_SOLLC Uncharacterized protein OS=Solanum lycopersicum GN=Solyc02g069460.2 PE=4 SV=1	1	8	8	3	7	7	7	7	8	7	8	7	7	7	7	7	7	8	7	8	7	7	3	3	3	3	3	3	3	3	3	32.5	32.5	9.2	24.99	228	228	0	82.362	By MS/MS	By MS/MS	By MS/MS	By MS/MS	By MS/MS
K4B7U1	K4B7U1	1	1	1	>tr|K4B7U1|K4B7U1_SOLLC Uncharacterized protein OS=Solanum lycopersicum GN=Solyc02g069590.2 PE=4 SV=1	1	1	1	1	0	1	1	1	1	1	1	1	1	0	1	1	1	1	1	1	1	1	0	1	1	1	1	1	1	1	1	4.3	4.3	4.3	31.459	281	281	0	6.7864	By matching	By MS/MS	By MS/MS	By matching	By MS/MS
K4B7W7;P46301	K4B7W7;P46301	5;3	5;3	5;3	>tr|K4B7W7|K4B7W7_SOLLC Uncharacterized protein OS=Solanum lycopersicum GN=Solyc02g069850.2 PE=4 SV=1;>sp|P46301|RS25_SOLLC 40S ribosomal protein S25 OS=Solanum lycopersicum GN=RPS25 PE=3 SV=1	2	5	5	5	4	5	5	5	5	5	5	5	5	4	5	5	5	5	5	5	5	5	4	5	5	5	5	5	5	5	5	38	38	38	11.968	108	108;108	0	56.046	By MS/MS	By MS/MS	By MS/MS	By MS/MS	By MS/MS
K4CIH8;K4B813	K4CIH8;K4B813	3;3	3;3	3;3	>tr|K4CIH8|K4CIH8_SOLLC Uncharacterized protein OS=Solanum lycopersicum GN=Solyc08g006900.2 PE=4 SV=1;>tr|K4B813|K4B813_SOLLC Uncharacterized protein OS=Solanum lycopersicum GN=Solyc02g070310.2 PE=4 SV=1	2	3	3	3	2	2	3	2	3	3	3	3	3	2	2	3	2	3	3	3	3	3	2	2	3	2	3	3	3	3	3	23.3	23.3	23.3	15.585	133	133;133	0	20.651	By MS/MS	By MS/MS	By MS/MS	By MS/MS	By MS/MS
K4B818;K4B816;K4B814;K4BQD5;K4C3B9	K4B818;K4B816;K4B814;K4BQD5	20;20;19;14;9	20;20;19;14;9	20;20;19;14;9	>tr|K4B818|K4B818_SOLLC 40S ribosomal protein S4 OS=Solanum lycopersicum GN=Solyc02g070360.2 PE=3 SV=1;>tr|K4B816|K4B816_SOLLC 40S ribosomal protein S4 OS=Solanum lycopersicum GN=Solyc02g070340.2 PE=3 SV=1;>tr|K4B814|K4B814_SOLLC 40S ribosomal protein S4 O	5	20	20	20	18	17	15	17	18	18	17	17	18	18	17	15	17	18	18	17	17	18	18	17	15	17	18	18	17	17	18	65.9	65.9	65.9	29.86	264	264;264;264;250;264	0	179.61	By MS/MS	By MS/MS	By MS/MS	By MS/MS	By MS/MS
K4B832	K4B832	1	1	1	>tr|K4B832|K4B832_SOLLC Proteasome subunit alpha type OS=Solanum lycopersicum GN=Solyc02g070510.2 PE=3 SV=1	1	1	1	1	0	0	1	0	0	0	0	0	0	0	0	1	0	0	0	0	0	0	0	0	1	0	0	0	0	0	0	8.4	8.4	8.4	26.098	237	237	0	7.5312	By matching	By matching	By MS/MS	By matching	By matching
P07370;K4B877;K4B876;K4B878;P14275;P14274	P07370;K4B877;K4B876;K4B878	12;12;12;9;4;4	7;7;7;4;3;3	2;2;2;2;0;0	>sp|P07370|CB2B_SOLLC Chlorophyll a-b binding protein 1B, chloroplastic OS=Solanum lycopersicum GN=CAB1B PE=3 SV=1;>tr|K4B877|K4B877_SOLLC Uncharacterized protein OS=Solanum lycopersicum GN=Solyc02g070990.1 PE=4 SV=1;>tr|K4B876|K4B876_SOLLC Uncharacterized	6	12	7	2	5	5	6	6	11	6	12	7	5	1	1	2	2	7	3	7	3	2	1	1	2	2	2	1	2	2	2	59.6	44.5	5.7	28.072	265	265;265;265;265;265;265	0	108.8	By MS/MS	By MS/MS	By MS/MS	By MS/MS	By MS/MS
K4B8I9;K4CG69	K4B8I9;K4CG69	1;1	1;1	1;1	>tr|K4B8I9|K4B8I9_SOLLC Uncharacterized protein OS=Solanum lycopersicum GN=Solyc02g072150.2 PE=4 SV=1;>tr|K4CG69|K4CG69_SOLLC Uncharacterized protein OS=Solanum lycopersicum GN=Solyc07g055300.2 PE=4 SV=1	2	1	1	1	0	0	1	0	0	0	0	0	0	0	0	1	0	0	0	0	0	0	0	0	1	0	0	0	0	0	0	2.1	2.1	2.1	96.204	851	851;858	0	7.28	By matching	By matching	By MS/MS	By matching	By matching
K4B8U3	K4B8U3	1	1	1	>tr|K4B8U3|K4B8U3_SOLLC Uncharacterized protein OS=Solanum lycopersicum GN=Solyc02g077160.2 PE=4 SV=1	1	1	1	1	0	0	1	0	1	0	0	0	0	0	0	1	0	1	0	0	0	0	0	0	1	0	1	0	0	0	0	4.6	4.6	4.6	47.014	410	410	0.002381	6.3824	By matching	By matching	By MS/MS	By matching	By matching
K4B8V1;K4CQ01;K4D1Z3	K4B8V1;K4CQ01;K4D1Z3	1;1;1	1;1;1	1;1;1	>tr|K4B8V1|K4B8V1_SOLLC Uncharacterized protein OS=Solanum lycopersicum GN=Solyc02g077240.2 PE=3 SV=1;>tr|K4CQ01|K4CQ01_SOLLC Uncharacterized protein OS=Solanum lycopersicum GN=Solyc09g005110.2 PE=3 SV=1;>tr|K4D1Z3|K4D1Z3_SOLLC Uncharacterized protein OS=S	3	1	1	1	1	1	1	1	1	1	1	1	1	1	1	1	1	1	1	1	1	1	1	1	1	1	1	1	1	1	1	2	2	2	63.107	587	587;600;603	0	9.2498	By MS/MS	By MS/MS	By MS/MS	By MS/MS	By MS/MS
K4CY71;K4B8Y5	K4CY71;K4B8Y5	2;2	2;2	2;2	>tr|K4CY71|K4CY71_SOLLC Uncharacterized protein OS=Solanum lycopersicum GN=Solyc10g008950.2 PE=4 SV=1;>tr|K4B8Y5|K4B8Y5_SOLLC Uncharacterized protein OS=Solanum lycopersicum GN=Solyc02g077600.2 PE=4 SV=1	2	2	2	2	2	1	2	1	2	1	2	0	0	2	1	2	1	2	1	2	0	0	2	1	2	1	2	1	2	0	0	2.3	2.3	2.3	121.24	1071	1071;1076	0	20.558	By MS/MS	By matching	By MS/MS	By MS/MS	By MS/MS
K4B924	K4B924	5	5	5	>tr|K4B924|K4B924_SOLLC Uncharacterized protein OS=Solanum lycopersicum GN=Solyc02g077990.2 PE=3 SV=1	1	5	5	5	5	5	5	4	4	3	4	4	4	5	5	5	4	4	3	4	4	4	5	5	5	4	4	3	4	4	4	21	21	21	33.372	305	305	0	37.104	By MS/MS	By MS/MS	By MS/MS	By MS/MS	By MS/MS
K4B978	K4B978	1	1	1	>tr|K4B978|K4B978_SOLLC Uncharacterized protein OS=Solanum lycopersicum GN=Solyc02g078540.2 PE=4 SV=1	1	1	1	1	1	0	1	1	1	0	1	1	0	1	0	1	1	1	0	1	1	0	1	0	1	1	1	0	1	1	0	3.6	3.6	3.6	36.065	329	329	0	9.4807	By matching	By matching	By MS/MS	By matching	By matching
K4B9A8	K4B9A8	1	1	1	>tr|K4B9A8|K4B9A8_SOLLC Uncharacterized protein OS=Solanum lycopersicum GN=Solyc02g078840.2 PE=4 SV=1	1	1	1	1	1	1	1	1	1	1	1	1	1	1	1	1	1	1	1	1	1	1	1	1	1	1	1	1	1	1	1	4.5	4.5	4.5	34.8	309	309	1	-2	By matching	By matching	By matching	By matching	By MS/MS
K4B9S5	K4B9S5	12	12	12	>tr|K4B9S5|K4B9S5_SOLLC Uncharacterized protein OS=Solanum lycopersicum GN=Solyc02g080540.1 PE=3 SV=1	1	12	12	12	10	7	7	7	9	11	11	11	10	10	7	7	7	9	11	11	11	10	10	7	7	7	9	11	11	11	10	34.7	34.7	34.7	41.492	377	377	0	97.965	By MS/MS	By MS/MS	By MS/MS	By MS/MS	By MS/MS
K4B9V1	K4B9V1	14	14	14	>tr|K4B9V1|K4B9V1_SOLLC Aminomethyltransferase OS=Solanum lycopersicum GN=Solyc02g080810.2 PE=3 SV=1	1	14	14	14	10	6	13	9	11	8	11	8	9	10	6	13	9	11	8	11	8	9	10	6	13	9	11	8	11	8	9	44.1	44.1	44.1	44.293	406	406	0	120.47	By MS/MS	By MS/MS	By MS/MS	By MS/MS	By MS/MS
K4BA51	K4BA51	49	49	49	>tr|K4BA51|K4BA51_SOLLC Uncharacterized protein OS=Solanum lycopersicum GN=Solyc02g081810.2 PE=4 SV=1	1	49	49	49	45	42	42	42	47	43	44	44	41	45	42	42	42	47	43	44	44	41	45	42	42	42	47	43	44	44	41	66.8	66.8	66.8	66.778	597	597	0	323.31	By MS/MS	By MS/MS	By MS/MS	By MS/MS	By MS/MS
K4BA62	K4BA62	1	1	1	>tr|K4BA62|K4BA62_SOLLC Uncharacterized protein OS=Solanum lycopersicum GN=Solyc02g081920.2 PE=4 SV=1	1	1	1	1	1	0	1	1	0	1	0	1	1	1	0	1	1	0	1	0	1	1	1	0	1	1	0	1	0	1	1	2.8	2.8	2.8	58.365	509	509	1	-2	By matching	By matching	By matching	By matching	By matching
K4BA70	K4BA70	8	8	7	>tr|K4BA70|K4BA70_SOLLC Uncharacterized protein OS=Solanum lycopersicum GN=Solyc02g082000.2 PE=3 SV=1	1	8	8	7	7	6	6	6	8	6	8	6	6	7	6	6	6	8	6	8	6	6	6	6	5	6	7	5	7	5	5	47	47	34.4	17.286	151	151	0	98.074	By MS/MS	By MS/MS	By MS/MS	By MS/MS	By MS/MS
K4BA90	K4BA90	1	1	1	>tr|K4BA90|K4BA90_SOLLC Uncharacterized protein OS=Solanum lycopersicum GN=Solyc02g082200.2 PE=4 SV=1	1	1	1	1	0	0	1	0	0	0	0	0	0	0	0	1	0	0	0	0	0	0	0	0	1	0	0	0	0	0	0	10.2	10.2	10.2	19.381	176	176	0	12.345	By matching	By matching	By MS/MS	By matching	By matching
K4BAE6;Q9XHH3;K4BVX3;K4B0X8	K4BAE6;Q9XHH3	16;15;2;1	16;15;2;1	15;14;1;1	>tr|K4BAE6|K4BAE6_SOLLC Catalase OS=Solanum lycopersicum GN=CAT2 PE=2 SV=1;>sp|Q9XHH3|CATA2_SOLLC Catalase isozyme 2 OS=Solanum lycopersicum GN=CAT2 PE=2 SV=1	4	16	16	15	12	12	16	12	12	12	13	9	11	12	12	16	12	12	12	13	9	11	11	11	15	11	11	11	12	9	10	36.4	36.4	34.8	56.896	492	492;492;492;95	0	154.32	By MS/MS	By MS/MS	By MS/MS	By MS/MS	By MS/MS
K4BAF0	K4BAF0	1	1	1	>tr|K4BAF0|K4BAF0_SOLLC Uncharacterized protein OS=Solanum lycopersicum GN=Solyc02g082800.2 PE=4 SV=1	1	1	1	1	0	0	1	0	0	0	0	0	0	0	0	1	0	0	0	0	0	0	0	0	1	0	0	0	0	0	0	3.8	3.8	3.8	58.637	553	553	0	12.214	By matching	By matching	By MS/MS	By matching	By matching
K4BFK3;K4BAK0	K4BFK3;K4BAK0	4;4	1;1	1;1	>tr|K4BFK3|K4BFK3_SOLLC Uncharacterized protein OS=Solanum lycopersicum GN=Solyc03g033310.2 PE=4 SV=1;>tr|K4BAK0|K4BAK0_SOLLC Uncharacterized protein OS=Solanum lycopersicum GN=Solyc02g083320.2 PE=4 SV=1	2	4	1	1	4	4	4	3	4	3	4	4	4	1	1	1	1	1	1	1	1	1	1	1	1	1	1	1	1	1	1	19	4.1	4.1	25.744	221	221;228	0	42.482	By MS/MS	By MS/MS	By matching	By MS/MS	By matching
K4BAP9;K4B6A3	K4BAP9;K4B6A3	4;2	4;2	4;2	>tr|K4BAP9|K4BAP9_SOLLC Ferredoxin--NADP reductase OS=Solanum lycopersicum GN=Solyc02g083810.2 PE=3 SV=1;>tr|K4B6A3|K4B6A3_SOLLC Ferredoxin--NADP reductase OS=Solanum lycopersicum GN=Solyc02g062130.2 PE=3 SV=1	2	4	4	4	4	2	4	3	3	4	4	4	3	4	2	4	3	3	4	4	4	3	4	2	4	3	3	4	4	4	3	11.4	11.4	11.4	41.603	370	370;362	0	34.611	By MS/MS	By MS/MS	By MS/MS	By MS/MS	By MS/MS
K4BAW0;K4BX34	K4BAW0	13;2	13;2	4;0	>tr|K4BAW0|K4BAW0_SOLLC Fructose-bisphosphate aldolase OS=Solanum lycopersicum GN=Solyc02g084440.2 PE=3 SV=1	2	13	13	4	9	7	13	8	10	9	8	8	7	9	7	13	8	10	9	8	8	7	2	1	4	2	3	2	2	2	2	32.9	32.9	9.9	42.397	392	392;395	0	116.04	By MS/MS	By MS/MS	By MS/MS	By MS/MS	By MS/MS
K4BAW1	K4BAW1	1	1	1	>tr|K4BAW1|K4BAW1_SOLLC Uncharacterized protein OS=Solanum lycopersicum GN=Solyc02g084450.2 PE=4 SV=1	1	1	1	1	0	0	1	0	0	0	0	0	0	0	0	1	0	0	0	0	0	0	0	0	1	0	0	0	0	0	0	1.5	1.5	1.5	100.85	886	886	1	-2	By matching	By matching	By MS/MS	By matching	By matching
K4BB54	K4BB54	24	24	24	>tr|K4BB54|K4BB54_SOLLC Uncharacterized protein OS=Solanum lycopersicum GN=Solyc02g085420.2 PE=4 SV=1	1	24	24	24	22	21	20	22	19	23	22	21	23	22	21	20	22	19	23	22	21	23	22	21	20	22	19	23	22	21	23	41.6	41.6	41.6	56.909	478	478	0	200.48	By MS/MS	By MS/MS	By MS/MS	By MS/MS	By MS/MS
Q9FYW5;K4BB69	Q9FYW5;K4BB69	1;1	1;1	1;1	>tr|Q9FYW5|Q9FYW5_SOLLC BAC19.11 OS=Solanum lycopersicum PE=4 SV=1;>tr|K4BB69|K4BB69_SOLLC Uncharacterized protein OS=Solanum lycopersicum GN=Solyc02g085570.2 PE=4 SV=1	2	1	1	1	1	1	1	1	1	1	1	1	1	1	1	1	1	1	1	1	1	1	1	1	1	1	1	1	1	1	1	2.1	2.1	2.1	59.864	532	532;558	0	7.6856	By MS/MS	By MS/MS	By MS/MS	By matching	By MS/MS
K4BBI1;K4BBI0	K4BBI1;K4BBI0	3;2	3;2	3;2	>tr|K4BBI1|K4BBI1_SOLLC Uncharacterized protein OS=Solanum lycopersicum GN=Solyc02g086740.1 PE=3 SV=1;>tr|K4BBI0|K4BBI0_SOLLC Uncharacterized protein OS=Solanum lycopersicum GN=Solyc02g086730.1 PE=3 SV=1	2	3	3	3	2	1	3	2	2	1	2	1	2	2	1	3	2	2	1	2	1	2	2	1	3	2	2	1	2	1	2	28	28	28	19.532	186	186;190	0	25.167	By MS/MS	By matching	By MS/MS	By MS/MS	By matching
K4BBJ0	K4BBJ0	5	5	5	>tr|K4BBJ0|K4BBJ0_SOLLC Uncharacterized protein OS=Solanum lycopersicum GN=Solyc02g086830.2 PE=4 SV=1	1	5	5	5	5	4	5	4	4	5	4	5	5	5	4	5	4	4	5	4	5	5	5	4	5	4	4	5	4	5	5	15.3	15.3	15.3	45.561	430	430	0	47.649	By MS/MS	By MS/MS	By MS/MS	By MS/MS	By MS/MS
K4BBM2	K4BBM2	1	1	1	>tr|K4BBM2|K4BBM2_SOLLC Uncharacterized protein OS=Solanum lycopersicum GN=Solyc02g087150.2 PE=4 SV=1	1	1	1	1	1	0	1	0	0	0	0	0	0	1	0	1	0	0	0	0	0	0	1	0	1	0	0	0	0	0	0	12.4	12.4	12.4	19.558	186	186	0	15.463	By MS/MS	By matching	By MS/MS	By matching	By matching
K4BWT1;K4BBU9;K4C8F8	K4BWT1;K4BBU9;K4C8F8	2;2;1	2;2;1	2;2;1	>tr|K4BWT1|K4BWT1_SOLLC Uncharacterized protein OS=Solanum lycopersicum GN=Solyc05g007560.2 PE=4 SV=1;>tr|K4BBU9|K4BBU9_SOLLC Uncharacterized protein OS=Solanum lycopersicum GN=Solyc02g087930.2 PE=4 SV=1;>tr|K4C8F8|K4C8F8_SOLLC Uncharacterized protein OS=S	3	2	2	2	2	1	1	2	2	1	1	1	2	2	1	1	2	2	1	1	1	2	2	1	1	2	2	1	1	1	2	16.7	16.7	16.7	13.779	120	120;120;120	0	12.915	By MS/MS	By matching	By MS/MS	By matching	By matching
K4BBY2	K4BBY2	14	14	14	>tr|K4BBY2|K4BBY2_SOLLC Uncharacterized protein OS=Solanum lycopersicum GN=Solyc02g088260.2 PE=4 SV=1	1	14	14	14	10	12	13	11	12	14	10	9	10	10	12	13	11	12	14	10	9	10	10	12	13	11	12	14	10	9	10	40.6	40.6	40.6	41.743	362	362	0	201.01	By MS/MS	By MS/MS	By MS/MS	By MS/MS	By MS/MS
K4BC25	K4BC25	2	2	2	>tr|K4BC25|K4BC25_SOLLC Uncharacterized protein OS=Solanum lycopersicum GN=Solyc02g088700.2 PE=3 SV=1	1	2	2	2	0	1	2	1	1	1	0	0	0	0	1	2	1	1	1	0	0	0	0	1	2	1	1	1	0	0	0	6.8	6.8	6.8	59.248	532	532	0	14.073	By matching	By matching	By MS/MS	By MS/MS	By MS/MS
K4BCD1	K4BCD1	1	1	1	>tr|K4BCD1|K4BCD1_SOLLC Uncharacterized protein OS=Solanum lycopersicum GN=Solyc02g089800.2 PE=4 SV=1	1	1	1	1	1	1	1	1	1	1	0	1	1	1	1	1	1	1	1	0	1	1	1	1	1	1	1	1	0	1	1	1.3	1.3	1.3	124.97	1086	1086	0	9.8688	By matching	By matching	By matching	By MS/MS	By MS/MS
K4BCP0	K4BCP0	2	2	2	>tr|K4BCP0|K4BCP0_SOLLC Uncharacterized protein OS=Solanum lycopersicum GN=Solyc02g090910.2 PE=4 SV=1	1	2	2	2	1	0	2	0	0	0	0	0	0	1	0	2	0	0	0	0	0	0	1	0	2	0	0	0	0	0	0	9.6	9.6	9.6	41.159	376	376	0	12.493	By matching	By matching	By MS/MS	By matching	By matching
K4BCQ9	K4BCQ9	4	4	4	>tr|K4BCQ9|K4BCQ9_SOLLC Uncharacterized protein OS=Solanum lycopersicum GN=Solyc02g091100.2 PE=3 SV=1	1	4	4	4	3	3	3	1	3	2	2	2	2	3	3	3	1	3	2	2	2	2	3	3	3	1	3	2	2	2	2	11.5	11.5	11.5	61.633	574	574	0	39.753	By MS/MS	By MS/MS	By MS/MS	By matching	By MS/MS
K4BCS6	K4BCS6	1	1	1	>tr|K4BCS6|K4BCS6_SOLLC ATP-dependent Clp protease proteolytic subunit OS=Solanum lycopersicum GN=Solyc02g091280.2 PE=3 SV=1	1	1	1	1	1	0	0	1	0	0	0	0	0	1	0	0	1	0	0	0	0	0	1	0	0	1	0	0	0	0	0	3.9	3.9	3.9	34.377	309	309	0	8.5777	By MS/MS	By matching	By matching	By MS/MS	By matching
K4BCV4;K4BUB7	K4BCV4	24;6	24;6	24;6	>tr|K4BCV4|K4BCV4_SOLLC Serine hydroxymethyltransferase OS=Solanum lycopersicum GN=Solyc02g091560.2 PE=3 SV=1	2	24	24	24	16	14	22	13	20	15	18	14	14	16	14	22	13	20	15	18	14	14	16	14	22	13	20	15	18	14	14	44.8	44.8	44.8	57.232	518	518;517	0	271.65	By MS/MS	By MS/MS	By MS/MS	By MS/MS	By MS/MS
K4BCZ4	K4BCZ4	3	3	3	>tr|K4BCZ4|K4BCZ4_SOLLC Uncharacterized protein OS=Solanum lycopersicum GN=Solyc02g091960.2 PE=4 SV=1	1	3	3	3	1	2	2	2	3	1	1	1	1	1	2	2	2	3	1	1	1	1	1	2	2	2	3	1	1	1	1	10.7	10.7	10.7	55.177	486	486	0	31.766	By MS/MS	By MS/MS	By MS/MS	By MS/MS	By MS/MS
K4BD34	K4BD34	1	1	1	>tr|K4BD34|K4BD34_SOLLC Uncharacterized protein OS=Solanum lycopersicum GN=Solyc02g092380.2 PE=4 SV=1	1	1	1	1	1	0	1	1	1	1	1	1	1	1	0	1	1	1	1	1	1	1	1	0	1	1	1	1	1	1	1	2.9	2.9	2.9	65.98	596	596	1	-2	By matching	By matching	By MS/MS	By matching	By matching
K4BD40;K4BG21	K4BD40;K4BG21	2;1	2;1	2;1	>tr|K4BD40|K4BD40_SOLLC Uncharacterized protein OS=Solanum lycopersicum GN=Solyc02g092440.2 PE=4 SV=1;>tr|K4BG21|K4BG21_SOLLC Uncharacterized protein OS=Solanum lycopersicum GN=Solyc03g044010.2 PE=4 SV=1	2	2	2	2	1	1	1	0	0	1	0	0	0	1	1	1	0	0	1	0	0	0	1	1	1	0	0	1	0	0	0	9.1	9.1	9.1	29.349	276	276;274	0	13.471	By MS/MS	By matching	By MS/MS	By matching	By matching
K4BD78	K4BD78	1	1	1	>tr|K4BD78|K4BD78_SOLLC Putative indole-3-acetic acid amido synthetase OS=Solanum lycopersicum GN=Solyc02g092820.2 PE=4 SV=1	1	1	1	1	0	1	0	1	0	1	1	0	0	0	1	0	1	0	1	1	0	0	0	1	0	1	0	1	1	0	0	1.3	1.3	1.3	67.549	599	599	0.0067416	6.0494	By matching	By MS/MS	By matching	By matching	By matching
K4BDD0	K4BDD0	1	1	1	>tr|K4BDD0|K4BDD0_SOLLC Uncharacterized protein OS=Solanum lycopersicum GN=Solyc02g093340.2 PE=4 SV=1	1	1	1	1	0	1	1	1	0	1	0	0	0	0	1	1	1	0	1	0	0	0	0	1	1	1	0	1	0	0	0	3.1	3.1	3.1	40.236	389	389	0.0024184	6.49	By matching	By matching	By MS/MS	By matching	By matching
K4BDI9	K4BDI9	1	1	1	>tr|K4BDI9|K4BDI9_SOLLC Uncharacterized protein OS=Solanum lycopersicum GN=Solyc02g093930.2 PE=4 SV=1	1	1	1	1	1	1	1	1	1	1	1	1	1	1	1	1	1	1	1	1	1	1	1	1	1	1	1	1	1	1	1	2.1	2.1	2.1	78.639	700	700	0	6.6718	By matching	By MS/MS	By MS/MS	By matching	By MS/MS
K4BDU7	K4BDU7	2	2	2	>tr|K4BDU7|K4BDU7_SOLLC Uncharacterized protein OS=Solanum lycopersicum GN=Solyc03g005230.2 PE=4 SV=1	1	2	2	2	2	2	2	2	2	2	2	2	1	2	2	2	2	2	2	2	2	1	2	2	2	2	2	2	2	2	1	11.2	11.2	11.2	38.115	338	338	0	80.117	By MS/MS	By matching	By MS/MS	By MS/MS	By MS/MS
K4BDV0	K4BDV0	1	1	1	>tr|K4BDV0|K4BDV0_SOLLC Uncharacterized protein OS=Solanum lycopersicum GN=Solyc03g005260.2 PE=4 SV=1	1	1	1	1	1	1	1	1	1	1	1	1	1	1	1	1	1	1	1	1	1	1	1	1	1	1	1	1	1	1	1	3.2	3.2	3.2	52.237	467	467	0.0033822	6.0821	By matching	By matching	By MS/MS	By MS/MS	By matching
K4BDZ2;K4CW78	K4BDZ2;K4CW78	1;1	1;1	1;1	>tr|K4BDZ2|K4BDZ2_SOLLC Uncharacterized protein OS=Solanum lycopersicum GN=Solyc03g005680.2 PE=4 SV=1;>tr|K4CW78|K4CW78_SOLLC Uncharacterized protein OS=Solanum lycopersicum GN=Solyc09g090520.2 PE=4 SV=1	2	1	1	1	1	0	1	0	1	1	1	1	0	1	0	1	0	1	1	1	1	0	1	0	1	0	1	1	1	1	0	3.5	3.5	3.5	43.485	427	427;475	0	9.3982	By MS/MS	By matching	By MS/MS	By matching	By MS/MS
K4BE01;K4BE00;P10707;P14277;P14276;K4CLV9;K4CLV8;K4BE02	K4BE01;K4BE00	10;10;3;3;3;2;1;1	1;1;0;0;0;0;0;0	1;1;0;0;0;0;0;0	>tr|K4BE01|K4BE01_SOLLC Uncharacterized protein OS=Solanum lycopersicum GN=Solyc03g005770.1 PE=4 SV=1;>tr|K4BE00|K4BE00_SOLLC Uncharacterized protein OS=Solanum lycopersicum GN=Solyc03g005760.1 PE=4 SV=1	8	10	1	1	5	5	4	5	9	6	10	6	4	1	1	0	1	1	1	1	1	1	1	1	0	1	1	1	1	1	1	50.6	7.1	7.1	28.305	267	267;267;116;267;267;98;91;91	0	90.119	By MS/MS	By MS/MS	By matching	By MS/MS	By MS/MS
K4BEL1;Q9XEX7	K4BEL1	7;3	1;0	1;0	>tr|K4BEL1|K4BEL1_SOLLC Uncharacterized protein OS=Solanum lycopersicum GN=Solyc03g007890.2 PE=3 SV=1	2	7	1	1	6	6	7	5	5	4	5	5	5	0	0	1	0	0	0	0	0	0	0	0	1	0	0	0	0	0	0	11.2	2.1	2.1	80.27	699	699;406	0	57.462	By matching	By matching	By MS/MS	By matching	By matching
K4BF00	K4BF00	26	26	26	>tr|K4BF00|K4BF00_SOLLC Uncharacterized protein OS=Solanum lycopersicum GN=Solyc03g025270.2 PE=3 SV=1	1	26	26	26	25	24	22	20	25	25	24	21	23	25	24	22	20	25	25	24	21	23	25	24	22	20	25	25	24	21	23	69.1	69.1	69.1	32.98	314	314	0	283.8	By MS/MS	By MS/MS	By MS/MS	By MS/MS	By MS/MS
K4BF14	K4BF14	3	3	3	>tr|K4BF14|K4BF14_SOLLC Uncharacterized protein OS=Solanum lycopersicum GN=Solyc03g025410.2 PE=3 SV=1	1	3	3	3	2	1	3	2	3	2	2	1	2	2	1	3	2	3	2	2	1	2	2	1	3	2	3	2	2	1	2	10.9	10.9	10.9	34.144	313	313	0	32.376	By matching	By matching	By MS/MS	By MS/MS	By MS/MS
K4BF45	K4BF45	1	1	1	>tr|K4BF45|K4BF45_SOLLC Uncharacterized protein OS=Solanum lycopersicum GN=Solyc03g025720.2 PE=4 SV=1	1	1	1	1	0	0	1	0	0	0	0	0	0	0	0	1	0	0	0	0	0	0	0	0	1	0	0	0	0	0	0	2.1	2.1	2.1	56.404	523	523	0.0024331	6.5132	By matching	By matching	By MS/MS	By matching	By matching
K4BF61	K4BF61	5	5	2	>tr|K4BF61|K4BF61_SOLLC Uncharacterized protein OS=Solanum lycopersicum GN=Solyc03g025880.2 PE=4 SV=1	1	5	5	2	5	5	5	5	5	5	5	5	5	5	5	5	5	5	5	5	5	5	2	2	2	2	2	2	2	2	2	34.5	34.5	13.5	22.917	200	200	0	57.566	By MS/MS	By MS/MS	By MS/MS	By MS/MS	By MS/MS
K4BF95	K4BF95	1	1	1	>tr|K4BF95|K4BF95_SOLLC Uncharacterized protein OS=Solanum lycopersicum GN=Solyc03g026220.2 PE=4 SV=1	1	1	1	1	1	0	1	1	0	0	1	0	0	1	0	1	1	0	0	1	0	0	1	0	1	1	0	0	1	0	0	5.3	5.3	5.3	38.253	341	341	1	-2	By matching	By matching	By MS/MS	By matching	By matching
K4BFD4;Q672Q8	K4BFD4;Q672Q8	1;1	1;1	1;1	>tr|K4BFD4|K4BFD4_SOLLC Uncharacterized protein OS=Solanum lycopersicum GN=Solyc03g031620.2 PE=4 SV=1;>tr|Q672Q8|Q672Q8_SOLLC Adenylyl-sulfate reductase OS=Solanum lycopersicum GN=LOC544267 PE=2 SV=1	2	1	1	1	0	0	1	0	0	0	1	0	0	0	0	1	0	0	0	1	0	0	0	0	1	0	0	0	1	0	0	2.9	2.9	2.9	50.822	456	456;461	0.0024125	6.4725	By matching	By matching	By MS/MS	By matching	By matching
K4BFH8	K4BFH8	1	1	1	>tr|K4BFH8|K4BFH8_SOLLC DNA helicase OS=Solanum lycopersicum GN=Solyc03g032070.2 PE=4 SV=1	1	1	1	1	0	0	1	0	0	0	0	0	0	0	0	1	0	0	0	0	0	0	0	0	1	0	0	0	0	0	0	3.4	3.4	3.4	51.817	469	469	0	12.026	By matching	By matching	By MS/MS	By matching	By matching
K4BFU0	K4BFU0	3	1	1	>tr|K4BFU0|K4BFU0_SOLLC Uncharacterized protein OS=Solanum lycopersicum GN=Solyc03g034180.2 PE=3 SV=1	1	3	1	1	2	1	3	2	1	2	1	1	2	0	0	1	0	0	0	0	0	0	0	0	1	0	0	0	0	0	0	14	4.7	4.7	29.122	258	258	0	25.378	By matching	By matching	By MS/MS	By matching	By matching
K4BFU2	K4BFU2	4	4	4	>tr|K4BFU2|K4BFU2_SOLLC Uncharacterized protein OS=Solanum lycopersicum GN=Solyc03g034200.2 PE=4 SV=1	1	4	4	4	2	4	4	3	3	4	3	2	2	2	4	4	3	3	4	3	2	2	2	4	4	3	3	4	3	2	2	8.5	8.5	8.5	77.144	707	707	0	26.1	By MS/MS	By MS/MS	By MS/MS	By MS/MS	By matching
K4BG20;K4BD39;K4B6Q3	K4BG20;K4BD39	4;2;1	4;2;1	4;2;1	>tr|K4BG20|K4BG20_SOLLC Uncharacterized protein OS=Solanum lycopersicum GN=Solyc03g044000.1 PE=3 SV=1;>tr|K4BD39|K4BD39_SOLLC Uncharacterized protein OS=Solanum lycopersicum GN=Solyc02g092430.1 PE=3 SV=1	3	4	4	4	4	4	3	4	3	3	3	4	3	4	4	3	4	3	3	3	4	3	4	4	3	4	3	3	3	4	3	25.3	25.3	25.3	16.697	146	146;146;146	0	24.541	By MS/MS	By MS/MS	By MS/MS	By MS/MS	By matching
K4BGB7	K4BGB7	14	14	14	>tr|K4BGB7|K4BGB7_SOLLC Uncharacterized protein OS=Solanum lycopersicum GN=Solyc03g045050.2 PE=4 SV=1	1	14	14	14	4	5	10	10	13	10	7	5	5	4	5	10	10	13	10	7	5	5	4	5	10	10	13	10	7	5	5	15.8	15.8	15.8	134.22	1167	1167	0	146.86	By matching	By matching	By MS/MS	By MS/MS	By MS/MS
K4BGK0;K4ASG2	K4BGK0	8;3	7;2	7;2	>tr|K4BGK0|K4BGK0_SOLLC Uncharacterized protein OS=Solanum lycopersicum GN=Solyc03g052980.2 PE=4 SV=1	2	8	7	7	6	6	8	5	7	7	6	6	6	5	5	7	4	6	6	5	5	5	5	5	7	4	6	6	5	5	5	19	17.2	17.2	66.412	612	612;604	0	58.721	By MS/MS	By MS/MS	By MS/MS	By MS/MS	By MS/MS
K4BGL3	K4BGL3	1	1	1	>tr|K4BGL3|K4BGL3_SOLLC Uncharacterized protein OS=Solanum lycopersicum GN=Solyc03g053110.2 PE=4 SV=1	1	1	1	1	0	1	0	1	0	1	0	1	0	0	1	0	1	0	1	0	1	0	0	1	0	1	0	1	0	1	0	4.3	4.3	4.3	25.026	231	231	0.0023175	6.2884	By matching	By MS/MS	By matching	By matching	By matching
K4BGU3	K4BGU3	1	1	1	>tr|K4BGU3|K4BGU3_SOLLC Uncharacterized protein OS=Solanum lycopersicum GN=Solyc03g058960.1 PE=4 SV=1	1	1	1	1	1	1	1	1	1	1	1	1	1	1	1	1	1	1	1	1	1	1	1	1	1	1	1	1	1	1	1	3.8	3.8	3.8	51.709	453	453	1	-2	By matching	By matching	By MS/MS	By MS/MS	By MS/MS
K4BHA1	K4BHA1	22	22	22	>tr|K4BHA1|K4BHA1_SOLLC Uncharacterized protein OS=Solanum lycopersicum GN=Solyc03g063560.2 PE=4 SV=1	1	22	22	22	13	10	22	11	10	13	13	13	12	13	10	22	11	10	13	13	13	12	13	10	22	11	10	13	13	13	12	21	21	21	177.09	1621	1621	0	184.71	By MS/MS	By MS/MS	By MS/MS	By MS/MS	By MS/MS
K4BHG4	K4BHG4	1	1	1	>tr|K4BHG4|K4BHG4_SOLLC Alpha-1,4 glucan phosphorylase OS=Solanum lycopersicum GN=Solyc03g065340.2 PE=3 SV=1	1	1	1	1	0	0	1	0	0	0	0	0	0	0	0	1	0	0	0	0	0	0	0	0	1	0	0	0	0	0	0	2	2	2	109.38	966	966	0.0087336	5.9083	By matching	By matching	By MS/MS	By matching	By matching
Q5NE17;K4BHI9	Q5NE17;K4BHI9	1;1	1;1	1;1	>tr|Q5NE17|Q5NE17_SOLLC Malate dehydrogenase OS=Solanum lycopersicum GN=mdh PE=2 SV=1;>tr|K4BHI9|K4BHI9_SOLLC Uncharacterized protein OS=Solanum lycopersicum GN=chMDH PE=3 SV=1	2	1	1	1	1	0	1	0	0	0	1	1	0	1	0	1	0	0	0	1	1	0	1	0	1	0	0	0	1	1	0	3.6	3.6	3.6	48.449	442	442;467	0.0077778	5.9715	By matching	By matching	By matching	By matching	By matching
K4BHJ2;K4B5W3;O65819;K4D554;K4DCN6;K4D553;K4C9U5;K4C323;K4C2M0	K4BHJ2;K4B5W3;O65819;K4D554;K4DCN6;K4D553;K4C9U5;K4C323;K4C2M0	7;6;6;6;6;6;6;6;6	7;6;6;6;6;6;6;6;6	3;2;2;2;2;2;2;2;2	>tr|K4BHJ2|K4BHJ2_SOLLC Histone H2B OS=Solanum lycopersicum GN=Solyc03g071620.1 PE=3 SV=1;>tr|K4B5W3|K4B5W3_SOLLC Histone H2B OS=Solanum lycopersicum GN=Solyc02g038690.1 PE=3 SV=1;>sp|O65819|H2B3_SOLLC Histone H2B.3 (Fragment) OS=Solanum lycopersicum GN=H2	9	7	7	3	6	5	7	5	7	6	6	6	5	6	5	7	5	7	6	6	6	5	2	1	3	1	3	2	2	2	1	51.1	51.1	25.5	15.432	141	141;134;137;138;139;144;146;147;147	0	57.412	By MS/MS	By MS/MS	By MS/MS	By MS/MS	By MS/MS
K4BHQ8	K4BHQ8	9	3	3	>tr|K4BHQ8|K4BHQ8_SOLLC Uncharacterized protein OS=Solanum lycopersicum GN=Solyc03g078290.2 PE=3 SV=1	1	9	3	3	9	9	9	8	9	9	9	8	9	3	3	3	2	3	3	3	3	3	3	3	3	2	3	3	3	3	3	52.6	27.6	27.6	17.523	152	152	0	98.234	By MS/MS	By MS/MS	By MS/MS	By MS/MS	By MS/MS
K4BHR9	K4BHR9	15	15	0	>tr|K4BHR9|K4BHR9_SOLLC Uncharacterized protein OS=Solanum lycopersicum GN=Solyc03g078400.2 PE=3 SV=1	1	15	15	0	10	9	13	11	14	13	14	12	10	10	9	13	11	14	13	14	12	10	0	0	0	0	0	0	0	0	0	52.5	52.5	0	41.757	377	377	0	187.69	By MS/MS	By MS/MS	By MS/MS	By MS/MS	By MS/MS
K4BHX1	K4BHX1	2	2	2	>tr|K4BHX1|K4BHX1_SOLLC Uncharacterized protein OS=Solanum lycopersicum GN=Solyc03g079940.2 PE=4 SV=1	1	2	2	2	2	1	2	0	1	1	2	1	0	2	1	2	0	1	1	2	1	0	2	1	2	0	1	1	2	1	0	11.5	11.5	11.5	27.516	260	260	0	14.819	By MS/MS	By MS/MS	By MS/MS	By matching	By matching
K4BI15	K4BI15	5	4	4	>tr|K4BI15|K4BI15_SOLLC Uncharacterized protein OS=Solanum lycopersicum GN=Solyc03g082380.2 PE=4 SV=1	1	5	4	4	5	5	4	3	4	5	4	5	5	4	4	3	2	3	4	3	4	4	4	4	3	2	3	4	3	4	4	22.5	18.9	18.9	31.601	280	280	0	59.888	By MS/MS	By MS/MS	By MS/MS	By MS/MS	By MS/MS
K4BI36	K4BI36	1	1	1	>tr|K4BI36|K4BI36_SOLLC Uncharacterized protein OS=Solanum lycopersicum GN=Solyc03g082600.2 PE=3 SV=1	1	1	1	1	0	0	0	0	0	1	0	0	0	0	0	0	0	0	1	0	0	0	0	0	0	0	0	1	0	0	0	6.8	6.8	6.8	21.645	190	190	1	-2	By matching	By matching	By matching	By matching	By matching
K4BI48	K4BI48	1	1	1	>tr|K4BI48|K4BI48_SOLLC Protein yippee-like OS=Solanum lycopersicum GN=Solyc03g082720.2 PE=3 SV=1	1	1	1	1	1	1	1	1	1	1	1	1	1	1	1	1	1	1	1	1	1	1	1	1	1	1	1	1	1	1	1	13.1	13.1	13.1	12.163	107	107	0	14.744	By MS/MS	By MS/MS	By matching	By MS/MS	By MS/MS
K4BI68;K4C5Z1	K4BI68	11;4	4;0	4;0	>tr|K4BI68|K4BI68_SOLLC Uncharacterized protein OS=Solanum lycopersicum GN=Solyc03g082920.2 PE=3 SV=1	2	11	4	4	11	8	11	8	10	10	9	7	7	4	2	4	2	3	3	3	2	2	4	2	4	2	3	3	3	2	2	19	8.4	8.4	73.456	667	667;619	0	106.22	By MS/MS	By MS/MS	By MS/MS	By MS/MS	By MS/MS
K4BIH2	K4BIH2	1	1	1	>tr|K4BIH2|K4BIH2_SOLLC Uncharacterized protein OS=Solanum lycopersicum GN=Solyc03g083970.2 PE=4 SV=1	1	1	1	1	0	0	1	0	1	1	1	0	0	0	0	1	0	1	1	1	0	0	0	0	1	0	1	1	1	0	0	5.6	5.6	5.6	45.279	395	395	0.0024067	6.4531	By matching	By matching	By MS/MS	By matching	By MS/MS
K4BIJ3	K4BIJ3	1	1	1	>tr|K4BIJ3|K4BIJ3_SOLLC Uncharacterized protein OS=Solanum lycopersicum GN=Solyc03g093160.2 PE=4 SV=1	1	1	1	1	1	1	1	1	1	1	1	1	1	1	1	1	1	1	1	1	1	1	1	1	1	1	1	1	1	1	1	3.1	3.1	3.1	41.497	355	355	0	9.0792	By MS/MS	By MS/MS	By MS/MS	By matching	By MS/MS
K4BIT3;K4D5G9	K4BIT3;K4D5G9	2;1	2;1	2;1	>tr|K4BIT3|K4BIT3_SOLLC Uncharacterized protein OS=Solanum lycopersicum GN=Solyc03g094080.2 PE=4 SV=1;>tr|K4D5G9|K4D5G9_SOLLC Uncharacterized protein OS=Solanum lycopersicum GN=Solyc11g009090.1 PE=4 SV=1	2	2	2	2	1	1	1	0	2	1	2	1	1	1	1	1	0	2	1	2	1	1	1	1	1	0	2	1	2	1	1	24.5	24.5	24.5	18.276	159	159;219	0	16.704	By matching	By MS/MS	By matching	By matching	By MS/MS
K4BIT4	K4BIT4	2	2	2	>tr|K4BIT4|K4BIT4_SOLLC Uncharacterized protein OS=Solanum lycopersicum GN=Solyc03g094090.2 PE=4 SV=1	1	2	2	2	2	2	2	2	2	2	2	2	2	2	2	2	2	2	2	2	2	2	2	2	2	2	2	2	2	2	2	16.2	16.2	16.2	11.975	105	105	0	11.028	By matching	By MS/MS	By matching	By MS/MS	By matching
K4BJ06	K4BJ06	1	1	1	>tr|K4BJ06|K4BJ06_SOLLC Uncharacterized protein OS=Solanum lycopersicum GN=Solyc03g095840.2 PE=4 SV=1	1	1	1	1	1	0	1	0	0	0	0	0	0	1	0	1	0	0	0	0	0	0	1	0	1	0	0	0	0	0	0	7.3	7.3	7.3	38.712	344	344	0.0023838	6.4054	By matching	By matching	By MS/MS	By matching	By matching
K4BJA3	K4BJA3	6	6	6	>tr|K4BJA3|K4BJA3_SOLLC Uncharacterized protein OS=Solanum lycopersicum GN=Solyc03g096850.2 PE=4 SV=1	1	6	6	6	5	5	6	5	6	5	6	5	5	5	5	6	5	6	5	6	5	5	5	5	6	5	6	5	6	5	5	36.7	36.7	36.7	29.01	278	278	0	103.55	By MS/MS	By MS/MS	By MS/MS	By MS/MS	By MS/MS
K4BJB9	K4BJB9	2	2	2	>tr|K4BJB9|K4BJB9_SOLLC Uncharacterized protein OS=Solanum lycopersicum GN=Solyc03g097020.2 PE=4 SV=1	1	2	2	2	2	2	2	2	2	1	1	2	2	2	2	2	2	2	1	1	2	2	2	2	2	2	2	1	1	2	2	3.5	3.5	3.5	70.341	632	632	0	12.565	By matching	By MS/MS	By MS/MS	By matching	By matching
K4BJC9	K4BJC9	1	1	1	>tr|K4BJC9|K4BJC9_SOLLC Uncharacterized protein OS=Solanum lycopersicum GN=Solyc03g097120.2 PE=3 SV=1	1	1	1	1	1	0	0	0	1	1	1	1	0	1	0	0	0	1	1	1	1	0	1	0	0	0	1	1	1	1	0	4.1	4.1	4.1	54.029	491	491	1	-2	By MS/MS	By matching	By matching	By matching	By matching
K4BJE6	K4BJE6	2	2	2	>tr|K4BJE6|K4BJE6_SOLLC Uncharacterized protein OS=Solanum lycopersicum GN=Solyc03g097290.2 PE=3 SV=1	1	2	2	2	1	1	2	0	0	1	0	0	0	1	1	2	0	0	1	0	0	0	1	1	2	0	0	1	0	0	0	2.7	2.7	2.7	110.87	1010	1010	0	11.248	By matching	By matching	By MS/MS	By matching	By matching
K4BJF4	K4BJF4	2	2	2	>tr|K4BJF4|K4BJF4_SOLLC Uncharacterized protein OS=Solanum lycopersicum GN=Solyc03g097370.2 PE=4 SV=1	1	2	2	2	2	2	2	2	1	1	2	2	2	2	2	2	2	1	1	2	2	2	2	2	2	2	1	1	2	2	2	2	2	2	108.28	987	987	0	12.315	By matching	By MS/MS	By matching	By MS/MS	By matching
K4BJI5	K4BJI5	3	1	1	>tr|K4BJI5|K4BJI5_SOLLC Uncharacterized protein OS=Solanum lycopersicum GN=Solyc03g097680.2 PE=4 SV=1	1	3	1	1	2	1	2	0	2	2	2	1	2	0	0	0	0	0	0	1	0	0	0	0	0	0	0	0	1	0	0	10.8	4.9	4.9	39.513	369	369	0	18.711	By matching	By matching	By matching	By matching	By matching
K4BJK7	K4BJK7	15	1	1	>tr|K4BJK7|K4BJK7_SOLLC 40S ribosomal protein S3a OS=Solanum lycopersicum GN=Solyc03g097900.2 PE=3 SV=1	1	15	1	1	14	14	15	14	15	15	15	15	15	1	1	1	1	1	1	1	1	1	1	1	1	1	1	1	1	1	1	54.8	7.3	7.3	29.708	261	261	0	152.13	By MS/MS	By MS/MS	By MS/MS	By MS/MS	By MS/MS
K4BJL2	K4BJL2	2	1	1	>tr|K4BJL2|K4BJL2_SOLLC Uncharacterized protein OS=Solanum lycopersicum GN=Solyc03g097950.2 PE=3 SV=1	1	2	1	1	1	1	2	1	2	1	2	1	1	1	1	1	1	1	1	1	1	1	1	1	1	1	1	1	1	1	1	20.2	8.3	8.3	19.351	168	168	0	16.579	By matching	By matching	By MS/MS	By MS/MS	By matching
K4BJN1	K4BJN1	1	1	1	>tr|K4BJN1|K4BJN1_SOLLC Uncharacterized protein OS=Solanum lycopersicum GN=Solyc03g098160.2 PE=4 SV=1	1	1	1	1	1	1	1	1	1	1	1	1	1	1	1	1	1	1	1	1	1	1	1	1	1	1	1	1	1	1	1	0.9	0.9	0.9	135	1180	1180	0.0022962	6.2156	By MS/MS	By matching	By matching	By MS/MS	By MS/MS
K4BJP3;K4NPL2;K4M461	K4BJP3;K4NPL2;K4M461	12;12;10	8;8;7	8;8;7	>tr|K4BJP3|K4BJP3_SOLLC Uncharacterized protein OS=Solanum lycopersicum GN=Solyc03g098280.2 PE=3 SV=1;>tr|K4NPL2|K4NPL2_SOLLC Argonaute1-2 (Fragment) OS=Solanum lycopersicum GN=AGO1-2 PE=2 SV=1;>tr|K4M461|K4M461_SOLLC AGO1B OS=Solanum lycopersicum PE=2 SV=	3	12	8	8	9	9	9	8	11	10	11	11	10	6	6	5	6	7	6	7	7	6	6	6	5	6	7	6	7	7	6	16.3	11.2	11.2	109.21	980	980;1152;1152	0	96.38	By MS/MS	By MS/MS	By MS/MS	By MS/MS	By MS/MS
K4BJT6	K4BJT6	2	2	2	>tr|K4BJT6|K4BJT6_SOLLC Uncharacterized protein OS=Solanum lycopersicum GN=Solyc03g098730.1 PE=4 SV=1	1	2	2	2	2	2	2	2	1	2	2	1	1	2	2	2	2	1	2	2	1	1	2	2	2	2	1	2	2	1	1	9.8	9.8	9.8	26.96	246	246	0	13.952	By matching	By MS/MS	By matching	By MS/MS	By MS/MS
K4C8R8;K4BJV9	K4C8R8;K4BJV9	1;1	1;1	1;1	>tr|K4C8R8|K4C8R8_SOLLC Nucleoside diphosphate kinase OS=Solanum lycopersicum GN=Solyc06g071960.2 PE=3 SV=1;>tr|K4BJV9|K4BJV9_SOLLC Nucleoside diphosphate kinase OS=Solanum lycopersicum GN=Solyc03g110960.2 PE=3 SV=1	2	1	1	1	0	0	1	0	0	0	0	0	0	0	0	1	0	0	0	0	0	0	0	0	1	0	0	0	0	0	0	4	4	4	24.651	224	224;233	0.0022936	6.2096	By matching	By matching	By MS/MS	By matching	By matching
K4BJW4;O04106	K4BJW4;O04106	7;6	1;1	1;1	>tr|K4BJW4|K4BJW4_SOLLC Glyceraldehyde-3-phosphate dehydrogenase OS=Solanum lycopersicum GN=GAPDH PE=3 SV=1;>tr|O04106|O04106_SOLLC Glyceraldehyde-3-phosphate dehydrogenase OS=Solanum lycopersicum GN=GAPDH PE=2 SV=1	2	7	1	1	6	5	6	6	6	7	6	6	6	1	0	1	1	1	1	1	1	1	1	0	1	1	1	1	1	1	1	27.6	5.9	5.9	36.723	337	337;295	0	69.902	By MS/MS	By matching	By MS/MS	By matching	By MS/MS
K4BJY6	K4BJY6	2	2	2	>tr|K4BJY6|K4BJY6_SOLLC Uncharacterized protein OS=Solanum lycopersicum GN=Solyc03g111230.2 PE=3 SV=1	1	2	2	2	1	2	1	1	1	2	2	1	1	1	2	1	1	1	2	2	1	1	1	2	1	1	1	2	2	1	1	21.5	21.5	21.5	15.413	135	135	0	13.255	By MS/MS	By MS/MS	By MS/MS	By MS/MS	By MS/MS
K4BJY9	K4BJY9	1	1	1	>tr|K4BJY9|K4BJY9_SOLLC Uncharacterized protein OS=Solanum lycopersicum GN=Solyc03g111260.2 PE=4 SV=1	1	1	1	1	1	1	1	1	1	1	1	0	1	1	1	1	1	1	1	1	0	1	1	1	1	1	1	1	1	0	1	1.5	1.5	1.5	94.41	852	852	0	7.2125	By matching	By MS/MS	By matching	By MS/MS	By matching
K4BK27	K4BK27	2	2	2	>tr|K4BK27|K4BK27_SOLLC Uncharacterized protein OS=Solanum lycopersicum GN=Solyc03g111640.2 PE=4 SV=1	1	2	2	2	2	1	2	0	1	1	0	0	0	2	1	2	0	1	1	0	0	0	2	1	2	0	1	1	0	0	0	4.4	4.4	4.4	75.152	685	685	0	12.561	By matching	By matching	By MS/MS	By matching	By matching
K4BK45	K4BK45	3	3	3	>tr|K4BK45|K4BK45_SOLLC Uncharacterized protein OS=Solanum lycopersicum GN=Solyc03g111840.2 PE=4 SV=1	1	3	3	3	0	0	3	0	1	1	1	1	0	0	0	3	0	1	1	1	1	0	0	0	3	0	1	1	1	1	0	12.5	12.5	12.5	32.648	296	296	0	21.512	By matching	By matching	By MS/MS	By matching	By matching
K4BK47	K4BK47	1	1	1	>tr|K4BK47|K4BK47_SOLLC Uncharacterized protein OS=Solanum lycopersicum GN=Solyc03g111860.1 PE=4 SV=1	1	1	1	1	0	0	0	1	0	0	0	0	0	0	0	0	1	0	0	0	0	0	0	0	0	1	0	0	0	0	0	1.4	1.4	1.4	62.457	564	564	1	-2	By matching	By matching	By matching	By MS/MS	By matching
K4BK50;K4BK51;K4BK54	K4BK50;K4BK51;K4BK54	1;1;1	1;1;1	1;1;1	>tr|K4BK50|K4BK50_SOLLC Uncharacterized protein OS=Solanum lycopersicum GN=Solyc03g111920.1 PE=3 SV=1;>tr|K4BK51|K4BK51_SOLLC Uncharacterized protein OS=Solanum lycopersicum GN=Solyc03g111930.2 PE=3 SV=1;>tr|K4BK54|K4BK54_SOLLC Uncharacterized protein OS=S	3	1	1	1	1	1	1	1	1	1	1	1	1	1	1	1	1	1	1	1	1	1	1	1	1	1	1	1	1	1	1	1.6	1.6	1.6	56.054	493	493;496;506	0.00883	5.9527	By matching	By matching	By MS/MS	By matching	By matching
K4BK69	K4BK69	25	9	9	>tr|K4BK69|K4BK69_SOLLC Elongation factor Tu OS=Solanum lycopersicum GN=Solyc03g112150.1 PE=3 SV=1	1	25	9	9	21	21	22	19	19	19	23	21	19	5	6	7	6	5	6	9	6	6	5	6	7	6	5	6	9	6	6	53	23.9	23.9	51.805	477	477	0	280.97	By MS/MS	By MS/MS	By MS/MS	By MS/MS	By MS/MS
K4BK89;K4DFH1;Q9SWV9	K4BK89	11;3;2	10;2;1	10;2;1	>tr|K4BK89|K4BK89_SOLLC Uncharacterized protein OS=Solanum lycopersicum GN=Solyc03g112350.2 PE=3 SV=1	3	11	10	10	8	11	10	9	9	10	8	10	9	7	10	9	8	8	9	7	9	8	7	10	9	8	8	9	7	9	8	19.7	18	18	70.294	651	651;479;474	0	85.587	By MS/MS	By MS/MS	By MS/MS	By MS/MS	By MS/MS
K4BK90	K4BK90	1	1	1	>tr|K4BK90|K4BK90_SOLLC Uncharacterized protein OS=Solanum lycopersicum GN=Solyc03g112360.1 PE=3 SV=1	1	1	1	1	1	1	1	0	1	1	1	1	1	1	1	1	0	1	1	1	1	1	1	1	1	0	1	1	1	1	1	10.1	10.1	10.1	16.444	148	148	0	17.169	By MS/MS	By MS/MS	By matching	By matching	By MS/MS
K4BKB2	K4BKB2	3	1	1	>tr|K4BKB2|K4BKB2_SOLLC Uncharacterized protein OS=Solanum lycopersicum GN=Solyc03g112590.2 PE=3 SV=1	1	3	1	1	2	1	3	1	1	1	2	1	1	0	0	1	0	0	0	0	0	0	0	0	1	0	0	0	0	0	0	5.3	2	2	92.831	831	831	0	19.862	By matching	By matching	By MS/MS	By matching	By matching
K4BKH5;K4C8H8;K4B779	K4BKH5;K4C8H8	3;3;1	3;3;1	3;3;1	>tr|K4BKH5|K4BKH5_SOLLC Uncharacterized protein OS=Solanum lycopersicum GN=Solyc03g113220.2 PE=4 SV=1;>tr|K4C8H8|K4C8H8_SOLLC Uncharacterized protein OS=Solanum lycopersicum GN=Solyc06g071050.2 PE=4 SV=1	3	3	3	3	2	3	3	3	3	3	3	3	2	2	3	3	3	3	3	3	3	2	2	3	3	3	3	3	3	3	2	11.2	11.2	11.2	31.349	285	285;289;237	0	20.568	By matching	By matching	By MS/MS	By MS/MS	By MS/MS
K4BKR7;K4BBK4;K4BW98;K4CM43	K4BKR7	10;2;1;1	10;2;1;1	10;2;1;1	>tr|K4BKR7|K4BKR7_SOLLC Uncharacterized protein OS=Solanum lycopersicum GN=Solyc03g114150.2 PE=3 SV=1	4	10	10	10	7	6	10	7	10	8	8	8	7	7	6	10	7	10	8	8	8	7	7	6	10	7	10	8	8	8	7	21.3	21.3	21.3	58.334	535	535;473;529;534	0	149	By MS/MS	By MS/MS	By MS/MS	By MS/MS	By MS/MS
K4BKU7	K4BKU7	2	2	2	>tr|K4BKU7|K4BKU7_SOLLC Uncharacterized protein OS=Solanum lycopersicum GN=Solyc03g114450.2 PE=4 SV=1	1	2	2	2	1	1	2	0	2	0	2	2	1	1	1	2	0	2	0	2	2	1	1	1	2	0	2	0	2	2	1	7.4	7.4	7.4	41.658	392	392	0	21.132	By MS/MS	By MS/MS	By MS/MS	By matching	By MS/MS
K4BKV9	K4BKV9	1	1	1	>tr|K4BKV9|K4BKV9_SOLLC Uncharacterized protein OS=Solanum lycopersicum GN=Solyc03g114570.1 PE=4 SV=1	1	1	1	1	1	0	1	0	0	0	0	0	0	1	0	1	0	0	0	0	0	0	1	0	1	0	0	0	0	0	0	6.5	6.5	6.5	12.769	107	107	0	6.824	By MS/MS	By matching	By matching	By matching	By matching
K4BKX2	K4BKX2	1	1	1	>tr|K4BKX2|K4BKX2_SOLLC Uncharacterized protein OS=Solanum lycopersicum GN=Solyc03g114700.1 PE=4 SV=1	1	1	1	1	0	0	0	0	0	0	1	0	0	0	0	0	0	0	0	1	0	0	0	0	0	0	0	0	1	0	0	9.9	9.9	9.9	23.614	212	212	0.0088106	5.9473	By matching	By matching	By matching	By matching	By matching
K4BL13	K4BL13	3	3	3	>tr|K4BL13|K4BL13_SOLLC Uncharacterized protein OS=Solanum lycopersicum GN=Solyc03g115110.2 PE=3 SV=1	1	3	3	3	1	1	2	1	1	1	3	1	1	1	1	2	1	1	1	3	1	1	1	1	2	1	1	1	3	1	1	10.8	10.8	10.8	35.573	324	324	0	18.233	By matching	By MS/MS	By MS/MS	By matching	By matching
K4BL65	K4BL65	1	1	1	>tr|K4BL65|K4BL65_SOLLC Uncharacterized protein OS=Solanum lycopersicum GN=Solyc03g115630.2 PE=3 SV=1	1	1	1	1	0	1	0	0	0	0	0	0	0	0	1	0	0	0	0	0	0	0	0	1	0	0	0	0	0	0	0	2.6	2.6	2.6	46.494	426	426	0	8.0429	By matching	By MS/MS	By matching	By matching	By matching
Q9AXQ6;Q9AXQ5;Q9AXQ3;K4BL67	Q9AXQ6;Q9AXQ5;Q9AXQ3;K4BL67	2;2;2;2	2;2;2;2	2;2;2;2	>sp|Q9AXQ6|IF5A1_SOLLC Eukaryotic translation initiation factor 5A-1 OS=Solanum lycopersicum PE=2 SV=1;>sp|Q9AXQ5|IF5A2_SOLLC Eukaryotic translation initiation factor 5A-2 OS=Solanum lycopersicum PE=2 SV=1;>sp|Q9AXQ3|IF5A4_SOLLC Eukaryotic translation init	4	2	2	2	1	1	2	2	2	1	1	1	1	1	1	2	2	2	1	1	1	1	1	1	2	2	2	1	1	1	1	10.7	10.7	10.7	17.315	159	159;160;160;162	0	17.265	By matching	By matching	By MS/MS	By matching	By matching
K4BL84	K4BL84	1	1	1	>tr|K4BL84|K4BL84_SOLLC Uncharacterized protein OS=Solanum lycopersicum GN=Solyc03g115820.2 PE=4 SV=1	1	1	1	1	0	0	1	0	1	0	0	0	1	0	0	1	0	1	0	0	0	1	0	0	1	0	1	0	0	0	1	5.7	5.7	5.7	29.846	282	282	0	7.0954	By matching	By matching	By MS/MS	By matching	By matching
Q7M1K8;Q7M1K9;K4BL92	Q7M1K8;Q7M1K9;K4BL92	2;2;2	2;2;2	2;2;2	>tr|Q7M1K8|Q7M1K8_SOLLC Chlorophyll a/b-binding protein (cab-12) OS=Solanum lycopersicum GN=Solyc06g069730.2 PE=4 SV=1;>tr|Q7M1K9|Q7M1K9_SOLLC Chlorophyll a/b-binding protein (cab-11) OS=Solanum lycopersicum PE=4 SV=1;>tr|K4BL92|K4BL92_SOLLC Uncharacterize	3	2	2	2	0	1	1	0	1	1	1	1	0	0	1	1	0	1	1	1	1	0	0	1	1	0	1	1	1	1	0	6.8	6.8	6.8	27.618	250	250;251;251	0	16.082	By matching	By MS/MS	By matching	By matching	By MS/MS
K4BLA0;B7SGD2;K4AYM1	K4BLA0;B7SGD2	8;4;1	8;4;1	8;4;1	>tr|K4BLA0|K4BLA0_SOLLC Uncharacterized protein OS=Solanum lycopersicum GN=Solyc03g115980.1 PE=4 SV=1;>tr|B7SGD2|B7SGD2_SOLLC Geranylgeranyl reductase (Fragment) OS=Solanum lycopersicum GN=GGR PE=4 SV=1	3	8	8	8	6	7	7	7	8	6	7	7	5	6	7	7	7	8	6	7	7	5	6	7	7	7	8	6	7	7	5	20.3	20.3	20.3	51.334	464	464;108;451	0	114.02	By MS/MS	By MS/MS	By MS/MS	By MS/MS	By MS/MS
K4BLB3	K4BLB3	1	1	1	>tr|K4BLB3|K4BLB3_SOLLC Uncharacterized protein OS=Solanum lycopersicum GN=Solyc03g116110.2 PE=4 SV=1	1	1	1	1	0	0	1	0	0	0	0	0	0	0	0	1	0	0	0	0	0	0	0	0	1	0	0	0	0	0	0	5.1	5.1	5.1	40.861	369	369	0	8.9369	By matching	By matching	By MS/MS	By matching	By matching
K4BLG1	K4BLG1	1	1	1	>tr|K4BLG1|K4BLG1_SOLLC Uncharacterized protein OS=Solanum lycopersicum GN=Solyc03g116590.2 PE=4 SV=1	1	1	1	1	0	0	0	0	1	0	1	1	0	0	0	0	0	1	0	1	1	0	0	0	0	0	1	0	1	1	0	9.7	9.7	9.7	21.572	195	195	0	16.941	By matching	By matching	By matching	By matching	By matching
K4BLI1	K4BLI1	2	2	2	>tr|K4BLI1|K4BLI1_SOLLC Uncharacterized protein OS=Solanum lycopersicum GN=Solyc03g116790.2 PE=3 SV=1	1	2	2	2	2	2	2	2	2	1	2	2	2	2	2	2	2	2	1	2	2	2	2	2	2	2	2	1	2	2	2	5	5	5	53.557	498	498	0	17.54	By MS/MS	By MS/MS	By MS/MS	By matching	By MS/MS
K4BLP5	K4BLP5	3	3	3	>tr|K4BLP5|K4BLP5_SOLLC Uncharacterized protein OS=Solanum lycopersicum GN=Solyc03g117430.2 PE=4 SV=1	1	3	3	3	3	1	3	1	3	3	3	2	3	3	1	3	1	3	3	3	2	3	3	1	3	1	3	3	3	2	3	12	12	12	50.998	459	459	0	24.135	By MS/MS	By matching	By MS/MS	By matching	By matching
K4Q1Y8;K4CBN0;K4C7Z9;K4BLQ0;Q93XK9;K4B173;K4DC72	K4Q1Y8;K4CBN0;K4C7Z9;K4BLQ0;Q93XK9	3;3;3;3;2;1;1	3;3;3;3;2;1;1	3;3;3;3;2;1;1	>tr|K4Q1Y8|K4Q1Y8_SOLLC Vacuolar H+-pyrophosphatase OS=Solanum lycopersicum GN=LeVP1 PE=2 SV=1;>tr|K4CBN0|K4CBN0_SOLLC Uncharacterized protein OS=Solanum lycopersicum GN=Solyc07g007600.2 PE=3 SV=1;>tr|K4C7Z9|K4C7Z9_SOLLC Uncharacterized protein OS=Solanum	7	3	3	3	3	3	3	3	3	3	3	3	3	3	3	3	3	3	3	3	3	3	3	3	3	3	3	3	3	3	3	3.4	3.4	3.4	80.197	765	765;765;767;767;356;761;769	0	24.004	By MS/MS	By MS/MS	By MS/MS	By MS/MS	By MS/MS
K4BLS5	K4BLS5	2	2	2	>tr|K4BLS5|K4BLS5_SOLLC Uncharacterized protein OS=Solanum lycopersicum GN=Solyc03g117740.2 PE=4 SV=1	1	2	2	2	2	1	2	1	1	1	1	0	1	2	1	2	1	1	1	1	0	1	2	1	2	1	1	1	1	0	1	9.9	9.9	9.9	32.853	302	302	0	13.795	By matching	By matching	By MS/MS	By matching	By matching
K4BLS9	K4BLS9	1	1	1	>tr|K4BLS9|K4BLS9_SOLLC Uncharacterized protein OS=Solanum lycopersicum GN=Solyc03g117780.2 PE=4 SV=1	1	1	1	1	1	1	1	1	1	1	1	1	1	1	1	1	1	1	1	1	1	1	1	1	1	1	1	1	1	1	1	5.2	5.2	5.2	39.183	366	366	0.0023202	6.2898	By MS/MS	By matching	By MS/MS	By MS/MS	By MS/MS
K4BLT6	K4BLT6	3	1	1	>tr|K4BLT6|K4BLT6_SOLLC Uncharacterized protein OS=Solanum lycopersicum GN=Solyc03g117850.2 PE=4 SV=1	1	3	1	1	3	3	3	0	3	3	3	3	2	1	1	1	0	1	1	1	1	1	1	1	1	0	1	1	1	1	1	5.7	2.3	2.3	49.914	442	442	0	16.912	By matching	By matching	By matching	By matching	By matching
K4BLV3;K4BLV2	K4BLV3;K4BLV2	6;4	6;4	6;4	>tr|K4BLV3|K4BLV3_SOLLC Uncharacterized protein OS=Solanum lycopersicum GN=Solyc03g118020.2 PE=4 SV=1;>tr|K4BLV2|K4BLV2_SOLLC Uncharacterized protein OS=Solanum lycopersicum GN=Solyc03g118010.2 PE=4 SV=1	2	6	6	6	5	5	6	3	4	3	3	0	2	5	5	6	3	4	3	3	0	2	5	5	6	3	4	3	3	0	2	8.5	8.5	8.5	105.23	956	956;956	0	39.827	By MS/MS	By MS/MS	By MS/MS	By MS/MS	By matching
K4BM40	K4BM40	1	1	1	>tr|K4BM40|K4BM40_SOLLC T-complex protein 1 subunit delta OS=Solanum lycopersicum GN=Solyc03g118910.1 PE=3 SV=1	1	1	1	1	0	0	1	0	0	0	0	0	0	0	0	1	0	0	0	0	0	0	0	0	1	0	0	0	0	0	0	4.1	4.1	4.1	58.037	539	539	0.0023392	6.3263	By matching	By matching	By MS/MS	By matching	By matching
Q9SXS0;K4BM53	Q9SXS0;K4BM53	7;7	1;1	1;1	>tr|Q9SXS0|Q9SXS0_SOLLC LeArcA2 protein OS=Solanum lycopersicum GN=LeArcA2 PE=2 SV=1;>tr|K4BM53|K4BM53_SOLLC Uncharacterized protein OS=Solanum lycopersicum GN=ArcA2 PE=4 SV=1	2	7	1	1	4	3	3	3	3	5	4	4	4	0	0	0	0	0	0	0	0	1	0	0	0	0	0	0	0	0	1	22.4	2.5	2.5	35.815	326	326;326	0	47.551	By matching	By matching	By matching	By matching	By matching
K4BM62	K4BM62	5	5	5	>tr|K4BM62|K4BM62_SOLLC Uncharacterized protein OS=Solanum lycopersicum GN=Solyc03g119130.2 PE=4 SV=1	1	5	5	5	5	5	5	5	5	5	5	4	4	5	5	5	5	5	5	5	4	4	5	5	5	5	5	5	5	4	4	10	10	10	54.67	518	518	0	32.54	By MS/MS	By MS/MS	By MS/MS	By MS/MS	By MS/MS
K4BMH6;K4DF88	K4BMH6;K4DF88	1;1	1;1	1;1	>tr|K4BMH6|K4BMH6_SOLLC Uncharacterized protein OS=Solanum lycopersicum GN=Solyc03g120270.2 PE=4 SV=1;>tr|K4DF88|K4DF88_SOLLC Uncharacterized protein OS=Solanum lycopersicum GN=Solyc12g043000.1 PE=4 SV=1	2	1	1	1	0	1	1	1	0	0	1	1	1	0	1	1	1	0	0	1	1	1	0	1	1	1	0	0	1	1	1	1.1	1.1	1.1	103.61	917	917;925	0	7.8883	By matching	By matching	By MS/MS	By matching	By matching
K4BMH9;K4DF87	K4BMH9;K4DF87	2;1	2;1	2;1	>tr|K4BMH9|K4BMH9_SOLLC Uncharacterized protein OS=Solanum lycopersicum GN=Solyc03g120300.2 PE=4 SV=1;>tr|K4DF87|K4DF87_SOLLC Uncharacterized protein OS=Solanum lycopersicum GN=Solyc12g042990.1 PE=4 SV=1	2	2	2	2	1	1	2	1	1	1	1	1	1	1	1	2	1	1	1	1	1	1	1	1	2	1	1	1	1	1	1	4.4	4.4	4.4	74.226	688	688;692	0	12.34	By matching	By MS/MS	By MS/MS	By matching	By matching
K4BMJ2	K4BMJ2	1	1	1	>tr|K4BMJ2|K4BMJ2_SOLLC Uncharacterized protein OS=Solanum lycopersicum GN=Solyc03g120430.2 PE=4 SV=1	1	1	1	1	1	1	1	1	1	0	1	1	1	1	1	1	1	1	0	1	1	1	1	1	1	1	1	0	1	1	1	2.7	2.7	2.7	50.687	452	452	0	9.7422	By MS/MS	By MS/MS	By MS/MS	By MS/MS	By MS/MS
K4DFB6;K4C7T9;K4BML3	K4DFB6;K4C7T9;K4BML3	2;2;2	2;2;2	2;2;2	>tr|K4DFB6|K4DFB6_SOLLC Uncharacterized protein OS=Solanum lycopersicum GN=Solyc12g044280.1 PE=4 SV=1;>tr|K4C7T9|K4C7T9_SOLLC Uncharacterized protein OS=Solanum lycopersicum GN=Solyc06g066640.2 PE=4 SV=1;>tr|K4BML3|K4BML3_SOLLC Uncharacterized protein OS=S	3	2	2	2	0	1	0	0	0	0	1	0	0	0	1	0	0	0	0	1	0	0	0	1	0	0	0	0	1	0	0	31	31	31	14.93	142	142;145;145	0	13.29	By matching	By MS/MS	By matching	By matching	By matching
P49212;K4C7U1;K4CM42;K4BMM7	P49212;K4C7U1;K4CM42;K4BMM7	2;2;2;2	2;2;2;2	2;2;2;2	>sp|P49212|RL37_SOLLC 60S ribosomal protein L37 (Fragment) OS=Solanum lycopersicum GN=RPL37 PE=2 SV=1;>tr|K4C7U1|K4C7U1_SOLLC Ribosomal protein L37 OS=Solanum lycopersicum GN=Solyc06g066660.2 PE=3 SV=1;>tr|K4CM42|K4CM42_SOLLC Ribosomal protein L37 OS=Solan	4	2	2	2	2	2	2	2	2	1	2	1	2	2	2	2	2	2	1	2	1	2	2	2	2	2	2	1	2	1	2	34.4	34.4	34.4	7.2623	64	64;94;95;95	0	13.741	By matching	By MS/MS	By MS/MS	By MS/MS	By MS/MS
K4BMN4	K4BMN4	7	2	2	>tr|K4BMN4|K4BMN4_SOLLC Uncharacterized protein OS=Solanum lycopersicum GN=Solyc03g120850.2 PE=3 SV=1	1	7	2	2	7	7	7	6	7	6	6	7	6	2	2	2	1	2	1	1	2	1	2	2	2	1	2	1	1	2	1	14.7	5.6	5.6	64.223	605	605	0	56.401	By MS/MS	By MS/MS	By MS/MS	By MS/MS	By MS/MS
K4BMT2	K4BMT2	5	5	5	>tr|K4BMT2|K4BMT2_SOLLC Uncharacterized protein OS=Solanum lycopersicum GN=Solyc03g121330.2 PE=4 SV=1	1	5	5	5	5	5	5	4	4	4	5	5	5	5	5	5	4	4	4	5	5	5	5	5	5	4	4	4	5	5	5	29.4	29.4	29.4	15.943	143	143	0	33.185	By MS/MS	By MS/MS	By MS/MS	By matching	By MS/MS
K4BMY3	K4BMY3	1	1	1	>tr|K4BMY3|K4BMY3_SOLLC Uncharacterized protein OS=Solanum lycopersicum GN=Solyc03g121840.2 PE=4 SV=1	1	1	1	1	1	1	1	1	1	1	1	1	1	1	1	1	1	1	1	1	1	1	1	1	1	1	1	1	1	1	1	2.1	2.1	2.1	37.204	335	335	1	-2	By matching	By matching	By MS/MS	By matching	By matching
K4BMY9;K4C715	K4BMY9;K4C715	3;3	3;3	3;3	>tr|K4BMY9|K4BMY9_SOLLC Uncharacterized protein OS=Solanum lycopersicum GN=Solyc03g121910.1 PE=4 SV=1;>tr|K4C715|K4C715_SOLLC Uncharacterized protein OS=Solanum lycopersicum GN=Solyc06g062840.2 PE=4 SV=1	2	3	3	3	2	2	1	0	0	1	0	1	1	2	2	1	0	0	1	0	1	1	2	2	1	0	0	1	0	1	1	4.4	4.4	4.4	57.371	519	519;522	0	17.239	By matching	By MS/MS	By MS/MS	By matching	By matching
K4BN60	K4BN60	2	2	2	>tr|K4BN60|K4BN60_SOLLC Uncharacterized protein OS=Solanum lycopersicum GN=Solyc03g123610.2 PE=4 SV=1	1	2	2	2	2	2	1	2	2	1	2	1	2	2	2	1	2	2	1	2	1	2	2	2	1	2	2	1	2	1	2	5.3	5.3	5.3	66.342	606	606	0	15.187	By MS/MS	By matching	By matching	By MS/MS	By matching
K4BN72;K4C745	K4BN72;K4C745	2;2	2;2	2;2	>tr|K4BN72|K4BN72_SOLLC Uncharacterized protein OS=Solanum lycopersicum GN=Solyc03g123730.2 PE=3 SV=1;>tr|K4C745|K4C745_SOLLC Uncharacterized protein OS=Solanum lycopersicum GN=Solyc06g063140.2 PE=3 SV=1	2	2	2	2	2	2	2	1	2	2	1	1	2	2	2	2	1	2	2	1	1	2	2	2	2	1	2	2	1	1	2	6.5	6.5	6.5	47.874	428	428;429	0	42.7	By MS/MS	By matching	By MS/MS	By MS/MS	By matching
K4BN86	K4BN86	1	1	1	>tr|K4BN86|K4BN86_SOLLC Uncharacterized protein OS=Solanum lycopersicum GN=Solyc03g123880.2 PE=4 SV=1	1	1	1	1	1	1	1	1	1	1	1	1	1	1	1	1	1	1	1	1	1	1	1	1	1	1	1	1	1	1	1	4.2	4.2	4.2	32.982	288	288	0	6.8424	By MS/MS	By matching	By matching	By matching	By matching
K4BND3	K4BND3	1	1	1	>tr|K4BND3|K4BND3_SOLLC Uncharacterized protein OS=Solanum lycopersicum GN=Solyc04g005270.1 PE=4 SV=1	1	1	1	1	0	0	0	0	0	1	0	0	0	0	0	0	0	0	1	0	0	0	0	0	0	0	0	1	0	0	0	2.7	2.7	2.7	70.988	640	640	1	-2	By matching	By matching	By matching	By matching	By matching
K4BNE0	K4BNE0	1	1	1	>tr|K4BNE0|K4BNE0_SOLLC Uncharacterized protein OS=Solanum lycopersicum GN=Solyc04g005340.2 PE=4 SV=1	1	1	1	1	0	0	1	0	1	0	0	0	0	0	0	1	0	1	0	0	0	0	0	0	1	0	1	0	0	0	0	6.4	6.4	6.4	40.569	357	357	0.0067114	6.0228	By matching	By matching	By MS/MS	By matching	By matching
Q9AXQ4;K4BWL5;K4BNF7	Q9AXQ4;K4BWL5;K4BNF7	1;1;1	1;1;1	1;1;1	>sp|Q9AXQ4|IF5A3_SOLLC Eukaryotic translation initiation factor 5A-3 OS=Solanum lycopersicum PE=2 SV=1;>tr|K4BWL5|K4BWL5_SOLLC Eukaryotic translation initiation factor 5A OS=Solanum lycopersicum GN=Solyc05g006890.1 PE=3 SV=1;>tr|K4BNF7|K4BNF7_SOLLC Eukaryo	3	1	1	1	1	1	1	1	1	1	1	1	0	1	1	1	1	1	1	1	1	0	1	1	1	1	1	1	1	1	0	6.3	6.3	6.3	17.371	159	159;159;159	0	12.32	By MS/MS	By matching	By MS/MS	By MS/MS	By matching
K4BNR2	K4BNR2	11	1	1	>tr|K4BNR2|K4BNR2_SOLLC ATP synthase subunit beta OS=Solanum lycopersicum GN=Solyc04g007550.2 PE=3 SV=1	1	11	1	1	7	5	10	7	7	6	8	5	6	0	1	1	1	1	1	1	0	0	0	1	1	1	1	1	1	0	0	28.3	2.1	2.1	59.861	562	562	0	145.49	By matching	By matching	By MS/MS	By matching	By matching
K4BNT6	K4BNT6	1	1	1	>tr|K4BNT6|K4BNT6_SOLLC Uncharacterized protein OS=Solanum lycopersicum GN=Solyc04g007790.2 PE=4 SV=1	1	1	1	1	1	1	1	1	0	1	0	1	1	1	1	1	1	0	1	0	1	1	1	1	1	1	0	1	0	1	1	7.5	7.5	7.5	16.824	147	147	0	6.7395	By matching	By matching	By MS/MS	By matching	By matching
K4C793;K4C6M0;K4BP02	K4C793;K4C6M0;K4BP02	3;3;3	3;3;3	3;3;3	>tr|K4C793|K4C793_SOLLC Ribosomal protein L15 OS=Solanum lycopersicum GN=Solyc06g064630.2 PE=3 SV=1;>tr|K4C6M0|K4C6M0_SOLLC Ribosomal protein L15 OS=Solanum lycopersicum GN=Solyc06g060400.2 PE=3 SV=1;>tr|K4BP02|K4BP02_SOLLC Ribosomal protein L15 OS=Solanum	3	3	3	3	2	3	2	2	3	3	3	2	2	2	3	2	2	3	3	3	2	2	2	3	2	2	3	3	3	2	2	17.2	17.2	17.2	24.203	204	204;204;204	0	23.962	By MS/MS	By matching	By matching	By MS/MS	By MS/MS
K4BP08	K4BP08	3	3	3	>tr|K4BP08|K4BP08_SOLLC Uncharacterized protein OS=Solanum lycopersicum GN=Solyc04g008520.2 PE=4 SV=1	1	3	3	3	2	1	3	1	3	2	2	3	2	2	1	3	1	3	2	2	3	2	2	1	3	1	3	2	2	3	2	10	10	10	37.993	339	339	0	31.858	By MS/MS	By matching	By MS/MS	By MS/MS	By matching
K4BP24	K4BP24	1	1	1	>tr|K4BP24|K4BP24_SOLLC Uncharacterized protein OS=Solanum lycopersicum GN=Solyc04g008680.2 PE=4 SV=1	1	1	1	1	1	1	1	1	1	0	1	1	1	1	1	1	1	1	0	1	1	1	1	1	1	1	1	0	1	1	1	1	1	1	154.23	1363	1363	0	7.6172	By matching	By MS/MS	By matching	By matching	By matching
K4BP30	K4BP30	6	6	6	>tr|K4BP30|K4BP30_SOLLC Pyruvate kinase OS=Solanum lycopersicum GN=Solyc04g008740.2 PE=3 SV=1	1	6	6	6	4	4	4	2	5	6	6	4	4	4	4	4	2	5	6	6	4	4	4	4	4	2	5	6	6	4	4	14.5	14.5	14.5	55.224	510	510	0	49.252	By MS/MS	By MS/MS	By MS/MS	By MS/MS	By MS/MS
K4BP37	K4BP37	5	2	2	>tr|K4BP37|K4BP37_SOLLC Uncharacterized protein OS=Solanum lycopersicum GN=Solyc04g008810.2 PE=4 SV=1	1	5	2	2	5	5	5	5	4	4	4	3	5	2	2	2	2	2	2	2	2	2	2	2	2	2	2	2	2	2	2	39.8	14.1	14.1	14.589	128	128	0	40.088	By MS/MS	By MS/MS	By MS/MS	By MS/MS	By MS/MS
K4BP59	K4BP59	24	24	8	>tr|K4BP59|K4BP59_SOLLC Glyceraldehyde-3-phosphate dehydrogenase OS=Solanum lycopersicum GN=Solyc04g009030.2 PE=3 SV=1	1	24	24	8	18	18	20	20	20	19	20	18	19	18	18	20	20	20	19	20	18	19	6	6	6	6	7	5	7	6	6	57.4	57.4	25.3	42.681	399	399	0	279.74	By MS/MS	By MS/MS	By MS/MS	By MS/MS	By MS/MS
K4BP75	K4BP75	1	1	1	>tr|K4BP75|K4BP75_SOLLC Uncharacterized protein OS=Solanum lycopersicum GN=Solyc04g009190.2 PE=4 SV=1	1	1	1	1	0	0	1	1	0	1	1	1	1	0	0	1	1	0	1	1	1	1	0	0	1	1	0	1	1	1	1	5.6	5.6	5.6	21.958	195	195	0.0022753	6.1479	By matching	By matching	By matching	By matching	By matching
Q40147;K4BP76	Q40147;K4BP76	8;8	8;8	8;8	>sp|Q40147|GSA_SOLLC Glutamate-1-semialdehyde 2,1-aminomutase, chloroplastic OS=Solanum lycopersicum PE=2 SV=1;>tr|K4BP76|K4BP76_SOLLC Uncharacterized protein OS=Solanum lycopersicum GN=LOC543967 PE=3 SV=1	2	8	8	8	7	6	8	6	8	6	8	8	7	7	6	8	6	8	6	8	8	7	7	6	8	6	8	6	8	8	7	25.8	25.8	25.8	51.412	481	481;482	0	88.607	By MS/MS	By MS/MS	By MS/MS	By MS/MS	By MS/MS
Q53U38;K4C2F8;K4BPH8	Q53U38;K4C2F8;K4BPH8	2;2;2	2;2;2	2;2;2	>tr|Q53U38|Q53U38_SOLLC Similar to 60S ribosomal protein L35 OS=Solanum lycopersicum GN=LOC778319 PE=2 SV=1;>tr|K4C2F8|K4C2F8_SOLLC Uncharacterized protein OS=Solanum lycopersicum GN=Solyc05g054810.2 PE=3 SV=1;>tr|K4BPH8|K4BPH8_SOLLC Uncharacterized protei	3	2	2	2	2	1	1	1	1	2	2	1	2	2	1	1	1	1	2	2	1	2	2	1	1	1	1	2	2	1	2	18.7	18.7	18.7	14.267	123	123;123;123	0	14.906	By MS/MS	By MS/MS	By matching	By MS/MS	By MS/MS
K4BPI0	K4BPI0	1	1	1	>tr|K4BPI0|K4BPI0_SOLLC Uncharacterized protein OS=Solanum lycopersicum GN=Solyc04g010260.2 PE=4 SV=1	1	1	1	1	0	0	1	0	0	0	1	0	0	0	0	1	0	0	0	1	0	0	0	0	1	0	0	0	1	0	0	1.4	1.4	1.4	130.43	1175	1175	0	7.1845	By matching	By matching	By MS/MS	By matching	By matching
Q40177;K4BPJ1;Q9SWV8;K4DB11;K4D467;K4CR64	Q40177;K4BPJ1;Q9SWV8;K4DB11;K4D467;K4CR64	2;2;1;1;1;1	2;2;1;1;1;1	2;2;1;1;1;1	>tr|Q40177|Q40177_SOLLC GTP-binding protein OS=Solanum lycopersicum GN=ypt2 PE=2 SV=1;>tr|K4BPJ1|K4BPJ1_SOLLC Uncharacterized protein OS=Solanum lycopersicum GN=ypt2 PE=3 SV=1;>tr|Q9SWV8|Q9SWV8_SOLLC Ethylene-responsive small GTP-binding protein OS=Solanum	6	2	2	2	1	1	2	0	0	0	0	1	1	1	1	2	0	0	0	0	1	1	1	1	2	0	0	0	0	1	1	13.4	13.4	13.4	23.911	216	216;216;216;216;216;216	0	13.531	By matching	By matching	By MS/MS	By matching	By matching
K4BPK3;Q96482;K4D2U0	K4BPK3;Q96482;K4D2U0	12;9;9	3;2;2	1;1;0	>tr|K4BPK3|K4BPK3_SOLLC Uncharacterized protein OS=Solanum lycopersicum GN=Solyc04g011500.2 PE=3 SV=1;>sp|Q96482|ACT1_SOLLC Actin-41 (Fragment) OS=Solanum lycopersicum PE=3 SV=1;>tr|K4D2U0|K4D2U0_SOLLC Uncharacterized protein OS=Solanum lycopersicum GN=Sol	3	12	3	1	8	8	10	9	11	10	10	10	7	1	1	2	1	3	2	2	2	0	0	0	0	0	1	1	0	0	0	49.3	16.2	6.1	41.656	377	377;336;377	0	127.63	By MS/MS	By MS/MS	By MS/MS	By MS/MS	By MS/MS
K4BPK4	K4BPK4	2	2	2	>tr|K4BPK4|K4BPK4_SOLLC Triosephosphate isomerase OS=Solanum lycopersicum GN=Solyc04g011510.2 PE=3 SV=1	1	2	2	2	1	0	2	1	1	0	1	1	1	1	0	2	1	1	0	1	1	1	1	0	2	1	1	0	1	1	1	15.8	15.8	15.8	27.504	259	259	0	15.797	By matching	By matching	By MS/MS	By matching	By matching
K4BPR4;P93211;K4D5I1;P93210;Q947S8;P93208;P93209	K4BPR4;P93211;K4D5I1;P93210;Q947S8;P93208;P93209	5;5;5;4;4;3;3	5;5;5;4;4;3;3	2;2;2;1;2;0;0	>tr|K4BPR4|K4BPR4_SOLLC Uncharacterized protein OS=Solanum lycopersicum GN=LOC543565 PE=3 SV=1;>sp|P93211|14336_SOLLC 14-3-3 protein 6 OS=Solanum lycopersicum GN=TFT6 PE=2 SV=2;>tr|K4D5I1|K4D5I1_SOLLC Uncharacterized protein OS=Solanum lycopersicum GN=TFT6	7	5	5	2	3	3	5	3	3	4	3	3	4	3	3	5	3	3	4	3	3	4	1	2	2	1	2	2	2	2	2	25.9	25.9	9	28.795	255	255;258;269;255;256;254;260	0	38.524	By MS/MS	By matching	By MS/MS	By matching	By matching
K4BPV0	K4BPV0	11	11	11	>tr|K4BPV0|K4BPV0_SOLLC Uncharacterized protein OS=Solanum lycopersicum GN=Solyc04g014460.2 PE=4 SV=1	1	11	11	11	10	11	11	11	11	11	9	11	10	10	11	11	11	11	11	9	11	10	10	11	11	11	11	11	9	11	10	47.1	47.1	47.1	29.01	272	272	0	103.14	By MS/MS	By MS/MS	By MS/MS	By MS/MS	By MS/MS
K4BQ85	K4BQ85	2	2	2	>tr|K4BQ85|K4BQ85_SOLLC Uncharacterized protein OS=Solanum lycopersicum GN=Solyc04g015830.2 PE=4 SV=1	1	2	2	2	1	1	2	1	0	1	1	0	1	1	1	2	1	0	1	1	0	1	1	1	2	1	0	1	1	0	1	3.2	3.2	3.2	104.01	948	948	0	11.837	By matching	By matching	By MS/MS	By matching	By matching
K4BQV7	K4BQV7	1	1	1	>tr|K4BQV7|K4BQV7_SOLLC Uncharacterized protein OS=Solanum lycopersicum GN=Solyc04g025120.1 PE=4 SV=1	1	1	1	1	0	0	1	0	0	0	1	0	0	0	0	1	0	0	0	1	0	0	0	0	1	0	0	0	1	0	0	27.5	27.5	27.5	5.7096	51	51	0	7.637	By matching	By matching	By MS/MS	By matching	By matching
K4BQW0	K4BQW0	1	1	1	>tr|K4BQW0|K4BQW0_SOLLC Uncharacterized protein OS=Solanum lycopersicum GN=Solyc04g025150.1 PE=4 SV=1	1	1	1	1	0	0	0	0	0	0	0	0	1	0	0	0	0	0	0	0	0	1	0	0	0	0	0	0	0	0	1	6.5	6.5	6.5	19.674	170	170	0.0077605	5.9657	By matching	By matching	By matching	By matching	By matching
K4BR52	K4BR52	5	2	2	>tr|K4BR52|K4BR52_SOLLC Uncharacterized protein OS=Solanum lycopersicum GN=Solyc04g026100.1 PE=3 SV=1	1	5	2	2	4	4	4	4	4	4	4	4	5	2	2	2	2	2	2	2	2	2	2	2	2	2	2	2	2	2	2	26.5	8.2	8.2	16.651	147	147	0	33.453	By MS/MS	By MS/MS	By matching	By MS/MS	By matching
K4BRF6	K4BRF6	2	2	2	>tr|K4BRF6|K4BRF6_SOLLC Uncharacterized protein OS=Solanum lycopersicum GN=Solyc04g040180.2 PE=4 SV=1	1	2	2	2	1	1	2	1	2	2	2	2	1	1	1	2	1	2	2	2	2	1	1	1	2	1	2	2	2	2	1	9.8	9.8	9.8	29.923	264	264	0	13.002	By MS/MS	By matching	By matching	By matching	By MS/MS
K4BRR1	K4BRR1	2	2	2	>tr|K4BRR1|K4BRR1_SOLLC Uncharacterized protein OS=Solanum lycopersicum GN=Solyc04g049330.2 PE=4 SV=1	1	2	2	2	2	2	2	2	2	2	2	2	1	2	2	2	2	2	2	2	2	1	2	2	2	2	2	2	2	2	1	26.1	26.1	26.1	12.509	111	111	0	32.218	By MS/MS	By MS/MS	By MS/MS	By MS/MS	By MS/MS
K4BRW6	K4BRW6	1	1	1	>tr|K4BRW6|K4BRW6_SOLLC Uncharacterized protein OS=Solanum lycopersicum GN=Solyc04g049930.2 PE=4 SV=1	1	1	1	1	1	1	1	0	0	0	0	0	1	1	1	1	0	0	0	0	0	1	1	1	1	0	0	0	0	0	1	1.5	1.5	1.5	86.713	808	808	0	7.3006	By matching	By matching	By MS/MS	By matching	By matching
K4BSG9	K4BSG9	1	1	1	>tr|K4BSG9|K4BSG9_SOLLC 4-alpha-glucanotransferase OS=Solanum lycopersicum GN=Solyc04g053120.2 PE=3 SV=1	1	1	1	1	0	0	1	0	0	0	0	0	0	0	0	1	0	0	0	0	0	0	0	0	1	0	0	0	0	0	0	3	3	3	64.601	572	572	0.002445	6.5439	By matching	By matching	By MS/MS	By matching	By matching
K4BTW8;K4BT19	K4BTW8;K4BT19	31;31	31;31	31;31	>tr|K4BTW8|K4BTW8_SOLLC Uncharacterized protein OS=Solanum lycopersicum GN=Solyc04g074300.2 PE=3 SV=1;>tr|K4BT19|K4BT19_SOLLC Uncharacterized protein OS=Solanum lycopersicum GN=Solyc04g063290.2 PE=3 SV=1	2	31	31	31	26	27	26	25	29	29	31	29	28	26	27	26	25	29	29	31	29	28	26	27	26	25	29	29	31	29	28	74.3	74.3	74.3	30.576	280	280;280	0	323.31	By MS/MS	By MS/MS	By MS/MS	By MS/MS	By MS/MS
K4BT55	K4BT55	1	1	1	>tr|K4BT55|K4BT55_SOLLC Uncharacterized protein OS=Solanum lycopersicum GN=Solyc04g064640.2 PE=4 SV=1	1	1	1	1	0	0	1	1	1	0	1	1	1	0	0	1	1	1	0	1	1	1	0	0	1	1	1	0	1	1	1	7	7	7	27.246	244	244	0.002439	6.5158	By matching	By matching	By matching	By MS/MS	By matching
K4BTQ4	K4BTQ4	32	32	32	>tr|K4BTQ4|K4BTQ4_SOLLC Uncharacterized protein OS=Solanum lycopersicum GN=Solyc04g072670.2 PE=4 SV=1	1	32	32	32	27	27	28	23	27	29	29	26	27	27	27	28	23	27	29	29	26	27	27	27	28	23	27	29	29	26	27	46.8	46.8	46.8	83.704	760	760	0	286.42	By MS/MS	By MS/MS	By MS/MS	By MS/MS	By MS/MS
K4BTU2	K4BTU2	5	5	5	>tr|K4BTU2|K4BTU2_SOLLC Uncharacterized protein OS=Solanum lycopersicum GN=Solyc04g074040.2 PE=4 SV=1	1	5	5	5	4	3	3	3	4	3	4	3	3	4	3	3	3	4	3	4	3	3	4	3	3	3	4	3	4	3	3	23.6	23.6	23.6	30.117	258	258	0	31.947	By MS/MS	By MS/MS	By matching	By MS/MS	By MS/MS
P37216;K4BTY6;P37215;K4D5G8	P37216;K4BTY6	10;10;1;1	10;10;1;1	10;10;1;1	>sp|P37216|AROG_SOLLC Phospho-2-dehydro-3-deoxyheptonate aldolase 2, chloroplastic OS=Solanum lycopersicum PE=2 SV=1;>tr|K4BTY6|K4BTY6_SOLLC Uncharacterized protein OS=Solanum lycopersicum GN=LOC544153 PE=4 SV=1	4	10	10	10	8	10	8	6	8	9	9	7	8	8	10	8	6	8	9	9	7	8	8	10	8	6	8	9	9	7	8	18.1	18.1	18.1	59.936	541	541;541;511;511	0	74.479	By MS/MS	By MS/MS	By MS/MS	By MS/MS	By MS/MS
K4BTY9	K4BTY9	4	1	1	>tr|K4BTY9|K4BTY9_SOLLC Uncharacterized protein OS=Solanum lycopersicum GN=TFT3 PE=3 SV=1	1	4	1	1	2	1	4	2	1	2	1	1	2	0	0	1	0	0	0	0	0	0	0	0	1	0	0	0	0	0	0	21.6	5.6	5.6	30.44	268	268	0	31.741	By matching	By matching	By MS/MS	By matching	By matching
Q9THX6;K4BU02	Q9THX6;K4BU02	2;2	2;2	2;2	>sp|Q9THX6|TL29_SOLLC Thylakoid lumenal 29 kDa protein, chloroplastic OS=Solanum lycopersicum GN=CLEB3J9 PE=3 SV=1;>tr|K4BU02|K4BU02_SOLLC Uncharacterized protein OS=Solanum lycopersicum GN=Solyc04g074640.2 PE=3 SV=1	2	2	2	2	2	1	2	0	2	0	2	2	1	2	1	2	0	2	0	2	2	1	2	1	2	0	2	0	2	2	1	7	7	7	37.749	345	345;345	0	13.575	By MS/MS	By matching	By MS/MS	By matching	By matching
Q68HC8;K4BU47	Q68HC8;K4BU47	1;1	1;1	1;1	>tr|Q68HC8|Q68HC8_SOLLC Glucose-6-phosphate isomerase OS=Solanum lycopersicum GN=GPI PE=2 SV=1;>tr|K4BU47|K4BU47_SOLLC Glucose-6-phosphate isomerase OS=Solanum lycopersicum GN=GPI PE=3 SV=1	2	1	1	1	0	0	1	0	0	0	0	0	0	0	0	1	0	0	0	0	0	0	0	0	1	0	0	0	0	0	0	3.2	3.2	3.2	67.442	617	617;617	0.0023283	6.3023	By matching	By matching	By MS/MS	By matching	By matching
K4BU65	K4BU65	2	2	2	>tr|K4BU65|K4BU65_SOLLC Uncharacterized protein OS=Solanum lycopersicum GN=Solyc04g076270.1 PE=4 SV=1	1	2	2	2	2	2	2	1	2	2	2	2	2	2	2	2	1	2	2	2	2	2	2	2	2	1	2	2	2	2	2	8.6	8.6	8.6	40.776	372	372	0	20.727	By matching	By MS/MS	By MS/MS	By matching	By MS/MS
K4BUC5	K4BUC5	2	2	1	>tr|K4BUC5|K4BUC5_SOLLC Uncharacterized protein OS=Solanum lycopersicum GN=LOC543812 PE=3 SV=1	1	2	2	1	2	1	2	1	2	1	2	1	1	2	1	2	1	2	1	2	1	1	1	0	1	1	1	0	1	0	0	4.7	4.7	2.1	73.464	662	662	0	23.361	By MS/MS	By MS/MS	By MS/MS	By matching	By matching
K4BUD9;K4CIH7;K4BBU4;K4BCY5;K4DGN9	K4BUD9;K4CIH7;K4BBU4;K4BCY5	8;8;7;4;3	8;8;7;4;3	8;8;7;4;3	>tr|K4BUD9|K4BUD9_SOLLC Uncharacterized protein OS=Solanum lycopersicum GN=Solyc04g077020.2 PE=3 SV=1;>tr|K4CIH7|K4CIH7_SOLLC Uncharacterized protein OS=Solanum lycopersicum GN=Solyc08g006890.2 PE=3 SV=1;>tr|K4BBU4|K4BBU4_SOLLC Uncharacterized protein OS=S	5	8	8	8	7	5	8	5	5	5	5	5	6	7	5	8	5	5	5	5	5	6	7	5	8	5	5	5	5	5	6	24.9	24.9	24.9	49.772	450	450;451;450;451;227	0	93.599	By MS/MS	By MS/MS	By MS/MS	By MS/MS	By MS/MS
K4BUN0	K4BUN0	1	1	1	>tr|K4BUN0|K4BUN0_SOLLC Uncharacterized protein OS=Solanum lycopersicum GN=Solyc04g077930.2 PE=4 SV=1	1	1	1	1	1	1	1	1	1	0	1	1	1	1	1	1	1	1	0	1	1	1	1	1	1	1	1	0	1	1	1	1.5	1.5	1.5	100.79	910	910	0.0087527	5.9112	By matching	By matching	By matching	By matching	By matching
K4BUN4;K4CNR1	K4BUN4;K4CNR1	2;1	2;1	2;1	>tr|K4BUN4|K4BUN4_SOLLC Uncharacterized protein OS=Solanum lycopersicum GN=Solyc04g077970.2 PE=3 SV=1;>tr|K4CNR1|K4CNR1_SOLLC Uncharacterized protein OS=Solanum lycopersicum GN=Solyc08g079020.2 PE=3 SV=1	2	2	2	2	0	0	2	0	0	0	0	0	0	0	0	2	0	0	0	0	0	0	0	0	2	0	0	0	0	0	0	12.8	12.8	12.8	28.9	266	266;182	0	11.429	By matching	By matching	By MS/MS	By matching	By matching
K4BUW7	K4BUW7	1	1	1	>tr|K4BUW7|K4BUW7_SOLLC Annexin OS=Solanum lycopersicum GN=Solyc04g078820.2 PE=3 SV=1	1	1	1	1	1	1	1	0	1	1	0	1	1	1	1	1	0	1	1	0	1	1	1	1	1	0	1	1	0	1	1	3.5	3.5	3.5	35.673	316	316	0	7.2642	By MS/MS	By MS/MS	By MS/MS	By matching	By matching
K4BUX9	K4BUX9	1	1	1	>tr|K4BUX9|K4BUX9_SOLLC Uncharacterized protein OS=Solanum lycopersicum GN=Solyc04g078950.1 PE=4 SV=1	1	1	1	1	0	0	0	0	0	1	0	0	0	0	0	0	0	0	1	0	0	0	0	0	0	0	0	1	0	0	0	6.2	6.2	6.2	33.661	305	305	1	-2	By matching	By matching	By matching	By matching	By matching
K4BV71;K4CI10	K4BV71;K4CI10	1;1	1;1	1;1	>tr|K4BV71|K4BV71_SOLLC Uncharacterized protein OS=Solanum lycopersicum GN=Solyc04g079920.2 PE=4 SV=1;>tr|K4CI10|K4CI10_SOLLC Uncharacterized protein OS=Solanum lycopersicum GN=Solyc08g005190.2 PE=4 SV=1	2	1	1	1	1	1	1	0	1	0	1	1	1	1	1	1	0	1	0	1	1	1	1	1	1	0	1	0	1	1	1	2.2	2.2	2.2	68.783	597	597;920	0	7.1735	By MS/MS	By matching	By MS/MS	By matching	By MS/MS
K4BV94;K4CG62	K4BV94;K4CG62	1;1	1;1	1;1	>tr|K4BV94|K4BV94_SOLLC Uncharacterized protein OS=Solanum lycopersicum GN=Solyc04g080150.1 PE=4 SV=1;>tr|K4CG62|K4CG62_SOLLC Uncharacterized protein OS=Solanum lycopersicum GN=Solyc07g055230.2 PE=3 SV=1	2	1	1	1	1	1	1	1	1	1	1	1	1	1	1	1	1	1	1	1	1	1	1	1	1	1	1	1	1	1	1	14.3	14.3	14.3	11.472	98	98;181	0	11.897	By MS/MS	By MS/MS	By MS/MS	By matching	By matching
K4BV98	K4BV98	2	2	2	>tr|K4BV98|K4BV98_SOLLC Uncharacterized protein OS=Solanum lycopersicum GN=Solyc04g080190.2 PE=4 SV=1	1	2	2	2	2	2	2	2	2	2	2	2	0	2	2	2	2	2	2	2	2	0	2	2	2	2	2	2	2	2	0	13.2	13.2	13.2	23.565	212	212	0	12.101	By matching	By MS/MS	By matching	By matching	By matching
K4BVE2	K4BVE2	2	2	2	>tr|K4BVE2|K4BVE2_SOLLC 50S ribosomal protein L31 OS=Solanum lycopersicum GN=Solyc04g080630.2 PE=3 SV=1	1	2	2	2	2	2	2	2	2	2	2	2	2	2	2	2	2	2	2	2	2	2	2	2	2	2	2	2	2	2	2	10.9	10.9	10.9	14.682	129	129	0	16.985	By MS/MS	By MS/MS	By MS/MS	By MS/MS	By MS/MS
K4BVH7	K4BVH7	5	5	3	>tr|K4BVH7|K4BVH7_SOLLC Coatomer subunit alpha OS=Solanum lycopersicum GN=Solyc04g080980.2 PE=4 SV=1	1	5	5	3	4	3	4	2	3	3	2	4	3	4	3	4	2	3	3	2	4	3	2	2	3	2	2	1	1	2	2	6.3	6.3	3.9	137.23	1218	1218	0	33.605	By MS/MS	By MS/MS	By MS/MS	By MS/MS	By MS/MS
K4BVK7	K4BVK7	1	1	1	>tr|K4BVK7|K4BVK7_SOLLC Uncharacterized protein OS=Solanum lycopersicum GN=Solyc04g081280.2 PE=4 SV=1	1	1	1	1	0	0	1	0	0	0	0	0	0	0	0	1	0	0	0	0	0	0	0	0	1	0	0	0	0	0	0	1.5	1.5	1.5	126.46	1109	1109	0	16.019	By matching	By matching	By MS/MS	By matching	By matching
K4BVN6	K4BVN6	4	4	4	>tr|K4BVN6|K4BVN6_SOLLC Uncharacterized protein OS=Solanum lycopersicum GN=Solyc04g081570.2 PE=3 SV=1	1	4	4	4	3	3	4	2	4	3	3	2	3	3	3	4	2	4	3	3	2	3	3	3	4	2	4	3	3	2	3	6.8	6.8	6.8	93.353	812	812	0	47.171	By MS/MS	By MS/MS	By MS/MS	By matching	By MS/MS
K4BVR7	K4BVR7	19	19	19	>tr|K4BVR7|K4BVR7_SOLLC Uncharacterized protein OS=Solanum lycopersicum GN=Solyc04g081880.2 PE=4 SV=1	1	19	19	19	13	14	14	13	19	16	17	16	14	13	14	14	13	19	16	17	16	14	13	14	14	13	19	16	17	16	14	63.7	63.7	63.7	24.701	226	226	0	323.31	By MS/MS	By MS/MS	By MS/MS	By MS/MS	By MS/MS
K4BVV2;A1KXM7	K4BVV2;A1KXM7	14;13	14;13	14;13	>tr|K4BVV2|K4BVV2_SOLLC Uncharacterized protein OS=Solanum lycopersicum GN=LOC100037730 PE=3 SV=1;>tr|A1KXM7|A1KXM7_SOLLC FtsH-like protein OS=Solanum lycopersicum PE=2 SV=1	2	14	14	14	11	11	13	10	13	12	13	13	11	11	11	13	10	13	12	13	13	11	11	11	13	10	13	12	13	13	11	22.9	22.9	22.9	75.98	708	708;708	0	145.27	By MS/MS	By MS/MS	By MS/MS	By MS/MS	By MS/MS
K4BVV3	K4BVV3	1	1	1	>tr|K4BVV3|K4BVV3_SOLLC Uncharacterized protein OS=Solanum lycopersicum GN=Solyc04g082260.2 PE=4 SV=1	1	1	1	1	0	0	1	0	0	0	1	0	0	0	0	1	0	0	0	1	0	0	0	0	1	0	0	0	1	0	0	5.6	5.6	5.6	55.635	498	498	0.0023923	6.4236	By matching	By matching	By matching	By matching	By matching
K4BVZ0	K4BVZ0	21	6	6	>tr|K4BVZ0|K4BVZ0_SOLLC Glyceraldehyde-3-phosphate dehydrogenase OS=Solanum lycopersicum GN=Solyc04g082630.2 PE=3 SV=1	1	21	6	6	17	18	18	18	18	18	19	18	17	5	5	6	5	6	6	6	6	5	5	5	6	5	6	6	6	6	5	41	13.9	13.9	50.939	476	476	0	198.09	By MS/MS	By MS/MS	By MS/MS	By MS/MS	By MS/MS
K4BW14;K4DH49	K4BW14;K4DH49	1;1	1;1	1;1	>tr|K4BW14|K4BW14_SOLLC Uncharacterized protein OS=Solanum lycopersicum GN=Solyc04g082880.2 PE=3 SV=1;>tr|K4DH49|K4DH49_SOLLC Uncharacterized protein OS=Solanum lycopersicum GN=Solyc12g095760.1 PE=3 SV=1	2	1	1	1	0	0	1	0	0	0	0	0	0	0	0	1	0	0	0	0	0	0	0	0	1	0	0	0	0	0	0	3.7	3.7	3.7	67.3	616	616;617	0	7.7677	By matching	By matching	By MS/MS	By matching	By matching
K4BW49	K4BW49	1	1	1	>tr|K4BW49|K4BW49_SOLLC Uncharacterized protein OS=Solanum lycopersicum GN=Solyc05g005180.2 PE=3 SV=1	1	1	1	1	0	0	1	1	1	0	1	1	0	0	0	1	1	1	0	1	1	0	0	0	1	1	1	0	1	1	0	4.5	4.5	4.5	37.08	337	337	0.0023502	6.3397	By matching	By matching	By MS/MS	By matching	By matching
K4BWB5;C0KFR3	K4BWB5;C0KFR3	3;2	3;2	3;2	>tr|K4BWB5|K4BWB5_SOLLC Uncharacterized protein OS=Solanum lycopersicum GN=Solyc05g005880.2 PE=3 SV=1;>tr|C0KFR3|C0KFR3_SOLLC COSII_At5g14320 (Fragment) OS=Solanum lycopersicum PE=4 SV=1	2	3	3	3	3	3	3	3	3	3	3	3	3	3	3	3	3	3	3	3	3	3	3	3	3	3	3	3	3	3	3	19	19	19	18.826	168	168;83	0	24.247	By MS/MS	By MS/MS	By MS/MS	By MS/MS	By MS/MS
K4BWE4	K4BWE4	1	1	1	>tr|K4BWE4|K4BWE4_SOLLC Uncharacterized protein OS=Solanum lycopersicum GN=Solyc05g006170.2 PE=4 SV=1	1	1	1	1	1	0	1	0	0	0	1	0	0	1	0	1	0	0	0	1	0	0	1	0	1	0	0	0	1	0	0	2.1	2.1	2.1	65.676	610	610	0	6.8075	By matching	By matching	By MS/MS	By matching	By matching
K4BWG2	K4BWG2	1	1	1	>tr|K4BWG2|K4BWG2_SOLLC Uncharacterized protein OS=Solanum lycopersicum GN=Solyc05g006350.1 PE=4 SV=1	1	1	1	1	1	1	1	1	1	1	1	1	1	1	1	1	1	1	1	1	1	1	1	1	1	1	1	1	1	1	1	40.7	40.7	40.7	3.4903	27	27	1	-2	By MS/MS	By matching	By matching	By MS/MS	By matching
Q9FR11;K4BWH8;K4BNB4	Q9FR11;K4BWH8;K4BNB4	2;2;1	2;2;1	2;2;1	>tr|Q9FR11|Q9FR11_SOLLC Pyruvate dehydrogenase E1 component subunit alpha (Fragment) OS=Solanum lycopersicum PE=2 SV=1;>tr|K4BWH8|K4BWH8_SOLLC Pyruvate dehydrogenase E1 component subunit alpha OS=Solanum lycopersicum GN=Solyc05g006520.2 PE=4 SV=1;>tr|K4BNB	3	2	2	2	0	0	2	0	1	0	0	0	0	0	0	2	0	1	0	0	0	0	0	0	2	0	1	0	0	0	0	7.2	7.2	7.2	43.373	391	391;391;391	0	14.874	By matching	By matching	By MS/MS	By matching	By matching
K4BWL6	K4BWL6	3	3	3	>tr|K4BWL6|K4BWL6_SOLLC Uncharacterized protein OS=Solanum lycopersicum GN=Solyc05g006900.1 PE=4 SV=1	1	3	3	3	3	3	3	3	3	3	3	3	3	3	3	3	3	3	3	3	3	3	3	3	3	3	3	3	3	3	3	11.2	11.2	11.2	37.206	329	329	0	45.062	By MS/MS	By MS/MS	By MS/MS	By MS/MS	By MS/MS
K4BWV6	K4BWV6	1	1	1	>tr|K4BWV6|K4BWV6_SOLLC Uncharacterized protein OS=Solanum lycopersicum GN=Solyc05g007810.2 PE=4 SV=1	1	1	1	1	1	1	1	1	1	1	1	1	1	1	1	1	1	1	1	1	1	1	1	1	1	1	1	1	1	1	1	3.2	3.2	3.2	57.175	532	532	0	6.9133	By matching	By MS/MS	By MS/MS	By matching	By matching
K4BX19	K4BX19	1	1	1	>tr|K4BX19|K4BX19_SOLLC Uncharacterized protein OS=Solanum lycopersicum GN=Solyc05g008450.2 PE=4 SV=1	1	1	1	1	0	0	1	0	1	0	0	0	0	0	0	1	0	1	0	0	0	0	0	0	1	0	1	0	0	0	0	8.3	8.3	8.3	32.66	302	302	0	10.272	By matching	By matching	By MS/MS	By matching	By matching
K4BX20;K4BCR2	K4BX20;K4BCR2	11;7	10;6	1;0	>tr|K4BX20|K4BX20_SOLLC ATP synthase subunit beta OS=Solanum lycopersicum GN=Solyc05g008460.2 PE=3 SV=1;>tr|K4BCR2|K4BCR2_SOLLC ATP synthase subunit beta OS=Solanum lycopersicum GN=Solyc02g091130.2 PE=3 SV=1	2	11	10	1	8	5	10	6	6	5	7	5	7	7	4	9	5	5	4	6	4	6	1	1	1	0	0	0	0	0	1	28.5	26.6	2.2	59.606	557	557;551	0	146.14	By MS/MS	By MS/MS	By MS/MS	By MS/MS	By matching
K4BX93	K4BX93	1	1	1	>tr|K4BX93|K4BX93_SOLLC Uncharacterized protein OS=Solanum lycopersicum GN=Solyc05g009190.2 PE=3 SV=1	1	1	1	1	0	0	1	0	0	0	0	0	0	0	0	1	0	0	0	0	0	0	0	0	1	0	0	0	0	0	0	2.8	2.8	2.8	63.682	564	564	0.0077951	5.9887	By matching	By matching	By MS/MS	By matching	By matching
K4BXB1	K4BXB1	8	8	8	>tr|K4BXB1|K4BXB1_SOLLC Uncharacterized protein OS=Solanum lycopersicum GN=Solyc05g009370.2 PE=3 SV=1	1	8	8	8	6	4	7	6	7	7	8	7	6	6	4	7	6	7	7	8	7	6	6	4	7	6	7	7	8	7	6	26.6	26.6	26.6	28.878	271	271	0	92.063	By MS/MS	By MS/MS	By MS/MS	By MS/MS	By MS/MS
K4BXC7;K4D6M8	K4BXC7;K4D6M8	2;1	2;1	2;1	>tr|K4BXC7|K4BXC7_SOLLC Uncharacterized protein OS=Solanum lycopersicum GN=Solyc05g009530.2 PE=3 SV=1;>tr|K4D6M8|K4D6M8_SOLLC Uncharacterized protein OS=Solanum lycopersicum GN=Solyc11g017250.1 PE=3 SV=1	2	2	2	2	0	0	2	0	0	1	1	0	1	0	0	2	0	0	1	1	0	1	0	0	2	0	0	1	1	0	1	6.8	6.8	6.8	48.226	459	459;468	0	11.096	By matching	By matching	By MS/MS	By matching	By matching
K4BXC8	K4BXC8	2	2	2	>tr|K4BXC8|K4BXC8_SOLLC Uncharacterized protein OS=Solanum lycopersicum GN=Solyc05g009540.2 PE=4 SV=1	1	2	2	2	1	1	1	1	1	1	1	1	1	1	1	1	1	1	1	1	1	1	1	1	1	1	1	1	1	1	1	3.5	3.5	3.5	116.66	1005	1005	0	10.866	By MS/MS	By MS/MS	By matching	By matching	By matching
K4BXD4;K4BNL7;K4C891	K4BXD4	4;1;1	4;1;1	4;1;1	>tr|K4BXD4|K4BXD4_SOLLC Uncharacterized protein OS=Solanum lycopersicum GN=Solyc05g009600.2 PE=4 SV=1	3	4	4	4	2	2	4	1	2	1	2	1	2	2	2	4	1	2	1	2	1	2	2	2	4	1	2	1	2	1	2	10.6	10.6	10.6	65.474	587	587;525;581	0	32.053	By MS/MS	By MS/MS	By MS/MS	By MS/MS	By MS/MS
K4BXH2	K4BXH2	5	5	5	>tr|K4BXH2|K4BXH2_SOLLC Uncharacterized protein OS=Solanum lycopersicum GN=Solyc05g009980.2 PE=4 SV=1	1	5	5	5	3	5	5	4	5	5	5	2	2	3	5	5	4	5	5	5	2	2	3	5	5	4	5	5	5	2	2	15.2	15.2	15.2	63.346	599	599	0	75.473	By MS/MS	By MS/MS	By MS/MS	By MS/MS	By MS/MS
K4BXN9;K4CEY5	K4BXN9	9;2	9;2	9;2	>tr|K4BXN9|K4BXN9_SOLLC Uncharacterized protein OS=Solanum lycopersicum GN=Solyc05g010670.2 PE=3 SV=1	2	9	9	9	5	3	9	2	3	2	4	2	2	5	3	9	2	3	2	4	2	2	5	3	9	2	3	2	4	2	2	20.5	20.5	20.5	89.727	787	787;794	0	89.622	By MS/MS	By MS/MS	By MS/MS	By matching	By matching
K4BXV0	K4BXV0	1	1	1	>tr|K4BXV0|K4BXV0_SOLLC Argininosuccinate synthase OS=Solanum lycopersicum GN=Solyc05g012270.2 PE=2 SV=1	1	1	1	1	0	0	1	0	0	0	0	0	0	0	0	1	0	0	0	0	0	0	0	0	1	0	0	0	0	0	0	3.4	3.4	3.4	54.215	494	494	0	6.9135	By matching	By matching	By MS/MS	By matching	By matching
K4BXV7	K4BXV7	11	11	11	>tr|K4BXV7|K4BXV7_SOLLC Uncharacterized protein OS=Solanum lycopersicum GN=Solyc05g012340.2 PE=4 SV=1	1	11	11	11	3	0	9	10	11	11	8	4	8	3	0	9	10	11	11	8	4	8	3	0	9	10	11	11	8	4	8	28.3	28.3	28.3	41.08	361	361	0	97.46	By matching	By matching	By MS/MS	By MS/MS	By MS/MS
K4BY59;K4ASZ2	K4BY59	11;3	11;3	11;3	>tr|K4BY59|K4BY59_SOLLC Uncharacterized protein OS=Solanum lycopersicum GN=Solyc05g013380.2 PE=4 SV=1	2	11	11	11	10	9	11	10	11	9	11	10	9	10	9	11	10	11	9	11	10	9	10	9	11	10	11	9	11	10	9	24.1	24.1	24.1	53.415	481	481;473	0	123.75	By MS/MS	By MS/MS	By MS/MS	By MS/MS	By MS/MS
K4BY70	K4BY70	1	1	1	>tr|K4BY70|K4BY70_SOLLC Uncharacterized protein OS=Solanum lycopersicum GN=Solyc05g013490.2 PE=4 SV=1	1	1	1	1	1	1	1	0	0	1	1	1	1	1	1	1	0	0	1	1	1	1	1	1	1	0	0	1	1	1	1	1.2	1.2	1.2	107.6	973	973	0	7.9505	By matching	By MS/MS	By matching	By matching	By matching
K4BY91	K4BY91	2	2	2	>tr|K4BY91|K4BY91_SOLLC Uncharacterized protein OS=Solanum lycopersicum GN=Solyc05g013700.2 PE=4 SV=1	1	2	2	2	2	2	2	2	2	1	2	2	2	2	2	2	2	2	1	2	2	2	2	2	2	2	2	1	2	2	2	4.4	4.4	4.4	62.579	569	569	0	11.831	By matching	By matching	By MS/MS	By matching	By matching
K4BYC0	K4BYC0	2	2	2	>tr|K4BYC0|K4BYC0_SOLLC Uncharacterized protein OS=Solanum lycopersicum GN=Solyc05g013990.2 PE=3 SV=1	1	2	2	2	0	0	2	0	1	0	1	0	0	0	0	2	0	1	0	1	0	0	0	0	2	0	1	0	1	0	0	3.7	3.7	3.7	59.167	535	535	0	13.032	By matching	By matching	By MS/MS	By matching	By MS/MS
K4BYG6;O04891;Q7Y0S2	K4BYG6;O04891;Q7Y0S2	11;10;9	11;10;9	7;7;6	>tr|K4BYG6|K4BYG6_SOLLC Glyceraldehyde-3-phosphate dehydrogenase OS=Solanum lycopersicum GN=Solyc05g014470.2 PE=3 SV=1;>tr|O04891|O04891_SOLLC Glyceraldehyde-3-phosphate dehydrogenase OS=Solanum lycopersicum GN=GAPDH PE=2 SV=1;>tr|Q7Y0S2|Q7Y0S2_SOLLC Glyce	3	11	11	7	6	7	10	6	10	7	9	8	5	6	7	10	6	10	7	9	8	5	2	3	7	2	7	3	6	4	1	43.8	43.8	31.4	36.674	338	338;294;268	0	144.87	By MS/MS	By MS/MS	By MS/MS	By MS/MS	By MS/MS
K4BZ89	K4BZ89	6	6	6	>tr|K4BZ89|K4BZ89_SOLLC Uncharacterized protein OS=Solanum lycopersicum GN=Solyc05g018340.2 PE=4 SV=1	1	6	6	6	5	6	6	6	4	5	6	6	6	5	6	6	6	4	5	6	6	6	5	6	6	6	4	5	6	6	6	15.4	15.4	15.4	39.607	351	351	0	39.749	By MS/MS	By MS/MS	By MS/MS	By MS/MS	By MS/MS
K4BZA4	K4BZA4	2	2	2	>tr|K4BZA4|K4BZA4_SOLLC Uncharacterized protein OS=Solanum lycopersicum GN=Solyc05g018500.2 PE=4 SV=1	1	2	2	2	1	1	2	2	1	2	2	2	1	1	1	2	2	1	2	2	2	1	1	1	2	2	1	2	2	2	1	3.4	3.4	3.4	77.45	682	682	0	11.325	By matching	By MS/MS	By matching	By matching	By matching
K4BZB3;K4BZB1	K4BZB3;K4BZB1	2;2	2;2	2;2	>tr|K4BZB3|K4BZB3_SOLLC Uncharacterized protein OS=Solanum lycopersicum GN=Solyc05g018590.2 PE=3 SV=1;>tr|K4BZB1|K4BZB1_SOLLC Uncharacterized protein OS=Solanum lycopersicum GN=Solyc05g018570.2 PE=3 SV=1	2	2	2	2	0	0	2	0	2	0	0	0	0	0	0	2	0	2	0	0	0	0	0	0	2	0	2	0	0	0	0	9.1	9.1	9.1	47.145	417	417;417	0	14.271	By matching	By matching	By MS/MS	By matching	By MS/MS
K4BZB6	K4BZB6	1	1	1	>tr|K4BZB6|K4BZB6_SOLLC Uncharacterized protein OS=Solanum lycopersicum GN=Solyc05g018620.2 PE=4 SV=1	1	1	1	1	1	1	1	1	1	0	0	1	1	1	1	1	1	1	0	0	1	1	1	1	1	1	1	0	0	1	1	4.6	4.6	4.6	33.54	307	307	0	9.0899	By matching	By matching	By MS/MS	By matching	By matching
K4C034	K4C034	1	1	1	>tr|K4C034|K4C034_SOLLC Uncharacterized protein OS=Solanum lycopersicum GN=Solyc05g026540.2 PE=4 SV=1	1	1	1	1	0	1	1	0	0	0	0	1	0	0	1	1	0	0	0	0	1	0	0	1	1	0	0	0	0	1	0	2.1	2.1	2.1	64.271	583	583	0.0023015	6.2351	By matching	By MS/MS	By matching	By matching	By matching
K4C0H4	K4C0H4	1	1	1	>tr|K4C0H4|K4C0H4_SOLLC Uncharacterized protein OS=Solanum lycopersicum GN=Solyc05g041930.1 PE=4 SV=1	1	1	1	1	1	1	0	0	0	0	0	1	0	1	1	0	0	0	0	0	1	0	1	1	0	0	0	0	0	1	0	11.8	11.8	11.8	16.052	144	144	1	-2	By matching	By matching	By matching	By matching	By matching
K4C0Y7;Q42895	K4C0Y7;Q42895	2;1	2;1	2;1	>tr|K4C0Y7|K4C0Y7_SOLLC Uncharacterized protein OS=Solanum lycopersicum GN=Solyc05g047530.2 PE=3 SV=1;>tr|Q42895|Q42895_SOLLC Trans-cinnamate 4-monooxygenase (Fragment) OS=Solanum lycopersicum PE=2 SV=1	2	2	2	2	1	1	1	1	2	1	1	1	1	1	1	1	1	2	1	1	1	1	1	1	1	1	2	1	1	1	1	6.1	6.1	6.1	60.479	528	528;67	0	13.064	By MS/MS	By matching	By matching	By matching	By MS/MS
K4C101	K4C101	10	10	10	>tr|K4C101|K4C101_SOLLC Uncharacterized protein OS=Solanum lycopersicum GN=Solyc05g047690.2 PE=4 SV=1	1	10	10	10	9	9	10	9	10	9	10	10	9	9	9	10	9	10	9	10	10	9	9	9	10	9	10	9	10	10	9	67.3	67.3	67.3	17.83	156	156	0	94.693	By MS/MS	By MS/MS	By MS/MS	By MS/MS	By MS/MS
K4C128;K4AZJ5	K4C128;K4AZJ5	6;3	6;3	6;3	>tr|K4C128|K4C128_SOLLC Small nuclear ribonucleoprotein-associated protein OS=Solanum lycopersicum GN=Solyc05g049950.2 PE=3 SV=1;>tr|K4AZJ5|K4AZJ5_SOLLC Small nuclear ribonucleoprotein-associated protein OS=Solanum lycopersicum GN=Solyc01g094540.2 PE=3 SV=	2	6	6	6	4	4	4	4	5	5	5	5	4	4	4	4	4	5	5	5	5	4	4	4	4	4	5	5	5	5	4	17.4	17.4	17.4	29.669	281	281;280	0	53.752	By MS/MS	By MS/MS	By MS/MS	By MS/MS	By MS/MS
O04936;K4C144;Q42889;Q42888	O04936;K4C144;Q42889	4;4;2;1	4;4;2;1	4;4;2;1	>tr|O04936|O04936_SOLLC Malic enzyme OS=Solanum lycopersicum GN=LeME2 PE=2 SV=1;>tr|K4C144|K4C144_SOLLC Malic enzyme OS=Solanum lycopersicum GN=ME2 PE=3 SV=1;>tr|Q42889|Q42889_SOLLC Malic enzyme (Fragment) OS=Solanum lycopersicum GN=Malic enzyme PE=2 SV=1	4	4	4	4	2	3	4	3	3	1	3	3	2	2	3	4	3	3	1	3	3	2	2	3	4	3	3	1	3	3	2	11.2	11.2	11.2	64.099	579	579;579;400;189	0	30.837	By MS/MS	By MS/MS	By MS/MS	By MS/MS	By MS/MS
K4C192	K4C192	10	10	3	>tr|K4C192|K4C192_SOLLC Uncharacterized protein OS=Solanum lycopersicum GN=Solyc05g050600.2 PE=3 SV=1	1	10	10	3	8	6	8	4	7	5	9	7	9	8	6	8	4	7	5	9	7	9	2	0	2	0	2	1	2	2	2	19.2	19.2	6.6	68.27	609	609	0	77.883	By MS/MS	By MS/MS	By MS/MS	By MS/MS	By MS/MS
K4C1D2	K4C1D2	8	1	1	>tr|K4C1D2|K4C1D2_SOLLC Uncharacterized protein OS=Solanum lycopersicum GN=Solyc05g051000.2 PE=3 SV=1	1	8	1	1	8	8	6	5	7	8	7	8	7	1	1	1	1	1	1	1	1	1	1	1	1	1	1	1	1	1	1	47	7.9	7.9	17.049	151	151	0	52.067	By matching	By matching	By matching	By matching	By MS/MS
K4C1G0	K4C1G0	2	2	2	>tr|K4C1G0|K4C1G0_SOLLC Uncharacterized protein OS=Solanum lycopersicum GN=Solyc05g051290.2 PE=4 SV=1	1	2	2	2	1	1	1	1	1	2	1	2	2	1	1	1	1	1	2	1	2	2	1	1	1	1	1	2	1	2	2	9.5	9.5	9.5	22.927	210	210	0	11.382	By matching	By MS/MS	By matching	By matching	By matching
K4C1S8	K4C1S8	6	2	2	>tr|K4C1S8|K4C1S8_SOLLC Ferritin OS=Solanum lycopersicum GN=Solyc05g052470.2 PE=3 SV=1	1	6	2	2	4	4	5	4	6	4	5	6	4	1	1	2	0	2	1	1	2	1	1	1	2	0	2	1	1	2	1	22.1	15.1	15.1	29.059	258	258	0	41.006	By matching	By MS/MS	By MS/MS	By matching	By MS/MS
K4C1V2	K4C1V2	3	3	3	>tr|K4C1V2|K4C1V2_SOLLC Uncharacterized protein OS=Solanum lycopersicum GN=Solyc05g052710.2 PE=4 SV=1	1	3	3	3	3	3	3	2	3	3	3	2	3	3	3	3	2	3	3	3	2	3	3	3	3	2	3	3	3	2	3	23.1	23.1	23.1	12.715	121	121	0	21.66	By MS/MS	By MS/MS	By MS/MS	By MS/MS	By MS/MS
K4C1Z0	K4C1Z0	2	2	2	>tr|K4C1Z0|K4C1Z0_SOLLC Uncharacterized protein OS=Solanum lycopersicum GN=Solyc05g053100.2 PE=3 SV=1	1	2	2	2	2	0	2	0	1	0	2	0	0	2	0	2	0	1	0	2	0	0	2	0	2	0	1	0	2	0	0	5.6	5.6	5.6	61.283	571	571	0	32.406	By MS/MS	By matching	By MS/MS	By matching	By matching
K4C227	K4C227	9	9	8	>tr|K4C227|K4C227_SOLLC Uncharacterized protein OS=Solanum lycopersicum GN=Solyc05g053470.2 PE=3 SV=1	1	9	9	8	4	2	9	1	1	1	2	1	3	4	2	9	1	1	1	2	1	3	3	1	8	1	1	0	1	0	2	26.5	26.5	24.6	61.126	573	573	0	74.309	By MS/MS	By matching	By MS/MS	By matching	By matching
K4C247	K4C247	1	1	1	>tr|K4C247|K4C247_SOLLC Uncharacterized protein OS=Solanum lycopersicum GN=Solyc05g053670.2 PE=3 SV=1	1	1	1	1	1	1	1	1	1	1	1	1	1	1	1	1	1	1	1	1	1	1	1	1	1	1	1	1	1	1	1	6.3	6.3	6.3	23.561	206	206	0	9.1975	By MS/MS	By MS/MS	By MS/MS	By MS/MS	By MS/MS
K4DHM2;K4C261	K4DHM2;K4C261	2;2	2;2	2;2	>tr|K4DHM2|K4DHM2_SOLLC Serine hydroxymethyltransferase OS=Solanum lycopersicum GN=Solyc12g098490.1 PE=3 SV=1;>tr|K4C261|K4C261_SOLLC Serine hydroxymethyltransferase OS=Solanum lycopersicum GN=Solyc05g053810.2 PE=3 SV=1	2	2	2	2	2	1	2	2	2	2	2	2	1	2	1	2	2	2	2	2	2	1	2	1	2	2	2	2	2	2	1	6.8	6.8	6.8	52.276	471	471;471	0	54.321	By MS/MS	By matching	By MS/MS	By matching	By MS/MS
K4C2C6	K4C2C6	10	1	1	>tr|K4C2C6|K4C2C6_SOLLC Uncharacterized protein OS=Solanum lycopersicum GN=Solyc05g054480.2 PE=3 SV=1	1	10	1	1	7	6	10	7	8	7	9	9	5	1	0	1	0	0	0	1	0	0	1	0	1	0	0	0	1	0	0	40.6	6.1	6.1	41.72	377	377	0	118.39	By matching	By matching	By MS/MS	By matching	By matching
K4C2D6;K4CWH8	K4C2D6;K4CWH8	3;2	3;2	3;2	>tr|K4C2D6|K4C2D6_SOLLC 60S acidic ribosomal protein P0 OS=Solanum lycopersicum GN=Solyc05g054580.2 PE=3 SV=1;>tr|K4CWH8|K4CWH8_SOLLC 60S acidic ribosomal protein P0 OS=Solanum lycopersicum GN=Solyc09g091520.1 PE=3 SV=1	2	3	3	3	3	3	3	3	2	2	1	1	2	3	3	3	3	2	2	1	1	2	3	3	3	3	2	2	1	1	2	9.7	9.7	9.7	34.067	321	321;320	0	17.337	By MS/MS	By MS/MS	By MS/MS	By MS/MS	By MS/MS
K4C2G9	K4C2G9	5	5	4	>tr|K4C2G9|K4C2G9_SOLLC Uncharacterized protein OS=Solanum lycopersicum GN=Solyc05g054920.2 PE=4 SV=1	1	5	5	4	5	5	5	5	5	5	5	5	5	5	5	5	5	5	5	5	5	5	4	4	4	4	4	4	4	4	4	10.7	10.7	8	38.463	337	337	0	38.614	By MS/MS	By MS/MS	By MS/MS	By MS/MS	By MS/MS
K4DCD9;K4CB84;K4D4S7;K4C2J8	K4DCD9;K4CB84;K4D4S7;K4C2J8	1;1;1;1	1;1;1;1	1;1;1;1	>tr|K4DCD9|K4DCD9_SOLLC Uncharacterized protein OS=Solanum lycopersicum GN=Solyc12g010520.1 PE=4 SV=1;>tr|K4CB84|K4CB84_SOLLC Uncharacterized protein OS=Solanum lycopersicum GN=Solyc07g006130.1 PE=4 SV=1;>tr|K4D4S7|K4D4S7_SOLLC Uncharacterized protein OS=S	4	1	1	1	1	1	1	1	1	1	1	0	1	1	1	1	1	1	1	1	0	1	1	1	1	1	1	1	1	0	1	3.2	3.2	3.2	45.283	405	405;405;437;437	0	9.528	By matching	By matching	By MS/MS	By MS/MS	By matching
K4C2K2	K4C2K2	3	1	1	>tr|K4C2K2|K4C2K2_SOLLC Uncharacterized protein OS=Solanum lycopersicum GN=Solyc05g055260.2 PE=4 SV=1	1	3	1	1	2	2	2	2	2	2	3	2	2	1	1	1	1	1	1	1	1	1	1	1	1	1	1	1	1	1	1	70	21.2	21.2	8.9402	80	80	0	32.254	By MS/MS	By MS/MS	By matching	By MS/MS	By MS/MS
K4C2U1;P35511;K4D451;K4CQH8;P26600;K4CQI1;K4CQI0;K4CQH9;K4BFW9;K4BHL5;K4BFX7	K4C2U1;P35511;K4D451;K4CQH8;P26600;K4CQI1;K4CQI0;K4CQH9	3;2;2;2;2;2;2;2;1;1;1	3;2;2;2;2;2;2;2;1;1;1	3;2;2;2;2;2;2;2;1;1;1	>tr|K4C2U1|K4C2U1_SOLLC Phenylalanine ammonia-lyase OS=Solanum lycopersicum GN=Solyc05g056170.2 PE=3 SV=1;>sp|P35511|PAL1_SOLLC Phenylalanine ammonia-lyase OS=Solanum lycopersicum GN=PAL PE=2 SV=1;>tr|K4D451|K4D451_SOLLC Phenylalanine ammonia-lyase OS=Sola	11	3	3	3	1	2	3	2	2	2	2	1	2	1	2	3	2	2	2	2	1	2	1	2	3	2	2	2	2	1	2	8.5	8.5	8.5	77.461	709	709;704;711;719;721;721;721;721;102;365;466	0	27.024	By matching	By MS/MS	By MS/MS	By MS/MS	By MS/MS
K4C2U9	K4C2U9	2	2	2	>tr|K4C2U9|K4C2U9_SOLLC Uncharacterized protein OS=Solanum lycopersicum GN=Solyc05g056250.2 PE=3 SV=1	1	2	2	2	1	0	2	1	1	0	2	0	1	1	0	2	1	1	0	2	0	1	1	0	2	1	1	0	2	0	1	6.4	6.4	6.4	60.948	544	544	0	28.345	By matching	By matching	By MS/MS	By MS/MS	By matching
K4C2V4	K4C2V4	2	2	2	>tr|K4C2V4|K4C2V4_SOLLC Uncharacterized protein OS=Solanum lycopersicum GN=Solyc05g056300.2 PE=4 SV=1	1	2	2	2	1	1	2	0	2	1	2	0	0	1	1	2	0	2	1	2	0	0	1	1	2	0	2	1	2	0	0	9.9	9.9	9.9	19.887	182	182	0	14.507	By MS/MS	By MS/MS	By MS/MS	By matching	By matching
K4C2V8	K4C2V8	1	1	1	>tr|K4C2V8|K4C2V8_SOLLC Uncharacterized protein OS=Solanum lycopersicum GN=Solyc05g056340.2 PE=4 SV=1	1	1	1	1	1	0	1	1	0	0	1	0	0	1	0	1	1	0	0	1	0	0	1	0	1	1	0	0	1	0	0	1.4	1.4	1.4	91.812	804	804	0.0022989	6.2257	By matching	By matching	By MS/MS	By matching	By matching
K4C353	K4C353	6	6	6	>tr|K4C353|K4C353_SOLLC Uncharacterized protein OS=Solanum lycopersicum GN=Solyc06g005710.2 PE=4 SV=1	1	6	6	6	6	6	6	6	5	3	6	6	5	6	6	6	6	5	3	6	6	5	6	6	6	6	5	3	6	6	5	13.9	13.9	13.9	52.986	496	496	0	49.119	By MS/MS	By MS/MS	By MS/MS	By MS/MS	By MS/MS
K4C3C9	K4C3C9	7	7	4	>tr|K4C3C9|K4C3C9_SOLLC Uncharacterized protein OS=Solanum lycopersicum GN=Solyc06g007470.2 PE=4 SV=1	1	7	7	4	7	7	6	6	6	5	6	5	7	7	7	6	6	6	5	6	5	7	4	4	3	3	4	3	4	4	4	39.4	39.4	13.4	14.574	127	127	0	56.862	By MS/MS	By MS/MS	By MS/MS	By MS/MS	By MS/MS
K4CAE2;K4C3E8	K4CAE2;K4C3E8	1;1	1;1	1;1	>tr|K4CAE2|K4CAE2_SOLLC Uncharacterized protein OS=Solanum lycopersicum GN=Solyc06g082870.2 PE=3 SV=1;>tr|K4C3E8|K4C3E8_SOLLC Uncharacterized protein OS=Solanum lycopersicum GN=Solyc06g007670.2 PE=3 SV=1	2	1	1	1	1	1	1	1	1	1	1	1	1	1	1	1	1	1	1	1	1	1	1	1	1	1	1	1	1	1	1	3	3	3	34.591	301	301;301	0	7.7817	By MS/MS	By matching	By MS/MS	By MS/MS	By MS/MS
K4CAN7;K4C3K6;K4CUR8	K4CAN7;K4C3K6;K4CUR8	2;2;1	2;2;1	2;2;1	>tr|K4CAN7|K4CAN7_SOLLC Uncharacterized protein OS=Solanum lycopersicum GN=Solyc06g083820.2 PE=4 SV=1;>tr|K4C3K6|K4C3K6_SOLLC Uncharacterized protein OS=Solanum lycopersicum GN=Solyc06g008260.2 PE=4 SV=1;>tr|K4CUR8|K4CUR8_SOLLC Uncharacterized protein OS=S	3	2	2	2	2	1	2	1	1	2	2	2	1	2	1	2	1	1	2	2	2	1	2	1	2	1	1	2	2	2	1	18	18	18	15.288	133	133;134;133	0	14.103	By MS/MS	By MS/MS	By matching	By matching	By matching
K4C3P2	K4C3P2	3	3	3	>tr|K4C3P2|K4C3P2_SOLLC Uncharacterized protein OS=Solanum lycopersicum GN=Solyc06g008620.1 PE=4 SV=1	1	3	3	3	2	1	3	1	2	1	1	0	0	2	1	3	1	2	1	1	0	0	2	1	3	1	2	1	1	0	0	7.6	7.6	7.6	73.278	660	660	0	31.052	By MS/MS	By matching	By MS/MS	By matching	By matching
K4C3T4;K4C3T2	K4C3T4;K4C3T2	1;1	1;1	1;1	>tr|K4C3T4|K4C3T4_SOLLC Uncharacterized protein OS=Solanum lycopersicum GN=Solyc06g009040.2 PE=3 SV=1;>tr|K4C3T2|K4C3T2_SOLLC Uncharacterized protein OS=Solanum lycopersicum GN=Solyc06g009020.2 PE=3 SV=1	2	1	1	1	1	1	1	1	1	0	1	0	1	1	1	1	1	1	0	1	0	1	1	1	1	1	1	0	1	0	1	3.8	3.8	3.8	23.862	212	212;213	0	7.0179	By matching	By matching	By MS/MS	By MS/MS	By matching
K4C3T6	K4C3T6	4	3	3	>tr|K4C3T6|K4C3T6_SOLLC Uncharacterized protein OS=Solanum lycopersicum GN=Solyc06g009060.2 PE=4 SV=1	1	4	3	3	4	4	4	4	4	4	4	4	4	3	3	3	3	3	3	3	3	3	3	3	3	3	3	3	3	3	3	15.6	11.5	11.5	29.726	262	262	0	45.057	By MS/MS	By MS/MS	By MS/MS	By MS/MS	By MS/MS
K4C3V1	K4C3V1	4	4	1	>tr|K4C3V1|K4C3V1_SOLLC Ribosomal protein L19 OS=Solanum lycopersicum GN=Solyc06g009210.2 PE=3 SV=1	1	4	4	1	4	4	4	4	4	4	4	3	3	4	4	4	4	4	4	4	3	3	1	1	1	1	1	1	1	1	0	22.5	22.5	13.6	24.717	213	213	0	29.625	By MS/MS	By MS/MS	By MS/MS	By MS/MS	By MS/MS
K4C3V9;K4D9Y7;K4B8B1;K4B8B0;K4CCM6;K4DHQ7;K4D9Y8;K4C3V8;K4DHR0	K4C3V9;K4D9Y7;K4B8B1;K4B8B0;K4CCM6;K4DHQ7;K4D9Y8;K4C3V8;K4DHR0	2;1;1;1;1;1;1;1;1	2;1;1;1;1;1;1;1;1	2;1;1;1;1;1;1;1;1	>tr|K4C3V9|K4C3V9_SOLLC Uncharacterized protein OS=Solanum lycopersicum GN=Solyc06g009290.2 PE=4 SV=1;>tr|K4D9Y7|K4D9Y7_SOLLC Uncharacterized protein OS=Solanum lycopersicum GN=Solyc11g067300.1 PE=4 SV=1;>tr|K4B8B1|K4B8B1_SOLLC Uncharacterized protein OS=S	9	2	2	2	2	1	1	0	1	1	0	1	1	2	1	1	0	1	1	0	1	1	2	1	1	0	1	1	0	1	1	3.4	3.4	3.4	151.51	1400	1400;1260;1263;1263;1275;1280;1289;1289;1312	0	22.537	By MS/MS	By matching	By MS/MS	By matching	By MS/MS
K4C455;K4D7F1	K4C455	6;2	6;2	6;2	>tr|K4C455|K4C455_SOLLC Uncharacterized protein OS=Solanum lycopersicum GN=Solyc06g011280.2 PE=4 SV=1	2	6	6	6	4	4	6	4	6	6	6	5	4	4	4	6	4	6	6	6	5	4	4	4	6	4	6	6	6	5	4	20.1	20.1	20.1	47.052	413	413;414	0	63.826	By MS/MS	By MS/MS	By MS/MS	By MS/MS	By MS/MS
K4C4W6	K4C4W6	12	12	2	>tr|K4C4W6|K4C4W6_SOLLC Uncharacterized protein OS=Solanum lycopersicum GN=Solyc06g035970.2 PE=3 SV=1	1	12	12	2	6	6	11	5	8	5	10	8	4	6	6	11	5	8	5	10	8	4	1	1	2	1	1	1	1	1	1	35.3	35.3	8.3	50.262	447	447	0	104.06	By MS/MS	By MS/MS	By MS/MS	By MS/MS	By MS/MS
K4C4Z6	K4C4Z6	8	3	0	>tr|K4C4Z6|K4C4Z6_SOLLC Uncharacterized protein OS=Solanum lycopersicum GN=Solyc06g036290.2 PE=3 SV=1	1	8	3	0	7	7	8	6	6	5	6	6	6	3	3	3	3	3	3	2	2	2	0	0	0	0	0	0	0	0	0	15	6.3	0	70.202	607	607	0	70.44	By MS/MS	By MS/MS	By MS/MS	By matching	By matching
K4C583	K4C583	1	1	1	>tr|K4C583|K4C583_SOLLC Uncharacterized protein OS=Solanum lycopersicum GN=Solyc06g043370.1 PE=4 SV=1	1	1	1	1	0	0	0	0	0	1	0	0	0	0	0	0	0	0	1	0	0	0	0	0	0	0	0	1	0	0	0	3.8	3.8	3.8	66.429	578	578	1	-2	By matching	By matching	By matching	By matching	By matching
K4C5B9	K4C5B9	2	2	2	>tr|K4C5B9|K4C5B9_SOLLC Uroporphyrinogen decarboxylase OS=Solanum lycopersicum GN=Solyc06g048730.2 PE=3 SV=1	1	2	2	2	1	1	2	1	1	1	1	1	1	1	1	2	1	1	1	1	1	1	1	1	2	1	1	1	1	1	1	8.8	8.8	8.8	42.714	388	388	0	14.082	By MS/MS	By MS/MS	By MS/MS	By MS/MS	By matching
K4C5D8	K4C5D8	1	1	1	>tr|K4C5D8|K4C5D8_SOLLC Glycerol-3-phosphate dehydrogenase [NAD(+)] OS=Solanum lycopersicum GN=Solyc06g048920.2 PE=3 SV=1	1	1	1	1	0	0	0	0	0	0	0	1	0	0	0	0	0	0	0	0	1	0	0	0	0	0	0	0	0	1	0	3.6	3.6	3.6	44.754	413	413	1	-2	By matching	By matching	By matching	By matching	By matching
K4C5F4	K4C5F4	2	2	2	>tr|K4C5F4|K4C5F4_SOLLC Superoxide dismutase OS=Solanum lycopersicum GN=Solyc06g049080.2 PE=3 SV=1	1	2	2	2	2	1	2	2	1	1	2	1	2	2	1	2	2	1	1	2	1	2	2	1	2	2	1	1	2	1	2	13.2	13.2	13.2	25.314	228	228	0	15.318	By matching	By matching	By MS/MS	By matching	By matching
K4C779;K4C5F9;K4C778;K4B0G3;K4CZ02	K4C779;K4C5F9;K4C778;K4B0G3	3;3;2;2;1	3;3;2;2;1	3;3;2;2;1	>tr|K4C779|K4C779_SOLLC Uncharacterized protein OS=Solanum lycopersicum GN=Solyc06g064470.2 PE=4 SV=1;>tr|K4C5F9|K4C5F9_SOLLC Uncharacterized protein OS=Solanum lycopersicum GN=Solyc06g050120.2 PE=4 SV=1;>tr|K4C778|K4C778_SOLLC Uncharacterized protein OS=S	5	3	3	3	3	3	3	3	3	3	3	3	2	3	3	3	3	3	3	3	3	2	3	3	3	3	3	3	3	3	2	12	12	12	29.284	258	258;259;258;258;77	0	19.872	By MS/MS	By MS/MS	By MS/MS	By matching	By MS/MS
K4C5P1	K4C5P1	11	11	7	>tr|K4C5P1|K4C5P1_SOLLC Ferritin OS=Solanum lycopersicum GN=Solyc06g050980.2 PE=3 SV=1	1	11	11	7	9	7	10	9	11	8	11	11	7	9	7	10	9	11	8	11	11	7	6	4	7	5	7	5	7	7	4	41	41	33.9	28.219	251	251	0	96.606	By MS/MS	By MS/MS	By MS/MS	By MS/MS	By MS/MS
K4C5P5	K4C5P5	1	1	1	>tr|K4C5P5|K4C5P5_SOLLC Uncharacterized protein OS=Solanum lycopersicum GN=Solyc06g051020.2 PE=4 SV=1	1	1	1	1	0	0	0	0	1	0	0	0	0	0	0	0	0	1	0	0	0	0	0	0	0	0	1	0	0	0	0	2.6	2.6	2.6	56.444	500	500	0	7.2119	By matching	By matching	By matching	By matching	By MS/MS
K4C5R3	K4C5R3	5	5	5	>tr|K4C5R3|K4C5R3_SOLLC Uncharacterized protein OS=Solanum lycopersicum GN=Solyc06g051200.2 PE=3 SV=1	1	5	5	5	3	3	4	1	3	3	3	3	3	3	3	4	1	3	3	3	3	3	3	3	4	1	3	3	3	3	3	24.6	24.6	24.6	30.556	280	280	0	33.97	By MS/MS	By MS/MS	By MS/MS	By MS/MS	By MS/MS
K4C5S4;K4BJ22;K4C1T2	K4C5S4;K4BJ22;K4C1T2	6;5;5	6;5;5	6;5;5	>tr|K4C5S4|K4C5S4_SOLLC Clathrin heavy chain OS=Solanum lycopersicum GN=Solyc06g051310.2 PE=3 SV=1;>tr|K4BJ22|K4BJ22_SOLLC Clathrin heavy chain OS=Solanum lycopersicum GN=Solyc03g096000.2 PE=3 SV=1;>tr|K4C1T2|K4C1T2_SOLLC Clathrin heavy chain OS=Solanum ly	3	6	6	6	4	4	6	2	4	4	5	5	2	4	4	6	2	4	4	5	5	2	4	4	6	2	4	4	5	5	2	5.3	5.3	5.3	192.65	1701	1701;1702;1706	0	40.844	By MS/MS	By MS/MS	By MS/MS	By matching	By MS/MS
K4C5Y9;K4BI70	K4C5Y9;K4BI70	2;1	2;1	2;1	>tr|K4C5Y9|K4C5Y9_SOLLC Uncharacterized protein OS=Solanum lycopersicum GN=Solyc06g052030.2 PE=4 SV=1;>tr|K4BI70|K4BI70_SOLLC Uncharacterized protein OS=Solanum lycopersicum GN=Solyc03g082940.2 PE=4 SV=1	2	2	2	2	0	0	2	0	0	0	0	0	0	0	0	2	0	0	0	0	0	0	0	0	2	0	0	0	0	0	0	4.5	4.5	4.5	86.722	783	783;954	0	14.758	By matching	By matching	By MS/MS	By matching	By matching
K4C5Z4	K4C5Z4	1	1	1	>tr|K4C5Z4|K4C5Z4_SOLLC Uncharacterized protein OS=Solanum lycopersicum GN=Solyc06g052080.2 PE=4 SV=1	1	1	1	1	1	1	1	1	1	0	1	1	1	1	1	1	1	1	0	1	1	1	1	1	1	1	1	0	1	1	1	6.8	6.8	6.8	22.183	207	207	0	11.35	By matching	By matching	By MS/MS	By matching	By matching
K4C646	K4C646	1	1	1	>tr|K4C646|K4C646_SOLLC Uncharacterized protein OS=Solanum lycopersicum GN=Solyc06g053590.2 PE=4 SV=1	1	1	1	1	0	1	1	1	1	1	1	0	0	0	1	1	1	1	1	1	0	0	0	1	1	1	1	1	1	0	0	2.2	2.2	2.2	64.937	599	599	0.0023613	6.3568	By matching	By matching	By matching	By matching	By MS/MS
K4C647	K4C647	1	1	1	>tr|K4C647|K4C647_SOLLC Uncharacterized protein OS=Solanum lycopersicum GN=Solyc06g053600.2 PE=4 SV=1	1	1	1	1	0	0	1	0	0	0	0	0	0	0	0	1	0	0	0	0	0	0	0	0	1	0	0	0	0	0	0	3.7	3.7	3.7	45.4	401	401	0.002291	6.2011	By matching	By matching	By MS/MS	By matching	By matching
K4C669	K4C669	3	2	1	>tr|K4C669|K4C669_SOLLC Uncharacterized protein OS=Solanum lycopersicum GN=Solyc06g053820.2 PE=3 SV=1	1	3	2	1	3	1	3	1	3	1	3	3	2	2	1	2	1	2	0	2	2	1	1	0	1	0	1	0	1	1	0	34.4	21.9	11.3	17.258	151	151	0	50.503	By MS/MS	By matching	By matching	By matching	By MS/MS
K4CIJ1;K4C6T7	K4CIJ1;K4C6T7	1;1	1;1	1;1	>tr|K4CIJ1|K4CIJ1_SOLLC Uncharacterized protein OS=Solanum lycopersicum GN=Solyc08g007040.2 PE=3 SV=1;>tr|K4C6T7|K4C6T7_SOLLC Uncharacterized protein OS=Solanum lycopersicum GN=Solyc06g061070.2 PE=3 SV=1	2	1	1	1	0	1	1	1	1	1	1	1	1	0	1	1	1	1	1	1	1	1	0	1	1	1	1	1	1	1	1	12.4	12.4	12.4	17.362	161	161;163	0	39.875	By matching	By MS/MS	By MS/MS	By MS/MS	By matching
K4C6U9	K4C6U9	1	1	1	>tr|K4C6U9|K4C6U9_SOLLC Uncharacterized protein OS=Solanum lycopersicum GN=Solyc06g061190.1 PE=4 SV=1	1	1	1	1	1	1	1	1	1	1	1	1	1	1	1	1	1	1	1	1	1	1	1	1	1	1	1	1	1	1	1	3.3	3.3	3.3	39.829	368	368	0.0088398	5.9544	By matching	By MS/MS	By matching	By matching	By MS/MS
K4C6X9	K4C6X9	1	1	1	>tr|K4C6X9|K4C6X9_SOLLC Uncharacterized protein OS=Solanum lycopersicum GN=Solyc06g062480.2 PE=4 SV=1	1	1	1	1	0	0	0	0	0	0	0	0	1	0	0	0	0	0	0	0	0	1	0	0	0	0	0	0	0	0	1	3.2	3.2	3.2	66.575	602	602	0	7.012	By matching	By matching	By matching	By matching	By matching
K4C768;Q00321	K4C768;Q00321	12;10	12;10	12;10	>tr|K4C768|K4C768_SOLLC Uncharacterized protein OS=Solanum lycopersicum GN=Solyc06g063370.2 PE=4 SV=1;>tr|Q00321|Q00321_SOLLC Type I (26 kD) CP29 polypeptide OS=Solanum lycopersicum GN=Cab9 PE=4 SV=1	2	12	12	12	8	9	9	6	12	10	12	11	7	8	9	9	6	12	10	12	11	7	8	9	9	6	12	10	12	11	7	40.2	40.2	40.2	30.523	286	286;286	0	102.98	By MS/MS	By MS/MS	By MS/MS	By MS/MS	By MS/MS
K4C7G8	K4C7G8	2	2	2	>tr|K4C7G8|K4C7G8_SOLLC Uncharacterized protein OS=Solanum lycopersicum GN=Solyc06g065390.2 PE=3 SV=1	1	2	2	2	1	0	2	0	1	1	1	1	0	1	0	2	0	1	1	1	1	0	1	0	2	0	1	1	1	1	0	11.3	11.3	11.3	23.518	212	212	0	31.661	By MS/MS	By matching	By MS/MS	By matching	By MS/MS
K4C7H6	K4C7H6	1	1	1	>tr|K4C7H6|K4C7H6_SOLLC RNA-binding protein 8A OS=Solanum lycopersicum GN=Solyc06g065470.2 PE=2 SV=1	1	1	1	1	1	0	1	1	0	0	0	1	0	1	0	1	1	0	0	0	1	0	1	0	1	1	0	0	0	1	0	7.2	7.2	7.2	21.961	195	195	0.0066964	6.0195	By matching	By matching	By MS/MS	By matching	By matching
K4C7I1	K4C7I1	3	3	3	>tr|K4C7I1|K4C7I1_SOLLC Uncharacterized protein OS=Solanum lycopersicum GN=Solyc06g065520.2 PE=3 SV=1	1	3	3	3	0	2	1	0	0	0	1	1	0	0	2	1	0	0	0	1	1	0	0	2	1	0	0	0	1	1	0	7.5	7.5	7.5	60.119	558	558	0	18.254	By matching	By MS/MS	By MS/MS	By matching	By matching
K4C7I8	K4C7I8	1	1	1	>tr|K4C7I8|K4C7I8_SOLLC 60S ribosomal protein L18a OS=Solanum lycopersicum GN=Solyc06g065590.2 PE=3 SV=1	1	1	1	1	0	0	1	0	1	0	1	0	0	0	0	1	0	1	0	1	0	0	0	0	1	0	1	0	1	0	0	10.1	10.1	10.1	21.429	178	178	0	7.7708	By matching	By matching	By matching	By matching	By MS/MS
K4C7K0	K4C7K0	6	6	6	>tr|K4C7K0|K4C7K0_SOLLC Uncharacterized protein OS=Solanum lycopersicum GN=Solyc06g065710.2 PE=4 SV=1	1	6	6	6	5	5	5	3	5	5	5	4	3	5	5	5	3	5	5	5	4	3	5	5	5	3	5	5	5	4	3	8.9	8.9	8.9	102.14	940	940	0	49.354	By MS/MS	By MS/MS	By MS/MS	By MS/MS	By MS/MS
K4C7M6;K4B093	K4C7M6	15;1	3;0	3;0	>tr|K4C7M6|K4C7M6_SOLLC Uncharacterized protein OS=Solanum lycopersicum GN=Solyc06g065980.2 PE=4 SV=1	2	15	3	3	13	12	14	14	14	15	14	12	14	3	3	3	3	3	3	3	2	2	3	3	3	3	3	3	3	2	2	68	14.8	14.8	14.415	128	128;165	0	207.31	By MS/MS	By MS/MS	By MS/MS	By MS/MS	By MS/MS
K4C7M8;K4C7M7	K4C7M8;K4C7M7	6;4	6;4	6;4	>tr|K4C7M8|K4C7M8_SOLLC Uncharacterized protein OS=Solanum lycopersicum GN=Solyc06g066000.1 PE=3 SV=1;>tr|K4C7M7|K4C7M7_SOLLC Uncharacterized protein OS=Solanum lycopersicum GN=Solyc06g065990.1 PE=3 SV=1	2	6	6	6	5	5	4	4	4	5	5	5	5	5	5	4	4	4	5	5	5	5	5	5	4	4	4	5	5	5	5	31.4	31.4	31.4	24.438	223	223;223	0	60.259	By MS/MS	By MS/MS	By MS/MS	By MS/MS	By MS/MS
K4C7N4;K4CKP3	K4C7N4;K4CKP3	2;2	2;2	2;2	>tr|K4C7N4|K4C7N4_SOLLC Uncharacterized protein OS=Solanum lycopersicum GN=Solyc06g066060.2 PE=4 SV=1;>tr|K4CKP3|K4CKP3_SOLLC Uncharacterized protein OS=Solanum lycopersicum GN=Solyc08g061000.2 PE=4 SV=1	2	2	2	2	2	2	2	2	2	1	2	2	2	2	2	2	2	2	1	2	2	2	2	2	2	2	2	1	2	2	2	4.9	4.9	4.9	46.498	410	410;485	0	13.227	By MS/MS	By MS/MS	By MS/MS	By MS/MS	By matching
K4C7N8	K4C7N8	15	15	3	>tr|K4C7N8|K4C7N8_SOLLC Uncharacterized protein OS=Solanum lycopersicum GN=Solyc06g066100.2 PE=4 SV=1	1	15	15	3	13	12	14	14	14	15	14	13	15	13	12	14	14	14	15	14	13	15	3	3	3	3	3	3	3	3	3	68	68	14.8	14.429	128	128	0	222.91	By MS/MS	By MS/MS	By MS/MS	By MS/MS	By MS/MS
K4C7P8	K4C7P8	1	1	1	>tr|K4C7P8|K4C7P8_SOLLC Uncharacterized protein OS=Solanum lycopersicum GN=Solyc06g066200.1 PE=4 SV=1	1	1	1	1	1	1	1	1	1	1	1	1	1	1	1	1	1	1	1	1	1	1	1	1	1	1	1	1	1	1	1	3.5	3.5	3.5	41.832	374	374	1	-2	By MS/MS	By matching	By MS/MS	By matching	By matching
K4C7X6	K4C7X6	2	2	2	>tr|K4C7X6|K4C7X6_SOLLC Uncharacterized protein OS=Solanum lycopersicum GN=Solyc06g068010.2 PE=4 SV=1	1	2	2	2	0	0	2	0	0	0	0	0	0	0	0	2	0	0	0	0	0	0	0	0	2	0	0	0	0	0	0	8.4	8.4	8.4	29.027	274	274	0	13.255	By matching	By matching	By MS/MS	By matching	By matching
K4C7Y0	K4C7Y0	8	6	6	>tr|K4C7Y0|K4C7Y0_SOLLC Uncharacterized protein OS=Solanum lycopersicum GN=Solyc06g068050.2 PE=4 SV=1	1	8	6	6	8	7	7	8	8	7	8	7	7	6	5	5	6	6	5	6	6	5	6	5	5	6	6	5	6	6	5	57.5	44.1	44.1	14.237	127	127	0	92.779	By MS/MS	By MS/MS	By MS/MS	By MS/MS	By MS/MS
Q9SXR9;K4C874;K4DEU5	Q9SXR9;K4C874;K4DEU5	7;7;7	7;7;7	1;1;1	>tr|Q9SXR9|Q9SXR9_SOLLC LeArcA1 protein OS=Solanum lycopersicum GN=LeArcA1 PE=2 SV=1;>tr|K4C874|K4C874_SOLLC Uncharacterized protein OS=Solanum lycopersicum GN=ArcA1 PE=4 SV=1;>tr|K4DEU5|K4DEU5_SOLLC Uncharacterized protein OS=Solanum lycopersicum GN=Solyc	3	7	7	1	4	4	4	3	4	6	5	5	3	4	4	4	3	4	6	5	5	3	0	1	1	0	1	1	1	1	0	25.2	25.2	5.2	35.986	326	326;326;329	0	49.552	By MS/MS	By MS/MS	By MS/MS	By MS/MS	By MS/MS
K4C882;K4BM85	K4C882;K4BM85	5;3	5;3	5;3	>tr|K4C882|K4C882_SOLLC Uncharacterized protein OS=Solanum lycopersicum GN=Solyc06g069090.2 PE=4 SV=1;>tr|K4BM85|K4BM85_SOLLC Uncharacterized protein OS=Solanum lycopersicum GN=Solyc03g119360.2 PE=4 SV=1	2	5	5	5	3	3	5	3	4	3	4	4	2	3	3	5	3	4	3	4	4	2	3	3	5	3	4	3	4	4	2	28.3	28.3	28.3	22.127	191	191;191	0	35.294	By MS/MS	By MS/MS	By MS/MS	By MS/MS	By MS/MS
K4C8L9	K4C8L9	1	1	1	>tr|K4C8L9|K4C8L9_SOLLC Uncharacterized protein OS=Solanum lycopersicum GN=Solyc06g071470.2 PE=4 SV=1	1	1	1	1	1	1	1	0	0	0	0	1	0	1	1	1	0	0	0	0	1	0	1	1	1	0	0	0	0	1	0	2.7	2.7	2.7	56.853	527	527	0	8.4881	By matching	By matching	By MS/MS	By matching	By matching
K4C8P4	K4C8P4	1	1	1	>tr|K4C8P4|K4C8P4_SOLLC Uncharacterized protein OS=Solanum lycopersicum GN=Solyc06g071720.1 PE=3 SV=1	1	1	1	1	1	1	1	0	1	1	1	0	0	1	1	1	0	1	1	1	0	0	1	1	1	0	1	1	1	0	0	10.1	10.1	10.1	16.44	148	148	0	9.2389	By MS/MS	By matching	By matching	By matching	By MS/MS
K4C8Q1	K4C8Q1	28	28	12	>tr|K4C8Q1|K4C8Q1_SOLLC Uncharacterized protein OS=Solanum lycopersicum GN=Solyc06g071790.2 PE=3 SV=1	1	28	28	12	25	23	26	21	24	22	24	24	22	25	23	26	21	24	22	24	24	22	9	8	11	8	10	9	10	9	9	65.3	65.3	37.1	48.864	450	450	0	323.31	By MS/MS	By MS/MS	By MS/MS	By MS/MS	By MS/MS
K4C8R0;K4C8Q9	K4C8R0;K4C8Q9	3;3	3;3	3;3	>tr|K4C8R0|K4C8R0_SOLLC Uncharacterized protein OS=Solanum lycopersicum GN=Solyc06g071880.2 PE=3 SV=1;>tr|K4C8Q9|K4C8Q9_SOLLC Uncharacterized protein OS=Solanum lycopersicum GN=Solyc06g071870.2 PE=3 SV=1	2	3	3	3	2	2	2	2	2	2	1	2	2	2	2	2	2	2	2	1	2	2	2	2	2	2	2	2	1	2	2	32.8	32.8	32.8	15.618	137	137;175	0	21.887	By MS/MS	By MS/MS	By MS/MS	By MS/MS	By matching
K4C8R3	K4C8R3	3	3	3	>tr|K4C8R3|K4C8R3_SOLLC Uncharacterized protein OS=Solanum lycopersicum GN=Solyc06g071910.2 PE=3 SV=1	1	3	3	3	1	1	3	1	2	1	1	1	1	1	1	3	1	2	1	1	1	1	1	1	3	1	2	1	1	1	1	18.4	18.4	18.4	33.648	321	321	0	19.309	By matching	By matching	By MS/MS	By matching	By MS/MS
K4C8R4;K4B0T2;K4BWA9;D7SA12	K4C8R4	10;2;2;1	6;2;1;1	4;0;0;0	>tr|K4C8R4|K4C8R4_SOLLC Glyceraldehyde-3-phosphate dehydrogenase OS=Solanum lycopersicum GN=Solyc06g071920.2 PE=3 SV=1	4	10	6	4	7	8	8	7	8	9	9	7	8	3	4	5	3	5	5	6	3	4	2	3	3	2	3	3	4	2	3	42.1	31.8	22.6	36.684	337	337;278;337;203	0	95.367	By MS/MS	By MS/MS	By MS/MS	By MS/MS	By MS/MS
K4C8T4;K4BEV0	K4C8T4;K4BEV0	4;3	4;3	4;3	>tr|K4C8T4|K4C8T4_SOLLC 40S ribosomal protein SA OS=Solanum lycopersicum GN=Solyc06g072120.2 PE=3 SV=1;>tr|K4BEV0|K4BEV0_SOLLC 40S ribosomal protein SA OS=Solanum lycopersicum GN=Solyc03g019780.2 PE=3 SV=1	2	4	4	4	4	4	4	4	4	4	3	3	4	4	4	4	4	4	4	3	3	4	4	4	4	4	4	4	3	3	4	20.6	20.6	20.6	32.186	296	296;298	0	35.789	By MS/MS	By MS/MS	By MS/MS	By MS/MS	By matching
K4C8U8;K4BJR2	K4C8U8;K4BJR2	8;7	8;7	8;7	>tr|K4C8U8|K4C8U8_SOLLC Uncharacterized protein OS=Solanum lycopersicum GN=Solyc06g072280.2 PE=4 SV=1;>tr|K4BJR2|K4BJR2_SOLLC Uncharacterized protein OS=Solanum lycopersicum GN=Solyc03g098470.2 PE=4 SV=1	2	8	8	8	8	6	6	4	8	7	8	8	6	8	6	6	4	8	7	8	8	6	8	6	6	4	8	7	8	8	6	77.3	77.3	77.3	10.341	88	88;88	0	85.702	By MS/MS	By MS/MS	By MS/MS	By MS/MS	By MS/MS
K4C8V0	K4C8V0	14	14	10	>tr|K4C8V0|K4C8V0_SOLLC AGO1A OS=Solanum lycopersicum GN=Solyc06g072300.2 PE=2 SV=1	1	14	14	10	13	12	12	11	13	13	13	13	14	13	12	12	11	13	13	13	13	14	10	9	8	9	9	9	9	9	10	13.7	13.7	8.9	116.85	1054	1054	0	109.26	By MS/MS	By MS/MS	By MS/MS	By MS/MS	By MS/MS
K4C8W7	K4C8W7	3	3	2	>tr|K4C8W7|K4C8W7_SOLLC Uncharacterized protein OS=Solanum lycopersicum GN=Solyc06g072470.2 PE=3 SV=1	1	3	3	2	1	1	2	1	2	2	2	1	1	1	1	2	1	2	2	2	1	1	1	1	1	1	1	2	1	1	1	28	28	15.9	18.925	164	164	0	19.779	By MS/MS	By MS/MS	By MS/MS	By MS/MS	By MS/MS
K4C8W9	K4C8W9	15	15	1	>tr|K4C8W9|K4C8W9_SOLLC 40S ribosomal protein S3a OS=Solanum lycopersicum GN=Solyc06g072490.2 PE=3 SV=1	1	15	15	1	14	14	15	14	15	15	15	15	15	14	14	15	14	15	15	15	15	15	1	1	1	1	1	1	1	1	1	54.8	54.8	7.3	29.736	261	261	0	152.58	By MS/MS	By MS/MS	By MS/MS	By MS/MS	By MS/MS
K4C8X8	K4C8X8	3	3	1	>tr|K4C8X8|K4C8X8_SOLLC Uncharacterized protein OS=Solanum lycopersicum GN=Solyc06g072580.2 PE=4 SV=1	1	3	3	1	3	1	3	1	3	3	2	2	2	3	1	3	1	3	3	2	2	2	1	0	1	1	1	1	1	1	0	9	9	3	39.597	367	367	0	18.918	By MS/MS	By matching	By MS/MS	By matching	By matching
K4C932;REV__K4BBT2	K4C932;REV__K4BBT2	2;1	2;1	2;1	>tr|K4C932|K4C932_SOLLC Uncharacterized protein OS=Solanum lycopersicum GN=Solyc06g073120.2 PE=4 SV=1;>tr|K4BBT2|K4BBT2_SOLLC Uncharacterized protein OS=Solanum lycopersicum GN=Solyc02g087760.2 PE=4 SV=1	2	2	2	2	1	1	1	2	1	1	0	1	1	1	1	1	2	1	1	0	1	1	1	1	1	2	1	1	0	1	1	7.8	7.8	7.8	30.216	257	257;556	0	10.953	By matching	By MS/MS	By matching	By matching	By MS/MS
K4C945	K4C945	17	17	17	>tr|K4C945|K4C945_SOLLC Uncharacterized protein OS=Solanum lycopersicum GN=Solyc06g073260.2 PE=4 SV=1	1	17	17	17	16	15	16	15	15	16	17	14	16	16	15	16	15	15	16	17	14	16	16	15	16	15	15	16	17	14	16	39.6	39.6	39.6	42.451	379	379	0	151.44	By MS/MS	By MS/MS	By MS/MS	By MS/MS	By MS/MS
K4C949	K4C949	1	1	1	>tr|K4C949|K4C949_SOLLC 60S ribosomal protein L27 OS=Solanum lycopersicum GN=Solyc06g073300.1 PE=3 SV=1	1	1	1	1	1	1	1	1	1	1	1	1	1	1	1	1	1	1	1	1	1	1	1	1	1	1	1	1	1	1	1	8.1	8.1	8.1	15.627	135	135	0	6.7252	By matching	By matching	By matching	By MS/MS	By matching
K4C950;K4DHE3;K4CJ85	K4C950;K4DHE3;K4CJ85	6;5;5	6;5;5	6;5;5	>tr|K4C950|K4C950_SOLLC Uncharacterized protein OS=Solanum lycopersicum GN=Solyc06g073310.2 PE=4 SV=1;>tr|K4DHE3|K4DHE3_SOLLC Uncharacterized protein OS=Solanum lycopersicum GN=Solyc12g096700.1 PE=4 SV=1;>tr|K4CJ85|K4CJ85_SOLLC Uncharacterized protein OS=S	3	6	6	6	6	5	5	5	5	6	6	6	4	6	5	5	5	5	6	6	6	4	6	5	5	5	5	6	6	6	4	23.2	23.2	23.2	21.93	194	194;194;194	0	49.85	By MS/MS	By MS/MS	By MS/MS	By MS/MS	By MS/MS
K4D6V6;K4C952	K4D6V6;K4C952	1;1	1;1	1;1	>tr|K4D6V6|K4D6V6_SOLLC Uncharacterized protein OS=Solanum lycopersicum GN=Solyc11g020030.1 PE=4 SV=1;>tr|K4C952|K4C952_SOLLC Lysine--tRNA ligase OS=Solanum lycopersicum GN=Solyc06g073330.2 PE=3 SV=1	2	1	1	1	0	0	1	0	0	0	0	0	0	0	0	1	0	0	0	0	0	0	0	0	1	0	0	0	0	0	0	17.1	17.1	17.1	12.315	105	105;605	0	6.8052	By matching	By matching	By MS/MS	By matching	By matching
K4D4I1;K4C956	K4D4I1;K4C956	10;10	10;10	4;4	>tr|K4D4I1|K4D4I1_SOLLC Uncharacterized protein OS=Solanum lycopersicum GN=Solyc11g005680.1 PE=3 SV=1;>tr|K4C956|K4C956_SOLLC Uncharacterized protein OS=Solanum lycopersicum GN=Solyc06g073370.2 PE=3 SV=1	2	10	10	4	9	9	10	9	10	10	10	9	9	9	9	10	9	10	10	10	9	9	3	3	4	3	4	4	4	4	3	53.3	53.3	28.3	17.541	152	152;152	0	98.199	By MS/MS	By MS/MS	By MS/MS	By MS/MS	By MS/MS
K4DF02;K4C998	K4DF02;K4C998	4;4	4;4	4;4	>tr|K4DF02|K4DF02_SOLLC Uncharacterized protein OS=Solanum lycopersicum GN=Solyc12g042080.1 PE=3 SV=1;>tr|K4C998|K4C998_SOLLC Uncharacterized protein OS=Solanum lycopersicum GN=Solyc06g073800.2 PE=3 SV=1	2	4	4	4	3	3	3	4	3	2	3	2	4	3	3	3	4	3	2	3	2	4	3	3	3	4	3	2	3	2	4	19.5	19.5	19.5	17.66	159	159;159	0	25.908	By MS/MS	By MS/MS	By matching	By MS/MS	By MS/MS
K4C9D8	K4C9D8	2	2	2	>tr|K4C9D8|K4C9D8_SOLLC Uncharacterized protein OS=Solanum lycopersicum GN=Solyc06g074200.2 PE=4 SV=1	1	2	2	2	0	0	1	0	1	1	2	1	0	0	0	1	0	1	1	2	1	0	0	0	1	0	1	1	2	1	0	22.1	22.1	22.1	15.773	145	145	0	12.546	By matching	By matching	By MS/MS	By matching	By matching
K4DA00;K4C9E8	K4DA00;K4C9E8	8;8	8;8	6;6	>tr|K4DA00|K4DA00_SOLLC Ribosomal protein OS=Solanum lycopersicum GN=Solyc11g068420.1 PE=3 SV=1;>tr|K4C9E8|K4C9E8_SOLLC Ribosomal protein OS=Solanum lycopersicum GN=Solyc06g074300.2 PE=3 SV=1	2	8	8	6	7	7	7	7	8	8	8	8	7	7	7	7	7	8	8	8	8	7	5	5	5	5	6	6	6	6	5	33.3	33.3	22.7	24.58	216	216;216	0	66.6	By MS/MS	By MS/MS	By MS/MS	By MS/MS	By MS/MS
K4D9U6;K4C9H1	K4D9U6;K4C9H1	1;1	1;1	1;1	>tr|K4D9U6|K4D9U6_SOLLC Arogenate dehydratase OS=Solanum lycopersicum GN=Solyc11g066890.1 PE=4 SV=1;>tr|K4C9H1|K4C9H1_SOLLC Arogenate dehydratase OS=Solanum lycopersicum GN=Solyc06g074530.1 PE=4 SV=1	2	1	1	1	0	0	1	0	0	0	0	0	0	0	0	1	0	0	0	0	0	0	0	0	1	0	0	0	0	0	0	3.7	3.7	3.7	46.453	427	427;433	0.0022701	6.127	By matching	By matching	By MS/MS	By matching	By matching
K4C9J1	K4C9J1	1	1	1	>tr|K4C9J1|K4C9J1_SOLLC AGO5 OS=Solanum lycopersicum GN=Solyc06g074730.2 PE=2 SV=1	1	1	1	1	1	1	1	1	1	1	1	1	1	1	1	1	1	1	1	1	1	1	1	1	1	1	1	1	1	1	1	1.7	1.7	1.7	112.64	1011	1011	0	12.083	By matching	By matching	By matching	By MS/MS	By MS/MS
K4C9J5;O65821	K4C9J5;O65821	5;4	2;1	1;0	>tr|K4C9J5|K4C9J5_SOLLC Histone H2B OS=Solanum lycopersicum GN=Solyc06g074780.1 PE=3 SV=1;>sp|O65821|H2B1_SOLLC Histone H2B.1 OS=Solanum lycopersicum GN=H2B-1 PE=2 SV=4	2	5	2	1	5	4	5	4	5	4	5	5	4	2	1	2	1	2	1	2	2	1	1	1	1	1	1	1	1	1	1	38.5	18.9	8.4	15.783	143	143;142	0	44.642	By MS/MS	By MS/MS	By MS/MS	By matching	By MS/MS
K4C9L4;K4DAC8;K4D3J1;K4CQJ6	K4C9L4;K4DAC8;K4D3J1	10;9;8;4	10;9;8;4	8;7;6;4	>tr|K4C9L4|K4C9L4_SOLLC Uncharacterized protein OS=Solanum lycopersicum GN=Solyc06g074980.2 PE=3 SV=1;>tr|K4DAC8|K4DAC8_SOLLC Uncharacterized protein OS=Solanum lycopersicum GN=Solyc11g069720.1 PE=3 SV=1;>tr|K4D3J1|K4D3J1_SOLLC Uncharacterized protein OS=S	4	10	10	8	7	6	9	6	7	5	8	7	5	7	6	9	6	7	5	8	7	5	5	5	7	5	6	4	6	6	4	16.4	16.4	13	89.46	805	805;805;808;808	0	65.367	By MS/MS	By MS/MS	By MS/MS	By MS/MS	By MS/MS
K4DAA0;K4C9N4;K4BS11	K4DAA0;K4C9N4;K4BS11	2;2;1	2;2;1	2;2;1	>tr|K4DAA0|K4DAA0_SOLLC Uncharacterized protein OS=Solanum lycopersicum GN=Solyc11g069440.1 PE=3 SV=1;>tr|K4C9N4|K4C9N4_SOLLC Uncharacterized protein OS=Solanum lycopersicum GN=Solyc06g075180.1 PE=3 SV=1;>tr|K4BS11|K4BS11_SOLLC Uncharacterized protein OS=S	3	2	2	2	2	1	2	2	2	2	2	1	2	2	1	2	2	2	2	2	1	2	2	1	2	2	2	2	2	1	2	18.7	18.7	18.7	17.794	166	166;166;144	0	16.059	By MS/MS	By MS/MS	By MS/MS	By MS/MS	By MS/MS
K4C9P9	K4C9P9	4	4	4	>tr|K4C9P9|K4C9P9_SOLLC Uncharacterized protein OS=Solanum lycopersicum GN=Solyc06g075340.2 PE=3 SV=1	1	4	4	4	4	4	4	1	3	3	3	4	3	4	4	4	1	3	3	3	4	3	4	4	4	1	3	3	3	4	3	4.1	4.1	4.1	131.74	1195	1195	0	27.4	By matching	By MS/MS	By MS/MS	By matching	By MS/MS
K4C9Z4	K4C9Z4	1	1	1	>tr|K4C9Z4|K4C9Z4_SOLLC Uncharacterized protein OS=Solanum lycopersicum GN=Solyc06g076340.2 PE=4 SV=1	1	1	1	1	1	1	1	1	1	1	1	1	1	1	1	1	1	1	1	1	1	1	1	1	1	1	1	1	1	1	1	1.6	1.6	1.6	107.89	993	993	0.0067039	6.0211	By MS/MS	By matching	By matching	By matching	By MS/MS
K4C9Z6	K4C9Z6	1	1	1	>tr|K4C9Z6|K4C9Z6_SOLLC Uncharacterized protein OS=Solanum lycopersicum GN=Solyc06g076360.2 PE=4 SV=1	1	1	1	1	1	1	1	1	1	0	1	1	1	1	1	1	1	1	0	1	1	1	1	1	1	1	1	0	1	1	1	2	2	2	88.684	812	812	1	-2	By matching	By matching	By MS/MS	By matching	By MS/MS
K4CA24	K4CA24	11	1	1	>tr|K4CA24|K4CA24_SOLLC Uncharacterized protein OS=Solanum lycopersicum GN=Solyc06g076640.2 PE=3 SV=1	1	11	1	1	7	6	10	5	8	6	9	9	4	1	1	1	1	1	1	0	1	1	1	1	1	1	1	1	0	1	1	29	2.7	2.7	50.995	452	452	0	103.36	By MS/MS	By MS/MS	By MS/MS	By matching	By MS/MS
K4CA57	K4CA57	4	4	4	>tr|K4CA57|K4CA57_SOLLC Uncharacterized protein OS=Solanum lycopersicum GN=Solyc06g081980.1 PE=3 SV=1	1	4	4	4	4	2	4	4	2	3	3	2	3	4	2	4	4	2	3	3	2	3	4	2	4	4	2	3	3	2	3	15.9	15.9	15.9	33.16	309	309	0	37.165	By MS/MS	By MS/MS	By MS/MS	By MS/MS	By matching
K4CA69	K4CA69	4	4	4	>tr|K4CA69|K4CA69_SOLLC Uncharacterized protein OS=Solanum lycopersicum GN=Solyc06g082100.2 PE=4 SV=1	1	4	4	4	1	1	4	1	2	1	3	2	1	1	1	4	1	2	1	3	2	1	1	1	4	1	2	1	3	2	1	3.2	3.2	3.2	223.44	1966	1966	0	34.514	By MS/MS	By MS/MS	By MS/MS	By MS/MS	By matching
K4CA81	K4CA81	6	6	6	>tr|K4CA81|K4CA81_SOLLC Uncharacterized protein OS=Solanum lycopersicum GN=Solyc06g082220.2 PE=4 SV=1	1	6	6	6	4	5	6	5	6	5	6	5	5	4	5	6	5	6	5	6	5	5	4	5	6	5	6	5	6	5	5	17.2	17.2	17.2	41.156	425	425	0	60.548	By MS/MS	By MS/MS	By MS/MS	By MS/MS	By MS/MS
K4CAC1;K4CAB8;K4CED7	K4CAC1;K4CAB8	4;4;1	4;4;1	4;4;1	>tr|K4CAC1|K4CAC1_SOLLC Uncharacterized protein OS=Solanum lycopersicum GN=Solyc06g082660.2 PE=3 SV=1;>tr|K4CAB8|K4CAB8_SOLLC Uncharacterized protein OS=Solanum lycopersicum GN=Solyc06g082630.2 PE=3 SV=1	3	4	4	4	2	2	4	2	4	2	2	3	2	2	2	4	2	4	2	2	3	2	2	2	4	2	4	2	2	3	2	15.9	15.9	15.9	46.629	414	414;414;74	0	39.004	By MS/MS	By matching	By MS/MS	By MS/MS	By matching
K4CAC2;K4CAC0;Q3SC85;K4C3D3	K4CAC2;K4CAC0;Q3SC85;K4C3D3	7;5;5;5	7;5;5;5	7;5;5;5	>tr|K4CAC2|K4CAC2_SOLLC Uncharacterized protein OS=Solanum lycopersicum GN=Solyc06g082670.2 PE=4 SV=1;>tr|K4CAC0|K4CAC0_SOLLC Uncharacterized protein OS=Solanum lycopersicum GN=Solyc06g082650.2 PE=4 SV=1;>tr|Q3SC85|Q3SC85_SOLLC 60S ribosomal protein L10 OS	4	7	7	7	7	7	5	6	4	6	6	6	7	7	7	5	6	4	6	6	6	7	7	7	5	6	4	6	6	6	7	32.9	32.9	32.9	24.804	219	219;206;220;229	0	45.53	By MS/MS	By MS/MS	By MS/MS	By MS/MS	By MS/MS
K4CAD1;K4CAD0	K4CAD1;K4CAD0	3;3	3;3	3;3	>tr|K4CAD1|K4CAD1_SOLLC Uncharacterized protein OS=Solanum lycopersicum GN=Solyc06g082760.2 PE=3 SV=1;>tr|K4CAD0|K4CAD0_SOLLC Uncharacterized protein OS=Solanum lycopersicum GN=Solyc06g082750.2 PE=3 SV=1	2	3	3	3	3	3	3	3	3	3	3	3	3	3	3	3	3	3	3	3	3	3	3	3	3	3	3	3	3	3	3	17.2	17.2	17.2	22.8	203	203;203	0	19.696	By MS/MS	By MS/MS	By MS/MS	By MS/MS	By MS/MS
K4CAF0;K4CAE9	K4CAF0;K4CAE9	3;3	3;3	3;3	>tr|K4CAF0|K4CAF0_SOLLC Uncharacterized protein OS=Solanum lycopersicum GN=Solyc06g082950.2 PE=4 SV=1;>tr|K4CAE9|K4CAE9_SOLLC Uncharacterized protein OS=Solanum lycopersicum GN=Solyc06g082940.2 PE=4 SV=1	2	3	3	3	2	2	3	1	3	2	3	3	1	2	2	3	1	3	2	3	3	1	2	2	3	1	3	2	3	3	1	18.6	18.6	18.6	23.03	220	220;220	0	23.638	By MS/MS	By MS/MS	By MS/MS	By matching	By MS/MS
K4CAH3;K4C3D8;K4CTF6	K4CAH3;K4C3D8;K4CTF6	2;1;1	1;0;0	1;0;0	>tr|K4CAH3|K4CAH3_SOLLC 40S ribosomal protein S8 OS=Solanum lycopersicum GN=Solyc06g083180.2 PE=3 SV=1;>tr|K4C3D8|K4C3D8_SOLLC 40S ribosomal protein S8 OS=Solanum lycopersicum GN=Solyc06g007570.2 PE=3 SV=1;>tr|K4CTF6|K4CTF6_SOLLC 40S ribosomal protein S8 O	3	2	1	1	2	1	2	2	1	1	1	1	1	1	0	1	1	0	0	0	0	0	1	0	1	1	0	0	0	0	0	15	9.5	9.5	24.957	220	220;220;222	0	13.797	By matching	By matching	By MS/MS	By matching	By matching
K4CAI5;K4CTL7;K4C3F9	K4CAI5	4;1;1	4;1;1	4;1;1	>tr|K4CAI5|K4CAI5_SOLLC Uncharacterized protein OS=Solanum lycopersicum GN=Solyc06g083300.2 PE=4 SV=1	3	4	4	4	4	4	4	4	4	4	2	3	4	4	4	4	4	4	4	2	3	4	4	4	4	4	4	4	2	3	4	9.9	9.9	9.9	50.987	476	476;474;478	0	28.567	By MS/MS	By MS/MS	By MS/MS	By MS/MS	By MS/MS
K4CAK9	K4CAK9	6	6	6	>tr|K4CAK9|K4CAK9_SOLLC Uncharacterized protein OS=Solanum lycopersicum GN=Solyc06g083540.2 PE=4 SV=1	1	6	6	6	5	5	6	5	5	6	6	5	5	5	5	6	5	5	6	6	5	5	5	5	6	5	5	6	6	5	5	32.4	32.4	32.4	29.229	262	262	0	96.696	By MS/MS	By MS/MS	By MS/MS	By MS/MS	By MS/MS
K4CAL7	K4CAL7	5	5	5	>tr|K4CAL7|K4CAL7_SOLLC Uncharacterized protein OS=Solanum lycopersicum GN=Solyc06g083620.2 PE=3 SV=1	1	5	5	5	3	1	5	1	2	1	0	2	0	3	1	5	1	2	1	0	2	0	3	1	5	1	2	1	0	2	0	12.2	12.2	12.2	49.425	444	444	0	61.783	By MS/MS	By matching	By MS/MS	By matching	By MS/MS
K4CAM8	K4CAM8	1	1	1	>tr|K4CAM8|K4CAM8_SOLLC Uncharacterized protein OS=Solanum lycopersicum GN=Solyc06g083730.2 PE=4 SV=1	1	1	1	1	1	0	1	0	1	0	1	1	0	1	0	1	0	1	0	1	1	0	1	0	1	0	1	0	1	1	0	3.5	3.5	3.5	50.035	455	455	0	8.9184	By MS/MS	By matching	By matching	By matching	By MS/MS
K4CUG0;K4CAS8	K4CUG0;K4CAS8	12;12	12;12	2;2	>tr|K4CUG0|K4CUG0_SOLLC 40S ribosomal protein S24 OS=Solanum lycopersicum GN=Solyc09g065330.2 PE=3 SV=1;>tr|K4CAS8|K4CAS8_SOLLC 40S ribosomal protein S24 OS=Solanum lycopersicum GN=Solyc06g084230.2 PE=3 SV=1	2	12	12	2	11	11	10	10	12	11	11	11	12	11	11	10	10	12	11	11	11	12	1	1	2	2	2	2	2	2	2	61.7	61.7	12	15.405	133	133;133	0	98.266	By MS/MS	By MS/MS	By MS/MS	By MS/MS	By MS/MS
K4CAT6	K4CAT6	6	6	6	>tr|K4CAT6|K4CAT6_SOLLC Uncharacterized protein OS=Solanum lycopersicum GN=Solyc06g084310.2 PE=4 SV=1	1	6	6	6	4	4	6	4	6	6	6	5	4	4	4	6	4	6	6	6	5	4	4	4	6	4	6	6	6	5	4	60.5	60.5	60.5	12.626	114	114	0	88.235	By MS/MS	By MS/MS	By MS/MS	By MS/MS	By MS/MS
K4CAX7;K4DCC2	K4CAX7;K4DCC2	1;1	1;1	1;1	>tr|K4CAX7|K4CAX7_SOLLC Uncharacterized protein OS=Solanum lycopersicum GN=Solyc07g005050.2 PE=3 SV=1;>tr|K4DCC2|K4DCC2_SOLLC Uncharacterized protein OS=Solanum lycopersicum GN=Solyc12g010350.1 PE=3 SV=1	2	1	1	1	1	1	1	1	0	0	1	0	1	1	1	1	1	0	0	1	0	1	1	1	1	1	0	0	1	0	1	19.6	19.6	19.6	6.4707	51	51;85	0.0023641	6.3592	By MS/MS	By MS/MS	By matching	By MS/MS	By matching
K4CB04	K4CB04	1	1	1	>tr|K4CB04|K4CB04_SOLLC Uncharacterized protein OS=Solanum lycopersicum GN=Solyc07g005320.2 PE=4 SV=1	1	1	1	1	1	1	1	1	1	1	1	1	1	1	1	1	1	1	1	1	1	1	1	1	1	1	1	1	1	1	1	0.7	0.7	0.7	155.83	1380	1380	0	6.8061	By matching	By MS/MS	By matching	By matching	By matching
K4CB11	K4CB11	2	2	2	>tr|K4CB11|K4CB11_SOLLC Uncharacterized protein OS=Solanum lycopersicum GN=Solyc07g005390.2 PE=3 SV=1	1	2	2	2	1	0	2	1	0	1	1	0	1	1	0	2	1	0	1	1	0	1	1	0	2	1	0	1	1	0	1	6.5	6.5	6.5	53.115	496	496	0	20.587	By matching	By matching	By MS/MS	By matching	By matching
K4CB54	K4CB54	2	2	2	>tr|K4CB54|K4CB54_SOLLC Translation initiation factor IF-3 OS=Solanum lycopersicum GN=Solyc07g005830.2 PE=3 SV=1	1	2	2	2	1	2	2	2	2	1	2	2	1	1	2	2	2	2	1	2	2	1	1	2	2	2	2	1	2	2	1	8.9	8.9	8.9	30.469	270	270	0	11.397	By MS/MS	By MS/MS	By matching	By matching	By matching
K4CB65	K4CB65	2	2	2	>tr|K4CB65|K4CB65_SOLLC Uncharacterized protein OS=Solanum lycopersicum GN=Solyc07g005940.2 PE=4 SV=1	1	2	2	2	1	0	2	1	2	2	2	2	1	1	0	2	1	2	2	2	2	1	1	0	2	1	2	2	2	2	1	5.7	5.7	5.7	51.521	454	454	0	14.059	By MS/MS	By matching	By MS/MS	By matching	By MS/MS
K4CB71	K4CB71	4	4	4	>tr|K4CB71|K4CB71_SOLLC 50S ribosomal protein L35 OS=Solanum lycopersicum GN=Solyc07g006000.2 PE=3 SV=1	1	4	4	4	4	3	4	4	4	4	4	4	4	4	3	4	4	4	4	4	4	4	4	3	4	4	4	4	4	4	4	14.8	14.8	14.8	17.004	155	155	0	57.922	By MS/MS	By MS/MS	By MS/MS	By MS/MS	By MS/MS
K4CBF0	K4CBF0	4	4	4	>tr|K4CBF0|K4CBF0_SOLLC Acetyltransferase component of pyruvate dehydrogenase complex OS=Solanum lycopersicum GN=Solyc07g006790.2 PE=3 SV=1	1	4	4	4	2	2	4	1	0	0	2	0	0	2	2	4	1	0	0	2	0	0	2	2	4	1	0	0	2	0	0	10.3	10.3	10.3	59.634	553	553	0	24.286	By matching	By matching	By MS/MS	By matching	By matching
K4CBF4	K4CBF4	1	1	1	>tr|K4CBF4|K4CBF4_SOLLC Uncharacterized protein OS=Solanum lycopersicum GN=Solyc07g006830.2 PE=4 SV=1	1	1	1	1	0	1	1	1	0	0	0	0	1	0	1	1	1	0	0	0	0	1	0	1	1	1	0	0	0	0	1	1.9	1.9	1.9	71.566	637	637	0.0022857	6.1951	By matching	By matching	By MS/MS	By matching	By matching
K4CBJ2	K4CBJ2	3	3	3	>tr|K4CBJ2|K4CBJ2_SOLLC Uncharacterized protein OS=Solanum lycopersicum GN=Solyc07g007210.2 PE=4 SV=1	1	3	3	3	0	1	2	1	2	0	2	0	0	0	1	2	1	2	0	2	0	0	0	1	2	1	2	0	2	0	0	4.6	4.6	4.6	103.43	925	925	0	20.442	By matching	By MS/MS	By matching	By matching	By MS/MS
K4CBL2	K4CBL2	1	1	1	>tr|K4CBL2|K4CBL2_SOLLC Uncharacterized protein OS=Solanum lycopersicum GN=Solyc07g007420.2 PE=4 SV=1	1	1	1	1	0	0	0	0	0	1	0	0	0	0	0	0	0	0	1	0	0	0	0	0	0	0	0	1	0	0	0	4.3	4.3	4.3	20.884	185	185	1	-2	By matching	By matching	By matching	By matching	By matching
K4CBT5	K4CBT5	1	1	1	>tr|K4CBT5|K4CBT5_SOLLC Uncharacterized protein OS=Solanum lycopersicum GN=Solyc07g008160.2 PE=4 SV=1	1	1	1	1	0	0	1	0	0	0	1	0	0	0	0	1	0	0	0	1	0	0	0	0	1	0	0	0	1	0	0	0.9	0.9	0.9	161.87	1481	1481	0.0023895	6.4188	By matching	By matching	By MS/MS	By matching	By matching
K4CBV6	K4CBV6	4	4	2	>tr|K4CBV6|K4CBV6_SOLLC Uncharacterized protein OS=Solanum lycopersicum GN=Solyc07g008370.2 PE=3 SV=1	1	4	4	2	4	4	4	3	4	3	3	3	2	4	4	4	3	4	3	3	3	2	2	2	2	1	2	1	2	1	0	20.2	20.2	11.6	28.006	242	242	0	32.261	By MS/MS	By MS/MS	By MS/MS	By MS/MS	By MS/MS
K4CBW0	K4CBW0	1	1	1	>tr|K4CBW0|K4CBW0_SOLLC Protein DETOXIFICATION OS=Solanum lycopersicum GN=Solyc07g008410.2 PE=3 SV=1	1	1	1	1	1	1	1	1	1	0	1	1	1	1	1	1	1	1	0	1	1	1	1	1	1	1	1	0	1	1	1	2.3	2.3	2.3	52.908	480	480	1	-2	By matching	By matching	By matching	By matching	By matching
K4CC07	K4CC07	6	6	6	>tr|K4CC07|K4CC07_SOLLC Uncharacterized protein OS=Solanum lycopersicum GN=Solyc07g008880.2 PE=4 SV=1	1	6	6	6	2	2	5	2	5	3	4	6	3	2	2	5	2	5	3	4	6	3	2	2	5	2	5	3	4	6	3	2.9	2.9	2.9	277.54	2384	2384	0	41.123	By matching	By matching	By MS/MS	By matching	By matching
Q9FR30;K4CCD2	Q9FR30;K4CCD2	1;1	1;1	1;1	>tr|Q9FR30|Q9FR30_SOLLC Ripening regulated protein DDTFR10 OS=Solanum lycopersicum GN=DDTFR10 PE=2 SV=1;>tr|K4CCD2|K4CCD2_SOLLC Uncharacterized protein OS=Solanum lycopersicum GN=DDTFR10 PE=3 SV=1	2	1	1	1	1	1	1	1	0	1	0	0	1	1	1	1	1	0	1	0	0	1	1	1	1	1	0	1	0	0	1	6.8	6.8	6.8	22.194	205	205;241	0	14.63	By MS/MS	By MS/MS	By MS/MS	By MS/MS	By matching
Q96578;K4CCJ2	Q96578;K4CCJ2	5;5	3;3	3;3	>tr|Q96578|Q96578_SOLLC Plasma membrane ATPase OS=Solanum lycopersicum GN=LHA4 PE=3 SV=1;>tr|K4CCJ2|K4CCJ2_SOLLC Plasma membrane ATPase OS=Solanum lycopersicum GN=Solyc07g017780.2 PE=3 SV=1	2	5	3	3	4	3	4	4	4	3	4	3	4	2	1	2	2	2	1	2	1	2	2	1	2	2	2	1	2	1	2	7.8	4.4	4.4	105.15	952	952;965	0	30.526	By MS/MS	By MS/MS	By MS/MS	By MS/MS	By matching
K4CCP7	K4CCP7	6	6	6	>tr|K4CCP7|K4CCP7_SOLLC Elongation factor Ts OS=Solanum lycopersicum GN=Solyc07g018360.2 PE=3 SV=1	1	6	6	6	3	2	6	4	6	4	4	3	4	3	2	6	4	6	4	4	3	4	3	2	6	4	6	4	4	3	4	8.2	8.2	8.2	113.83	1048	1048	0	39.285	By MS/MS	By matching	By MS/MS	By matching	By matching
K4CD33	K4CD33	1	1	1	>tr|K4CD33|K4CD33_SOLLC Uncharacterized protein OS=Solanum lycopersicum GN=Solyc07g022760.2 PE=4 SV=1	1	1	1	1	1	0	1	0	1	1	1	1	0	1	0	1	0	1	1	1	1	0	1	0	1	0	1	1	1	1	0	1.2	1.2	1.2	116.35	1023	1023	0	7.0168	By MS/MS	By matching	By MS/MS	By matching	By matching
K4CDF4	K4CDF4	3	1	1	>tr|K4CDF4|K4CDF4_SOLLC Coatomer subunit alpha OS=Solanum lycopersicum GN=Solyc07g032100.2 PE=4 SV=1	1	3	1	1	2	1	2	0	1	2	1	2	1	0	0	1	0	0	0	0	0	0	0	0	1	0	0	0	0	0	0	3.4	1.1	1.1	136.92	1219	1219	0	22.165	By matching	By matching	By MS/MS	By matching	By matching
K4CDL3	K4CDL3	1	1	1	>tr|K4CDL3|K4CDL3_SOLLC Aspartate aminotransferase OS=Solanum lycopersicum GN=Solyc07g032740.2 PE=3 SV=1	1	1	1	1	1	1	1	1	0	1	1	1	1	1	1	1	1	0	1	1	1	1	1	1	1	1	0	1	1	1	1	2.8	2.8	2.8	39.221	357	357	0	7.2297	By MS/MS	By MS/MS	By matching	By matching	By matching
K4CKY5;K4CE04;K4CKX4	K4CKY5;K4CE04;K4CKX4	4;4;4	4;4;4	4;4;4	>tr|K4CKY5|K4CKY5_SOLLC Uncharacterized protein OS=Solanum lycopersicum GN=Solyc08g061960.2 PE=3 SV=1;>tr|K4CE04|K4CE04_SOLLC Uncharacterized protein OS=Solanum lycopersicum GN=Solyc07g041310.2 PE=3 SV=1;>tr|K4CKX4|K4CKX4_SOLLC Uncharacterized protein OS=S	3	4	4	4	2	2	3	2	4	3	3	2	2	2	2	3	2	4	3	3	2	2	2	2	3	2	4	3	3	2	2	16.8	16.8	16.8	26.49	238	238;239;250	0	52.714	By MS/MS	By MS/MS	By MS/MS	By MS/MS	By MS/MS
K4CE39	K4CE39	4	4	4	>tr|K4CE39|K4CE39_SOLLC Uncharacterized protein OS=Solanum lycopersicum GN=Solyc07g041720.1 PE=4 SV=1	1	4	4	4	3	1	4	3	2	2	1	1	2	3	1	4	3	2	2	1	1	2	3	1	4	3	2	2	1	1	2	23.2	23.2	23.2	22.03	211	211	0	53.586	By MS/MS	By matching	By MS/MS	By MS/MS	By MS/MS
K4CED0;K4CED4	K4CED0;K4CED4	3;2	3;2	3;2	>tr|K4CED0|K4CED0_SOLLC Uncharacterized protein OS=Solanum lycopersicum GN=Solyc07g042700.2 PE=4 SV=1;>tr|K4CED4|K4CED4_SOLLC Uncharacterized protein OS=Solanum lycopersicum GN=Solyc07g042740.2 PE=4 SV=1	2	3	3	3	2	3	2	2	2	2	2	2	1	2	3	2	2	2	2	2	2	1	2	3	2	2	2	2	2	2	1	5.6	5.6	5.6	82.505	736	736;221	0	17.282	By matching	By MS/MS	By matching	By matching	By matching
K4CEN4;K4DBG9	K4CEN4	8;2	8;2	7;2	>tr|K4CEN4|K4CEN4_SOLLC Uncharacterized protein OS=Solanum lycopersicum GN=Solyc07g044760.2 PE=4 SV=1	2	8	8	7	6	6	6	5	3	5	3	3	5	6	6	6	5	3	5	3	3	5	5	5	5	4	2	5	2	3	4	15.1	15.1	13.3	67.146	630	630;643	0	59.292	By MS/MS	By MS/MS	By MS/MS	By MS/MS	By matching
P29795;K4CEP4	P29795;K4CEP4	2;2	2;2	2;2	>sp|P29795|PSBP_SOLLC Oxygen-evolving enhancer protein 2, chloroplastic OS=Solanum lycopersicum GN=PSBP PE=2 SV=1;>tr|K4CEP4|K4CEP4_SOLLC Uncharacterized protein OS=Solanum lycopersicum GN=PSBP PE=4 SV=1	2	2	2	2	2	2	2	2	2	2	2	2	2	2	2	2	2	2	2	2	2	2	2	2	2	2	2	2	2	2	2	13.6	13.6	13.6	27.792	258	258;258	0	16.726	By MS/MS	By MS/MS	By MS/MS	By MS/MS	By MS/MS
K4CET1	K4CET1	3	3	3	>tr|K4CET1|K4CET1_SOLLC Uncharacterized protein OS=Solanum lycopersicum GN=Solyc07g045240.2 PE=4 SV=1	1	3	3	3	1	1	3	1	1	0	1	1	0	1	1	3	1	1	0	1	1	0	1	1	3	1	1	0	1	1	0	17.2	17.2	17.2	36.429	343	343	0	20.476	By matching	By matching	By MS/MS	By matching	By matching
K4CEW0;K4BYW1	K4CEW0;K4BYW1	5;3	5;3	5;3	>tr|K4CEW0|K4CEW0_SOLLC Glucose-6-phosphate 1-dehydrogenase OS=Solanum lycopersicum GN=Solyc07g045540.2 PE=3 SV=1;>tr|K4BYW1|K4BYW1_SOLLC Glucose-6-phosphate 1-dehydrogenase OS=Solanum lycopersicum GN=Solyc05g015950.2 PE=3 SV=1	2	5	5	5	3	3	3	3	5	4	5	4	4	3	3	3	3	5	4	5	4	4	3	3	3	3	5	4	5	4	4	9.4	9.4	9.4	65.76	577	577;583	0	37.498	By matching	By matching	By matching	By MS/MS	By MS/MS
K4CEX3	K4CEX3	1	1	1	>tr|K4CEX3|K4CEX3_SOLLC Pescadillo homolog OS=Solanum lycopersicum GN=Solyc07g047670.2 PE=3 SV=1	1	1	1	1	0	1	0	0	0	0	0	0	0	0	1	0	0	0	0	0	0	0	0	1	0	0	0	0	0	0	0	2.2	2.2	2.2	69.487	603	603	0	7.057	By matching	By MS/MS	By matching	By matching	By matching
K4CF12	K4CF12	1	1	1	>tr|K4CF12|K4CF12_SOLLC Uncharacterized protein OS=Solanum lycopersicum GN=Solyc07g048080.2 PE=3 SV=1	1	1	1	1	0	0	1	0	0	0	0	0	0	0	0	1	0	0	0	0	0	0	0	0	1	0	0	0	0	0	0	2.4	2.4	2.4	77.82	673	673	0.0023725	6.3711	By matching	By matching	By MS/MS	By matching	By matching
[truncated: 385 more rows]
[truncated: 66 more columns]
